# Supplementary material for: Surface Stickiness Perception by Auditory, Tactile, and Visual Cues
Source: Front Psychol. 2019 Sep 18;10:2135. doi: 10.3389/fpsyg.2019.02135 (PMC6760014; doi:10.3389/fpsyg.2019.02135)
Supplement: DATASET S1 — Raw behavioral data for each of the 27 participants. [file Data_Sheet_1.ZIP]

Archive with 82 entries (81 files):
- Datasets/
- Datasets/10_filenumber10001_180804_a.xlsx
- Datasets/10_filenumber10002_180804_t.xlsx
- Datasets/10_filenumber10003_180804_v.xlsx
- Datasets/11_filenumber10013_180804_a.xlsx
- Datasets/11_filenumber10014_180804_t.xlsx
- Datasets/11_filenumber10015_180804_v.xlsx
- Datasets/12_filenumber10013_180804_a.xlsx
- Datasets/12_filenumber10014_180804_t.xlsx
- Datasets/12_filenumber10015_180804_v.xlsx
- Datasets/13_filenumber10001_180804_a.xlsx
- Datasets/13_filenumber10002_180804_t.xlsx
- Datasets/13_filenumber10003_180804_v.xlsx
- Datasets/14_filenumber10007_180809_a.xlsx
- Datasets/14_filenumber10008_180809_t.xlsx
- Datasets/14_filenumber10009_180809_v.xlsx
- Datasets/15_filenumber10004_180809_a.xlsx
- Datasets/15_filenumber10005_180809_t.xlsx
- Datasets/15_filenumber10006_180809_v.xlsx
- Datasets/16_filenumber10010_180809_a.xlsx
- Datasets/16_filenumber10011_180809_t.xlsx
- Datasets/16_filenumber10012_180809_v.xlsx
- Datasets/17_filenumber10001_180810_a.xlsx
- Datasets/17_filenumber10002_180810_t.xlsx
- Datasets/17_filenumber10003_180810_v.xlsx
- Datasets/18_filenumber10013_180810_a.xlsx
- Datasets/18_filenumber10014_180810_t.xlsx
- Datasets/18_filenumber10015_180810_v.xlsx
- Datasets/19_filenumber10004_180810_a.xlsx
- Datasets/19_filenumber10005_180810_t.xlsx
- Datasets/19_filenumber10006_180810_v.xlsx
- Datasets/1_filenumber10004_180801_a.xlsx
- Datasets/1_filenumber10005_180801_t.xlsx
- Datasets/1_filenumber10006_180801_v.xlsx
- Datasets/20_filenumber10001_180810_a.xlsx
- Datasets/20_filenumber10002_180810_t.xlsx
- Datasets/20_filenumber10003_180810_v.xlsx
- Datasets/21_filenumber10007_180816_v.xlsx
- Datasets/21_filenumber10008_180816_t.xlsx
- Datasets/21_filenumber10009_180816_a.xlsx
- Datasets/22_filenumber10001_180816_a.xlsx
- Datasets/22_filenumber10002_180816_t.xlsx
- Datasets/22_filenumber10003_180816_v.xlsx
- Datasets/23_filenumber10007_180816_a.xlsx
- Datasets/23_filenumber10008_180816_t.xlsx
- Datasets/23_filenumber10009_180816_v.xlsx
- Datasets/24_filenumber10004_180816_a.xlsx
- Datasets/24_filenumber10005_180816_t.xlsx
- Datasets/24_filenumber10006_180816_v.xlsx
- Datasets/25_filenumber10004_180816_a.xlsx
- Datasets/25_filenumber10005_180816_t.xlsx
- Datasets/25_filenumber10006_180816_v.xlsx
- Datasets/26_filenumber10010_180817_a.xlsx
- Datasets/26_filenumber10011_180817_t.xlsx
- Datasets/26_filenumber10012_180817_v.xlsx
- Datasets/27_filenumber10013_180817_a.xlsx
- Datasets/27_filenumber10014_180817_t.xlsx
- Datasets/27_filenumber10015_180817_v.xlsx
- Datasets/2_filenumber10010_180802_a.xlsx
- Datasets/2_filenumber10011_180802_t.xlsx
- Datasets/2_filenumber10012_180802_v.xlsx
- Datasets/3_filenumber10007_180802_a.xlsx
- Datasets/3_filenumber10008_180802_t.xlsx
- Datasets/3_filenumber10009_180802_v.xlsx
- Datasets/4_filenumber10010_180802_a.xlsx
- Datasets/4_filenumber10011_180802_t.xlsx
- Datasets/4_filenumber10012_180802_v.xlsx
- Datasets/5_filenumber10004_180802_a.xlsx
- Datasets/5_filenumber10005_180802_t.xlsx
- Datasets/5_filenumber10006_180802_v.xlsx
- Datasets/6_filenumber10013_180802_a.xlsx
- Datasets/6_filenumber10014_180802_t.xlsx
- Datasets/6_filenumber10015_180802_v.xlsx
- Datasets/7_filenumber10010_180803_a.xlsx
- Datasets/7_filenumber10011_180803_t.xlsx
- Datasets/7_filenumber10012_180803_v.xlsx
- Datasets/8_filenumber10007_180803_a.xlsx
- Datasets/8_filenumber10008_180803_t.xlsx
- Datasets/8_filenumber10009_180803_v.xlsx
- Datasets/9_filenumber10007_180803_a.xlsx
- Datasets/9_filenumber10008_180803_t.xlsx
- Datasets/9_filenumber10009_180803_v.xlsx
