# Supplementary material for: Surface Stickiness Perception by Auditory, Tactile, and Visual Cues
Source: Front Psychol. 2019 Sep 18;10:2135. doi: 10.3389/fpsyg.2019.02135 (PMC6760014; doi:10.3389/fpsyg.2019.02135)
Supplement: DATASET S1 — Raw behavioral data for each of the 27 participants. [file Data_Sheet_1.ZIP › Datasets/10_filenumber10001_180804_a.xlsx]

## Sheet: 10_filenumber10001_180804_A
Trial	Level	1stDetach_onset	2ndDetach_onset	1stResp_RT	1stResp	2ndResp_RT	2ndResp
1	2 3	0	4.5215	4.2475	1	0.5224	2
2	2 4	15.2188	19.7541	0.9354	1	0.8414	5
3	3 2	27.3366	31.8588	0.9863	2	0.2792	3
4	5 5	38.9876	43.5326	2.5962	2	0.0008	21
5	3 4	52.0199	56.5705	2.2623	2	0.0354	21
6	1 5	64.6365	69.1618	2.09	1	0.8581	9
7	4 2	77.9691	82.5174	1.817	2	0.4492	17
8	5 4	90.653	95.2028	2.2561	2	0.5371	16
9	3 5	103.77	108.296	0.7393	1	0.4317	7
10	5 2	115.336	119.886	2.1296	2	0.7434	18
11	4 5	128.637	133.186	1.6648	1	1.2825	5
12	2 1	142.004	146.548	1.9602	2	0.001	21
13	5 1	154.387	158.937	1.687	2	0.4539	17
14	2 2	166.952	171.486	0.6366	2	0.0008	21
15	1 2	177.996	182.531	0.4829	2	0.0018	21
16	4 1	188.901	193.454	1.9639	2	0.2324	13
17	5 3	201.54	206.087	1.0159	2	0.6675	16
18	3 1	213.619	218.166	3.6145	2	3.6852	15
19	2 5	231.353	235.887	0.991	1	0.2913	6
20	4 4	243.044	247.579	1.0487	2	0.1742	21
21	1 4	254.582	259.118	5.053	1	0.7173	4
22	3 3	270.673	275.22	0.2945	2	0.6482	21
23	1 1	282.029	286.553	1.0452	2	0.001	21
24	4 3	293.484	298.036	5.0962	2	0.0009	11
25	1 3	309.021	313.543	0.7659	1	2.7268	2
26	5 4	322.882	327.433	3.6326	2	0.2856	13
27	1 4	337.136	341.687	0.4713	1	0.2315	5
28	4 5	348.161	352.695	1.3706	1	1.3308	5
29	4 1	361.269	365.818	1.5737	2	1.0406	14
30	4 3	374.305	378.853	1.753	2	1.9783	11
31	2 3	388.446	392.981	1.0796	1	2.1583	3
32	5 2	402.069	406.62	1.2402	2	1.3984	17
33	4 2	415.124	419.67	1.2994	2	0.6836	15
34	2 5	427.504	432.05	1.4005	1	0.4249	7
35	5 3	439.753	444.303	2.2561	2	0.7202	15
36	3 5	453.138	457.662	0.7397	1	0.1444	6
37	2 2	464.42	468.967	1.5098	2	0.2817	21
38	1 1	476.637	481.187	0.9221	2	0.0014	21
39	4 4	488.009	492.545	2.7463	1	2.5474	1
40	2 4	503.633	508.17	0.9665	1	0.0491	3
41	3 3	514.97	519.504	0.624	2	0.0008	21
42	1 5	525.987	530.519	1.1117	2	0.001	5
43	3 1	537.5	542.035	3.8933	2	0.0478	16
44	3 2	551.853	556.377	1.5449	2	0.5976	16
45	5 1	564.395	568.948	1.192	2	0.0759	17
46	5 5	576.07	580.62	1.2284	2	0.0009	21
47	3 4	587.754	592.287	0.44	2	0.0009	21
48	1 3	598.505	603.048	3.2876	1	1.9179	1
49	2 1	614.102	618.637	2.4115	2	0.0008	21
50	1 2	626.943	631.476	0.7185	2	0.0009	21
51	3 3	638.048	642.583	2.3626	2	0.0009	11
52	2 1	650.82	655.37	2.4134	2	0.0009	11
53	1 2	0	4.5373	1.6889	1	0.6151	2
54	5 3	12.7717	17.3228	0.9788	1	0.2717	6
55	1 5	24.4557	28.9777	1.7568	1	4.8642	7
56	5 1	41.4689	46.02	2.9868	2	0.8164	19
57	3 5	55.7227	60.2566	1.3268	1	0.1653	5
58	2 4	67.6144	72.1396	1.0297	1	0.4745	3
59	5 2	79.4057	83.9556	3.341	2	0.4744	16
60	3 2	93.6222	98.1578	1.5301	2	0.2903	16
61	4 4	105.832	110.384	3.1098	2	0.0009	11
62	5 5	119.289	123.84	1.8035	2	0.0009	11
63	2 3	131.523	136.057	0.8659	2	0.0009	1
64	1 3	142.806	147.352	0.7808	1	0.0249	3
65	3 1	154.005	158.557	2.1189	2	0.4135	12
66	3 4	166.957	171.479	0.8609	2	0.0951	21
67	1 4	178.207	182.752	2.6199	1	0.0736	2
68	2 2	191.223	195.774	0.8862	2	0.0726	21
69	2 5	202.589	207.113	1.1801	1	0.9056	6
70	4 5	215.057	219.602	1.3764	1	0.3173	5
71	1 1	227.189	231.74	1.6901	2	0.2256	21
72	4 1	239.524	244.064	2.2417	2	1.1971	14
73	5 4	253.368	257.92	1.5282	2	1.4268	13
74	4 3	266.691	271.241	1.2739	2	0.0758	21
75	4 2	278.423	282.956	1.8585	2	0.9947	12
76	3 4	291.67	296.206	0.7485	2	0.1088	21
77	1 5	302.84	307.39	0.993	1	1.4191	7
78	3 2	315.673	320.202	1.4372	2	0.0114	13
79	5 3	327.507	332.056	0.6686	2	0.0295	12
80	2 4	338.623	343.157	1.6552	2	0.0296	21
81	2 2	350.615	355.14	0.384	2	0.1382	21
82	5 2	361.52	366.072	1.7297	2	0.8522	14
83	2 3	374.524	379.057	2.4345	1	0.5011	1
84	4 5	387.84	392.385	0.9805	1	0.8232	5
85	3 3	400.056	404.607	1.4117	2	0.0009	11
86	3 5	411.89	416.423	0.8885	1	0.7846	5
87	1 4	423.949	428.484	1.8136	1	0.2233	2
88	4 1	436.305	440.856	1.9443	2	0.0557	11
89	4 2	448.728	453.273	1.3214	2	0.1462	11
90	4 4	460.601	465.152	0.7224	2	0.075	21
91	5 1	471.721	476.274	1.2563	2	0.0009	12
92	3 1	483.407	487.93	1.3834	2	0.0163	13
93	4 3	495.184	499.735	2.9339	2	0.0008	21
94	1 2	508.523	513.073	0.943	2	0.0009	21
95	1 3	519.872	524.398	1.3775	1	0.6147	3
96	5 4	532.252	536.803	3.0121	2	0.0009	12
97	2 1	545.607	550.157	3.0699	2	0.0009	11
98	1 1	559.09	563.615	0.9628	2	0.0009	21
99	5 5	570.453	575.004	1.3465	2	0.0009	11
100	2 5	582.24	586.774	1.3632	1	0.2576	5
101	3 1	594.264	598.79	1.1162	2	0.0011	11
102	2 2	605.769	610.304	1.0921	2	0.0279	21
103	4 4	617.275	621.824	0.5	2	0.0009	21
104	5 1	628.106	632.647	1.9594	2	3.1183	13
105	1 3	643.587	648.139	0.5066	1	0.1924	4
106	3 3	654.707	659.24	0.2844	2	0.1169	21
107	4 2	665.474	670.007	2.0674	2	0.0008	11
108	2 3	677.937	682.472	0.9384	2	0.0008	21
109	1 5	689.274	693.823	1.1675	1	0.2825	7
110	4 5	701.13	705.657	2.9524	1	0.094	1
111	3 4	714.57	719.107	0.4687	2	0.001	21
112	4 3	0	4.5404	0.7713	2	0.1785	21
113	2 1	11.4216	15.9656	4.7922	1	1.4179	11
114	4 1	28.038	32.5876	3.145	2	0.1645	12
115	1 4	41.7713	46.2965	0.439	1	0.1872	4
116	1 2	52.699	57.2341	1.9078	2	0.0514	21
117	5 5	65.0534	69.6052	3.3658	2	0.0355	21
118	1 1	78.8784	83.4127	2.9052	2	0.1668	21
119	2 4	92.3516	96.8863	0.7819	1	0.4216	3
120	5 2	103.871	108.421	1.5101	2	0.2702	15
121	5 3	116.063	120.603	1.9682	2	0.0083	13
122	2 5	128.435	132.97	3.5727	1	0.6634	6
123	3 5	143.091	147.637	1.0884	1	0.4789	3
124	5 4	155.07	159.616	0.991	2	0.402	15
125	3 2	166.786	171.337	1.5616	2	0.0009	12
