# Supplementary material for: Surface Stickiness Perception by Auditory, Tactile, and Visual Cues
Source: Front Psychol. 2019 Sep 18;10:2135. doi: 10.3389/fpsyg.2019.02135 (PMC6760014; doi:10.3389/fpsyg.2019.02135)
Supplement: DATASET S1 — Raw behavioral data for each of the 27 participants. [file Data_Sheet_1.ZIP › Datasets/10_filenumber10002_180804_t.xlsx]

## Sheet: 10_filenumber10002_180804_t
Trial	Level	1stDetach_onset	2ndDetach_onset	1stResp_RT	1stResp	2ndResp_RT	2ndResp
1	1 5	0	4.5332	68.4802	2	0.5779	2
2	3 2	79.5401	84.0682	2.5346	2	0.4634	12
3	2 4	92.9351	97.469	2.7988	1	0.7093	2
4	4 4	106.762	111.314	1.4389	2	0.135	21
5	2 3	118.667	123.202	1.4974	1	0.189	6
6	2 2	130.754	135.276	2.7008	1	0.5637	2
7	1 3	144.396	148.933	1.0133	1	1.098	4
8	2 1	156.902	161.435	1.0639	2	0.2075	21
9	2 5	168.57	173.093	1.2174	1	0.7178	4
10	1 1	180.898	185.432	1.3037	2	0.0705	21
11	5 5	192.687	197.237	1.3951	2	0.1287	21
12	4 3	204.636	209.177	1.8074	2	0.0009	11
13	5 2	216.848	221.399	1.063	2	0.0526	12
14	3 5	228.386	232.935	1.4667	2	0.0009	21
15	4 5	240.292	244.827	2.9741	1	0.0011	1
16	1 2	253.669	258.217	0.9659	2	0.0308	21
17	5 4	265.085	269.636	1.3549	1	0.0625	2
18	3 1	276.836	281.362	1.6212	1	1.3714	14
19	3 3	290.215	294.751	2.0706	1	0.0017	1
20	5 3	302.687	307.236	2.1398	2	0.0008	11
21	3 4	315.228	319.752	4.9933	2	0.0556	11
22	5 1	330.568	335.119	1.2809	2	0.2865	18
23	4 1	342.569	347.109	1.1631	2	1.1489	16
24	4 2	355.28	359.833	1.4097	2	0.9066	17
25	1 4	368.003	372.553	1.9965	1	2.3735	5
26	4 5	382.694	387.236	3.013	2	1.1998	16
27	3 5	397.317	401.852	1.9085	2	1.6813	17
28	4 4	411.324	415.858	2.1143	2	0.2772	21
29	1 5	424.019	428.565	4.173	1	0.0254	1
30	3 3	438.637	443.19	0.6247	1	0.6449	5
31	2 2	450.319	454.844	2.714	2	0.5144	16
32	2 3	463.932	468.467	0.8473	1	0.3484	3
33	4 2	475.536	480.086	1.3753	2	0.1255	21
34	2 5	487.435	491.961	1.0398	1	0.0273	2
35	3 2	498.887	503.433	1.4928	2	0.1339	14
36	3 4	510.92	515.47	0.6932	2	0.6584	15
37	5 3	522.592	527.128	0.8425	2	0.0975	21
38	2 1	533.936	538.484	0.7422	2	0.0946	21
39	4 1	545.204	549.753	0.9546	2	1.5314	15
40	1 2	558.102	562.628	1.1577	1	0.2136	3
41	1 3	569.852	574.401	0.8039	1	0.7749	7
42	5 5	581.853	586.403	2.1179	1	0.8705	2
43	3 1	595.252	599.779	0.9779	2	1.1879	16
44	5 4	607.799	612.353	0.949	1	0.0751	2
45	1 1	619.153	623.703	0.9499	2	0.2075	21
46	1 4	630.727	635.252	0.8307	1	1.1736	5
47	5 2	643.033	647.586	1.0608	2	1.6916	14
48	4 3	656.222	660.769	2.7707	2	0.1343	12
49	2 4	669.518	674.064	0.9945	1	0.9119	3
50	5 1	681.751	686.302	0.6769	2	0.3439	15
51	2 5	693.221	697.753	3.6178	1	0.0375	1
52	4 3	707.28	711.833	1.1009	2	0.0293	21
53	1 4	718.852	723.403	2.8262	2	0.0009	11
54	1 3	732.019	736.544	1.7042	1	0.0636	2
55	1 5	744.181	748.716	0.5146	1	0.3875	2
56	5 5	755.503	760.053	0.9609	2	0.3364	12
57	4 5	767.22	771.753	0.8406	2	0.1133	21
58	5 3	778.568	783.116	0.4763	1	0.2021	2
59	4 4	789.652	794.202	1.4682	2	0.1307	21
60	2 3	801.586	806.11	1.6692	1	0.4241	7
61	2 4	814.07	818.617	2.988	2	0.0008	11
62	2 2	827.386	831.919	0.4977	2	0.2608	21
63	3 3	838.542	843.069	1.452	2	0.2478	11
64	1 1	850.63	855.166	0.8786	2	0.0014	21
65	3 5	861.953	866.502	0.9109	2	1.0488	12
66	4 1	874.326	878.852	2.2645	2	1.5376	12
67	3 2	888.516	893.051	1.1892	2	0.4229	14
68	1 2	900.519	905.069	0.9069	2	0.0009	11
69	3 4	911.836	916.369	1.8612	2	0.0303	15
70	5 1	924.037	928.585	1.8363	2	0.0301	13
71	2 1	936.336	940.87	0.9729	2	0.0009	11
72	4 2	947.711	952.252	1.0726	2	0.0009	11
73	3 1	959.183	963.718	0.8564	2	0.0728	12
74	5 4	970.519	975.068	1.5536	2	0.0008	11
75	5 2	982.403	986.935	1.2222	2	0.0427	21
76	1 3	994.049	998.602	0.9347	1	0.4313	2
77	2 1	1005.84	1010.37	1.2597	2	1.1877	15
78	4 5	1018.68	1023.23	1.8386	2	1.5941	11
79	3 1	1032.54	1037.09	1.7568	2	0.2458	17
80	3 2	1044.99	1049.52	0.5402	2	0.1125	16
81	2 4	1056.03	1060.56	1.4616	1	0.3872	6
82	1 2	0	4.5423	0.9094	1	0.6844	3
83	1 1	12.0898	16.6229	3.0965	2	0.323	11
84	3 3	25.9048	30.4522	2.3102	1	0.221	3
85	3 5	38.84	43.3892	1.7741	1	0.0471	2
86	4 1	51.0786	55.6138	1.8151	2	0.4376	13
87	4 2	63.717	68.2697	3.5931	2	0.0615	21
88	5 4	77.7725	82.3216	1.8291	2	0.1504	13
89	5 3	90.0805	94.6215	1.592	2	0.349	21
90	3 4	102.418	106.956	2.0425	1	0.6174	4
91	5 2	115.392	119.94	1.6127	2	0.4027	14
92	2 3	127.798	132.333	1.2503	1	0.0717	4
93	1 5	139.504	144.057	1.1536	1	1.116	4
94	1 4	152.206	156.739	2.2108	1	0.022	4
95	5 1	164.748	169.301	1.0405	2	0.0546	15
96	2 2	176.256	180.807	5.3155	1	0.0702	1
97	2 5	192.057	196.58	1.4422	1	0.3824	2
98	4 3	204.283	208.836	4.3214	2	0.6339	12
99	5 5	219.642	224.189	1.2855	1	0.0846	3
100	4 4	231.422	235.956	2.6478	1	0.0646	3
101	3 2	244.455	249.005	0.9775	2	0.1026	16
102	1 1	255.939	260.473	1.4288	2	0.2021	21
103	5 5	267.964	272.505	2.0495	1	1.8085	4
104	5 2	282.221	286.772	0.5859	2	0.2365	13
105	1 5	293.456	297.989	1.7944	2	0.7119	12
106	2 3	306.365	310.902	4.2372	1	0.3664	3
107	3 3	321.372	325.907	3.9987	2	0.0472	11
108	4 5	335.806	340.339	1.6424	2	0.0853	21
109	4 2	347.939	352.488	1.9302	2	0.2514	11
110	1 4	360.539	365.089	1.2389	1	0.1143	5
111	2 1	372.214	376.738	3.9066	2	0.0805	14
112	1 3	386.603	391.156	1.8164	1	0.0552	6
113	2 5	398.89	403.422	1.4673	1	0.0011	3
114	2 4	410.765	415.3	1.4067	1	0.7633	3
115	3 1	423.255	427.806	2.5714	2	0.1193	16
116	2 2	436.373	440.896	4.9203	1	0.0009	1
117	4 3	451.668	456.22	2.6332	1	0.4006	1
118	4 4	465.123	469.673	2.8358	2	0.0515	14
119	1 2	478.347	482.884	1.0894	2	0.0547	21
120	3 5	489.886	494.423	2.5624	2	0.0473	11
121	3 4	502.925	507.472	3.4582	2	0.0009	11
122	5 4	516.717	521.268	0.6261	1	0.8246	3
123	5 1	528.488	533.039	1.3371	2	0.0009	12
124	4 1	540.26	544.806	2.0523	2	0.2634	16
125	5 3	552.984	557.536	3.3673	1	0.9322	1
