# Supplementary material for: Surface Stickiness Perception by Auditory, Tactile, and Visual Cues
Source: Front Psychol. 2019 Sep 18;10:2135. doi: 10.3389/fpsyg.2019.02135 (PMC6760014; doi:10.3389/fpsyg.2019.02135)
Supplement: DATASET S1 — Raw behavioral data for each of the 27 participants. [file Data_Sheet_1.ZIP › Datasets/10_filenumber10003_180804_v.xlsx]

## Sheet: 10_filenumber10003_180804_V
Trial	Level	1stDetach_onset	2ndDetach_onset	1stResp_RT	1stResp	2ndResp_RT	2ndResp
1	5 3	0	5.0047	4.0413	2	5.1038	1
2	1 5	20.1038	25.1119	0.8701	1	2.5814	1
3	4 1	34.3955	39.3885	1.7355	2	2.3682	20
4	5 5	49.3614	54.3948	1.5321	1	1.6228	15
5	4 5	63.3891	68.3851	3.4242	1	3.5504	2
6	4 4	81.2364	86.2439	4.033	1	1.7982	3
7	2 3	97.9523	102.951	2.2068	1	3.1027	6
8	5 1	114.136	119.143	1.5668	2	2.6051	18
9	5 4	129.191	134.183	3.0235	1	0.9771	3
10	3 3	144.04	149.027	3.6344	1	2.2194	1
11	2 5	160.756	165.779	3.0957	1	1.7798	5
12	5 2	176.491	181.489	4.7161	2	3.2815	1
13	1 1	195.391	200.395	2.3262	2	1.7858	15
14	3 1	210.347	215.344	7.7065	2	3.7482	15
15	1 2	232.692	237.694	3.7035	1	1.7554	5
16	4 2	249.024	254.024	3.6328	2	0.6426	21
17	2 4	264.14	269.145	2.0035	1	2.1468	9
18	2 2	279.146	284.137	1.1759	1	1.4968	6
19	1 3	292.687	297.694	0.9844	1	0.5229	10
20	1 4	305.043	310.033	1.8308	1	0.4086	10
21	4 3	318.114	323.107	2.001	1	0.742	3
22	2 1	331.721	336.728	0.8931	2	1.8821	13
23	3 2	345.375	350.369	1.3249	2	0.8167	14
24	3 4	358.349	363.358	9.316	1	0.292	21
25	3 5	378.849	383.834	2.4024	1	1.4797	4
26	5 5	393.552	398.559	2.874	1	0.3685	1
27	2 3	407.673	412.665	1.1154	1	0.2916	9
28	4 1	419.906	424.887	2.0439	2	2.052	14
29	4 4	434.858	439.862	1.6859	1	0.6317	5
30	1 5	448.019	453.018	1.758	1	0.1283	9
31	2 5	460.735	465.728	1.4003	1	0.0779	5
32	3 4	473.045	478.045	3.0937	1	2.5112	4
33	5 2	489.529	494.52	1.531	1	0.6667	12
34	2 4	502.563	507.577	3.1094	1	1.8352	4
35	2 1	518.407	523.401	3.6248	1	0.4637	21
36	1 4	533.36	538.358	3.5761	1	2.4363	4
37	4 5	550.228	555.216	0.7316	1	0.2468	21
38	4 2	562.034	567.022	7.2315	2	1.5274	13
39	2 2	581.672	586.678	0.7739	1	0.2462	21
40	3 5	593.577	598.571	2.0092	1	0.4044	5
41	3 3	606.816	611.827	2.1857	1	1.1216	2
42	4 3	621.001	626	1.327	1	0.8999	5
43	3 2	634.057	639.056	1.5162	2	0.9568	15
44	1 1	647.404	652.412	1.3357	1	0.4043	21
45	1 2	660.022	665.018	8.3881	1	0.8289	2
46	5 1	680.073	685.078	1.6931	2	4.8082	15
47	5 4	697.455	702.452	1.0914	1	0.651	5
48	3 1	710.036	715.042	0.5197	2	1.2061	16
49	5 3	722.642	727.644	1.0448	1	0.4165	6
50	1 3	734.997	739.987	3.1437	1	1.3696	9
51	3 3	750.37	755.378	2.4058	1	0.6688	3
52	5 5	764.324	769.318	3.0224	1	0.0144	1
53	3 2	778.201	783.195	0.8164	2	1.0906	14
54	4 1	790.935	795.945	0.9434	2	2.0441	12
55	5 4	804.812	809.803	2.2303	1	0.5722	3
56	2 3	818.458	823.46	0.9526	1	1.46	7
57	2 2	831.83	836.832	0.7419	1	0.2527	1
58	5 2	843.687	848.689	0.7176	1	0.3372	21
59	4 5	855.589	860.595	0.4145	1	1.9942	2
60	5 3	868.855	873.851	0.5822	1	0.6609	4
61	2 5	880.915	885.911	0.4573	1	0.3937	5
62	2 4	892.594	897.595	0.9481	1	0.2377	7
63	3 5	904.624	909.617	1.1604	2	0.4674	12
64	4 3	917.072	922.062	0.7643	1	0.4966	1
65	4 2	929.209	934.228	0.5241	2	1.3699	15
66	1 3	941.993	946.985	4.2975	1	0.7913	1
67	1 2	957.91	962.976	1.2752	1	0.3	21
68	5 1	970.441	975.445	0.1063	2	1.156	17
69	1 4	982.581	987.571	1.0692	1	0.2787	7
70	2 1	994.798	999.811	1.9561	1	0.0009	1
71	4 4	1007.64	1012.63	0.9011	1	1.0527	2
72	1 1	1020.43	1025.42	2.0435	1	0.0806	1
73	3 1	1033.44	1038.45	0.6581	2	0.5325	14
74	1 5	1045.51	1050.5	0.8527	1	1.2112	6
75	3 4	1058.4	1063.39	1.7286	1	0.2198	1
76	5 5	1071.22	1076.23	1.1044	1	0.1385	21
77	5 3	1083.31	1088.3	1.1464	1	0.5398	1
78	2 5	1095.84	1100.84	1.2701	1	0.2813	5
79	2 1	1108.24	1113.24	6.0667	2	0.064	11
80	1 2	1125.25	1130.24	4.1531	1	0.0098	1
81	2 4	1140.28	1145.29	0.9551	1	0.2126	7
82	1 1	1152.29	1157.28	0.8981	1	0.1967	21
83	4 4	1164.24	1169.24	1.2823	1	0.0014	1
84	4 1	1176.41	1181.41	1.0936	2	0.4962	16
85	3 3	1188.88	1193.89	1.1152	1	0.2043	1
86	3 2	1201.03	1206.04	0.6213	2	0.3485	15
87	4 3	1212.89	1217.94	0.8028	1	0.1527	3
88	4 5	1224.8	1229.79	1.4723	1	0.0011	1
89	1 5	1237.1	1242.14	0.6319	1	0.2601	7
90	5 2	1248.89	1253.89	0.5702	2	0.2148	14
91	4 2	1260.51	1265.5	0.513	2	0.2278	14
92	3 4	1272.09	1277.09	1.3825	2	0.3771	12
93	3 1	1284.69	1289.69	1.2397	2	0.9915	15
94	2 3	1297.8	1302.79	1.5828	1	0.7654	8
95	3 5	1311.02	1316.03	2.041	1	0.0014	21
96	5 1	1323.92	1328.92	0.0608	2	0.4754	13
97	1 4	1335.32	1340.3	0.872	1	0.1808	8
98	5 4	1347.24	1352.24	1.3372	1	0.2886	2
99	1 3	1359.71	1364.7	1.7926	2	0.4548	1
100	2 2	1372.82	1377.81	0.5379	2	0.0934	12
101	3 5	1384.27	1389.28	1.9107	1	0.0173	21
102	5 5	1397.05	1402.05	0.95	1	0.121	5
103	3 2	1408.96	1413.94	3.7762	2	0.7172	16
104	4 3	1424.31	1429.31	0.5232	1	0.6894	7
105	3 4	1436.4	1441.39	1.616	2	0.826	15
106	5 2	1449.72	1454.73	2.0171	2	0.3164	21
107	5 4	1462.94	1467.95	1.0177	1	0.1992	3
108	3 1	1475	1479.99	0.1105	2	1.9784	17
109	1 1	1487.95	1492.96	0.6446	2	0.1694	21
110	1 4	1499.66	1504.65	1.378	1	0.4406	6
111	2 4	1512.32	1517.31	0.8724	1	0.2319	6
112	4 2	1524.29	1529.29	1.1362	2	0.4542	17
113	4 4	1536.73	1541.72	2.3203	1	0.2424	1
114	2 3	1550.11	1555.14	0.8994	1	0.7543	7
115	2 5	1562.66	1567.68	1.0548	1	0.2123	7
116	1 2	1574.8	1579.79	4.2693	1	0.131	1
117	1 3	1590.02	1595.03	0.7773	1	0.3667	7
118	5 3	1602.06	1607.06	0.9224	1	0.1285	1
119	3 3	1613.98	1618.97	1.5486	2	0.0693	21
120	4 1	1626.44	1631.44	1.8217	2	0.5097	14
121	2 1	1639.64	1644.63	0.8259	2	0.3273	21
122	5 1	1651.64	1656.64	1.057	2	0.1287	15
123	4 5	1663.7	1668.71	1.3689	1	0.1719	2
124	2 2	1676.09	1681.08	0.8603	2	0.1481	21
125	1 5	1687.93	1692.94	0.9981	1	0.4672	6
