# Supplementary material for: Surface Stickiness Perception by Auditory, Tactile, and Visual Cues
Source: Front Psychol. 2019 Sep 18;10:2135. doi: 10.3389/fpsyg.2019.02135 (PMC6760014; doi:10.3389/fpsyg.2019.02135)
Supplement: DATASET S1 — Raw behavioral data for each of the 27 participants. [file Data_Sheet_1.ZIP › Datasets/11_filenumber10013_180804_a.xlsx]

## Sheet: 11_filenumber10013_180804_a
Trial	Level	1stDetach_onset	2ndDetach_onset	1stResp_RT	1stResp	2ndResp_RT	2ndResp
1	2 3	0	4.5424	1.6623	1	1.2977	3
2	3 5	13.4408	17.9645	1.7408	1	1.4283	4
3	2 1	27.0184	31.5554	2.0043	2	1.0477	12
4	2 4	40.4915	45.0398	1.0742	1	0.8657	4
5	4 2	52.7564	57.2887	1.9831	2	1.7896	12
6	2 2	66.9377	71.4729	2.3747	2	0.2087	21
7	4 4	79.924	84.4618	1.9143	1	0.0009	2
8	1 1	92.1502	96.6854	4.3717	2	0.0795	21
9	5 2	107.007	111.557	1.8666	2	0.012	13
10	4 5	119.29	123.831	2.622	1	0.0009	3
11	5 3	132.319	136.871	1.3199	2	0.0516	14
12	3 4	144.122	148.656	8.2974	2	0.1294	11
13	1 3	162.857	167.402	2.827	1	0.3796	4
14	5 5	176.472	181.024	3.9292	2	0.2126	21
15	1 2	191.04	195.565	3.7975	1	0.3305	2
16	4 1	205.536	210.089	2.0795	2	1.6435	15
17	2 5	219.689	224.212	2.5926	1	0.094	6
18	1 4	232.739	237.285	1.9968	1	0.6769	3
19	5 4	245.756	250.306	2.8719	2	0.7521	13
20	1 5	259.707	264.231	1.9912	1	0.1342	4
21	3 1	272.234	276.771	2.8856	2	0.3514	14
22	3 2	285.892	290.44	1.5306	2	0.6771	13
23	5 1	298.49	303.033	1.9367	2	0.4209	15
24	3 3	311.253	315.789	1.7018	2	0.0008	21
25	4 3	323.359	327.908	3.8795	2	0.0275	11
26	3 1	337.665	342.202	2.156	2	0.4995	14
27	5 1	350.722	355.274	3.2649	2	0.1356	15
28	2 3	364.562	369.098	3.2495	1	0.8906	4
29	2 1	379.102	383.638	3.3049	2	0.0707	12
30	1 3	392.89	397.439	1.2916	1	0.0804	3
31	1 1	404.656	409.2	4.8195	2	0.1502	21
32	4 4	420.039	424.589	4.1201	1	0.0009	1
33	1 2	434.49	439.015	4.5558	2	0.1817	11
34	5 5	449.623	454.171	2.6966	1	0.3571	1
35	3 3	463.106	467.64	1.6869	1	0.001	1
36	3 4	475.181	479.716	1.2701	1	0.001	2
37	1 4	486.772	491.322	0.9058	1	2.4008	3
38	4 1	500.406	504.962	3.3336	2	0.8675	13
39	2 4	515.024	519.569	1.5877	1	0.0081	3
40	3 2	526.956	531.506	1.6615	2	0.1123	12
41	4 5	539.14	543.68	2.0983	1	0.0009	4
42	4 2	551.65	556.203	1.7205	2	1.2658	15
43	1 5	565.057	569.606	3.025	1	0.581	6
44	5 3	579.08	583.622	2.3049	2	0.1532	12
45	4 3	591.937	596.489	2.19	1	0.0009	1
46	2 2	604.539	609.073	1.9149	2	0.0927	21
47	2 5	616.949	621.484	1.7619	1	0.9157	6
48	3 5	630.039	634.59	1.634	1	0.2444	3
49	5 2	642.343	646.89	1.9388	2	0.0009	13
50	5 4	654.698	659.253	5.1319	2	0.8445	11
51	1 4	671.022	675.573	1.7497	1	0.0009	4
52	3 3	683.106	687.631	2.752	2	0.001	21
53	2 3	696.24	700.789	1.442	1	2.8079	4
54	4 1	710.906	715.457	2.1891	2	0.2189	13
55	1 5	723.731	728.268	2.0753	1	0.0162	5
56	5 5	736.238	740.79	2.9637	1	0.0009	3
57	3 1	749.645	754.179	1.7217	2	0.0009	13
58	5 4	761.767	766.32	2.9307	2	0.0368	12
59	1 1	775.072	779.624	3.1401	2	0.1513	21
60	3 2	788.779	793.306	4.2812	2	0.8698	12
61	3 5	804.321	808.874	1.9686	1	1.6969	5
62	4 4	818.44	822.978	3.3003	2	0.7163	21
63	1 2	832.75	837.285	2.1457	1	1.4603	2
64	4 5	846.774	851.322	1.4612	1	0.2193	4
65	3 4	858.881	863.407	5.4078	2	0.1348	11
66	5 1	874.721	879.274	2.8031	1	1.1923	4
67	2 1	889.139	893.663	1.9412	2	0.4971	12
68	5 2	901.951	906.503	2.8299	2	0.0008	14
69	2 2	915.207	919.756	1.9067	2	0.1798	21
70	4 2	927.706	932.248	1.553	2	0.2657	13
71	5 3	939.934	944.487	1.8534	2	0.0008	14
72	1 3	952.19	956.74	1.9082	1	0.0009	2
73	2 5	964.497	969.023	3.3511	1	0.0008	5
74	4 3	978.237	982.788	2.618	2	0.1836	21
75	2 4	991.459	996.006	3.0396	1	0.8097	2
76	2 2	1005.61	1010.15	1.8899	2	0.1941	21
77	5 5	1018.09	1022.64	1.5374	2	0.1825	21
78	4 1	1030.24	1034.78	2.3082	2	0.028	14
79	2 4	1042.98	1047.52	1.5941	1	2.4539	5
80	4 3	1057.36	1061.91	1.6125	2	0.1174	21
81	1 1	1069.49	1074.01	2.086	2	0.0019	11
82	5 3	1081.98	1086.54	1.9801	2	0.0021	12
83	4 2	1094.39	1098.94	4.4378	2	0.1334	11
84	5 2	1109.36	1113.9	3.0077	2	0.0009	15
85	3 5	1122.77	1127.32	2.7348	1	2.0553	5
86	5 1	1137.99	1142.53	2.4303	2	0.2504	16
87	1 2	1151.07	1155.62	3.4309	1	0.0009	1
88	5 4	1164.92	1169.47	2.9854	2	0.0009	11
89	2 5	1178.25	1182.77	1.8252	1	0.3281	5
90	1 3	1190.79	1195.34	1.2347	1	0.3109	4
91	2 3	1202.76	1207.31	0.8474	1	0.1405	3
92	3 4	1214.15	1218.67	0.9867	1	0.29	4
93	4 5	1225.72	1230.27	1.6542	1	0.6367	5
94	1 4	1238.46	1242.99	1.7264	1	0.0009	3
95	3 3	1250.48	1255.02	1.6097	1	0.0011	1
96	3 2	1262.49	1267.04	1.6248	2	0.2221	12
97	2 1	1274.74	1279.27	2.8107	1	0.0737	2
98	4 4	1288.02	1292.57	2.244	2	0.1633	21
99	1 5	1300.76	1305.31	2.1471	1	0.252	5
100	3 1	1313.58	1318.11	2.9564	2	0.987	13
101	3 1	1327.92	1332.45	2.9734	2	0.1615	12
102	5 2	1341.46	1346.01	3.8427	2	0.0535	13
103	5 4	1355.76	1360.29	7.5387	2	0.3059	21
104	3 5	1373.91	1378.46	2.0415	1	0.0274	4
105	1 1	1386.4	1390.92	2.9828	2	0.0008	21
106	5 5	1399.77	1404.32	1.6255	1	0.0009	3
107	3 3	1411.83	1416.37	2.8857	2	0.0008	21
108	1 2	1425.12	1429.64	2.5854	2	0.1792	11
109	4 3	1438.27	1442.82	2.8717	1	0.0009	1
110	4 5	1451.56	1456.11	2.2682	1	1.1932	4
111	5 1	1465.44	1469.99	2.1552	2	0.6164	14
112	1 4	1478.66	1483.21	2.0917	1	0.1816	3
113	2 5	1491.25	1495.76	2.1586	1	0.3813	5
114	4 1	1504.17	1508.72	2.0357	2	0.6997	13
115	1 5	1517.36	1521.91	2.274	1	0.614	4
116	4 4	1530.67	1535.21	1.4517	2	0.2292	21
117	2 3	1542.65	1547.19	1.2159	2	0.0495	21
118	2 2	1554.33	1558.87	3.6556	1	0.1033	1
119	4 2	1568.5	1573.05	2.3315	2	0.0943	12
120	5 3	1581.34	1585.89	1.5104	2	0.0008	12
121	3 2	1593.26	1597.8	2.0105	2	0.0186	13
122	3 4	1605.68	1610.22	1.093	1	0.0009	2
123	2 4	1617.11	1621.66	2.2426	1	0.0008	3
124	2 1	1629.67	1634.2	2.8334	2	0.0009	1
125	1 3	1642.91	1647.45	2.1225	1	0.0013	3
