# Supplementary material for: Surface Stickiness Perception by Auditory, Tactile, and Visual Cues
Source: Front Psychol. 2019 Sep 18;10:2135. doi: 10.3389/fpsyg.2019.02135 (PMC6760014; doi:10.3389/fpsyg.2019.02135)
Supplement: DATASET S1 — Raw behavioral data for each of the 27 participants. [file Data_Sheet_1.ZIP › Datasets/11_filenumber10014_180804_t.xlsx]

## Sheet: 11_filenumber10014_180804_t
Trial	Level	1stDetach_onset	2ndDetach_onset	1stResp_RT	1stResp	2ndResp_RT	2ndResp
1	2 2	0	4.5191	10.8721	1	7.5781	2
2	2 5	28.9001	33.4234	1.3564	1	0.2083	4
3	1 1	40.8509	45.3976	1.1438	2	0.1665	21
4	2 3	52.6002	57.1498	3.6769	1	0.332	4
5	5 5	67.017	71.5589	3.669	1	0.3352	3
6	4 1	81.4306	85.983	1.3569	2	0.7049	13
7	5 3	93.9172	98.467	1.1184	1	0.6129	2
8	1 3	106.042	110.566	2.1767	1	0.6639	4
9	4 4	119.285	123.833	1.9624	2	0.3171	21
10	2 4	131.883	136.417	1.5402	1	0.7406	3
11	3 2	144.46	148.996	2.5795	2	0.4987	13
12	5 1	157.966	162.518	2.7232	2	0.2699	14
13	5 2	171.391	175.926	2.1967	2	1.9996	12
14	3 3	185.98	190.515	2.15	1	0.2564	1
15	4 2	198.8	203.35	1.167	2	0.2264	12
16	1 4	210.592	215.117	2.7044	1	0.5623	3
17	4 5	224.165	228.716	1.0554	1	0.314	3
18	2 1	235.969	240.501	2.5014	2	0.001	14
19	3 4	248.867	253.412	3.7441	1	0.7606	2
20	1 2	263.684	268.234	3.9575	1	0.1299	1
21	1 5	278.173	282.7	2.4636	1	0.4076	4
22	5 4	291.43	295.983	1.84	1	0.0856	2
23	4 3	303.701	308.25	1.6522	1	0.0009	3
24	3 1	315.758	320.283	4.3195	2	1.3642	15
25	3 5	331.833	336.384	2.1941	2	0.1561	21
26	5 1	344.617	349.158	1.5312	2	0.0921	14
27	1 4	356.651	361.196	0.8809	1	1.9168	4
28	3 3	369.783	374.333	1.2762	1	0.0941	2
29	2 3	381.535	386.059	0.6913	1	0.0313	3
30	1 1	392.649	397.197	1.2383	2	0.0827	21
31	2 5	404.4	408.934	3.3497	1	0.414	4
32	3 4	418.567	423.092	2.8061	2	0.3904	21
33	3 5	432.064	436.599	4.1209	2	0.1542	12
34	4 2	446.75	451.3	1.5997	2	0.5035	12
35	5 4	459.26	463.812	3.2791	2	0.671	12
36	4 4	473.533	478.084	3.655	2	0.001	21
37	5 3	487.523	492.051	1.467	1	0.0009	2
38	2 2	499.384	503.931	2.5602	2	0.0237	21
39	3 2	512.383	516.917	7.3948	2	0.015	11
40	1 3	530.182	534.729	0.9891	1	0.001	4
41	2 1	541.565	546.1	0.8761	2	0.0009	13
42	4 5	552.854	557.389	0.8141	1	0.0529	2
43	3 1	564.116	568.662	1.2479	2	0.0008	12
44	2 4	575.782	580.317	2.191	1	0.0009	1
45	4 1	588.287	592.834	1.3069	2	0.001	14
46	1 5	600.009	604.546	2.5707	1	0.0008	4
47	5 2	612.999	617.55	2.4636	2	0.2324	13
48	5 5	626.123	630.657	0.432	2	0.125	21
49	4 3	637.077	641.63	1.9772	1	0.001	3
50	1 2	649.466	654.017	2.3177	1	1.8968	1
51	1 3	664.089	668.626	0.9159	1	1.7919	4
52	2 1	677.2	681.749	1.4061	2	0.0009	14
53	3 5	689.035	693.584	2.2234	1	0.4687	2
54	2 3	702.125	706.65	2.4245	1	0.0182	1
55	5 3	714.948	719.499	2.7987	1	0.001	3
56	5 5	728.17	732.717	1.1179	1	0.436	1
57	3 2	740.118	744.662	4.1729	2	0.4549	12
58	3 3	755.166	759.717	2.6052	2	0.1223	21
59	4 4	768.3	772.841	2.0152	1	0.0008	3
60	2 2	780.646	785.181	1.136	2	0.1916	21
61	4 3	792.367	796.918	0.6781	1	0.0835	3
62	3 4	803.551	808.075	1.0688	1	0.1177	2
63	1 4	815.045	819.58	1.7769	1	0.9301	4
64	4 5	828.083	832.634	0.712	1	0.0011	2
65	2 4	839.217	843.742	1.8677	1	0.0009	4
66	1 2	851.4	855.948	0.9007	1	0.0009	3
67	2 5	862.717	867.25	2.4823	1	0.0009	4
68	1 5	875.624	880.159	0.6919	1	1.1943	2
69	5 1	887.913	892.465	0.7917	2	0.1102	13
70	4 1	899.233	903.784	1.1856	2	0.0009	13
71	4 2	910.84	915.367	1.3023	2	0.0009	21
72	5 2	922.533	927.081	0.2688	2	0.0293	21
73	1 1	933.25	937.8	0.3526	2	0.0344	21
74	5 4	944.057	948.592	0.305	1	0.3294	1
75	3 1	955.012	959.547	0.754	2	0.0009	14
76	1 5	966.2	970.75	1.2337	1	0.0008	4
77	4 1	977.872	982.409	1.655	2	0.001	14
78	3 5	989.933	994.48	0.6842	2	0.1588	21
79	4 2	1001.2	1005.75	1.3337	2	0.345	12
80	2 3	1013.3	1017.82	2.1212	1	0.9031	4
81	4 3	1026.72	1031.27	1.5715	2	0.0052	11
82	2 2	1038.7	1043.25	1.6727	2	0.1067	21
83	1 2	1050.88	1055.41	2.643	1	0.0768	1
84	3 1	1063.98	1068.52	2.1794	2	0.3329	12
85	2 5	1076.92	1081.47	2.6072	1	0.1465	3
86	2 1	1090.09	1094.62	2.5823	2	0.4162	12
87	4 4	1103.48	1108.03	1.6576	2	0.0009	11
88	5 2	1115.47	1120.02	2.0968	2	0.0009	13
89	1 4	1127.96	1132.5	5.6972	1	0.0873	3
90	2 4	1144.07	1148.6	0.5974	1	0.0061	3
91	5 3	1154.98	1159.53	3.2036	1	0.001	1
92	3 4	1168.58	1173.12	0.6053	2	0.2524	21
93	5 1	1179.75	1184.3	1.1596	2	0.6196	14
94	3 3	1191.93	1196.46	1.3985	1	0.2819	2
95	1 1	1204	1208.55	6.1145	2	0.0324	11
96	5 4	1220.59	1225.13	0.9584	1	0.001	2
97	3 2	1231.87	1236.41	0.4869	2	0.1564	11
98	5 5	1242.91	1247.47	1.0738	2	0.0669	11
99	1 3	1254.49	1259.03	1.0453	1	0.0009	3
100	4 5	1265.93	1270.48	4.1176	1	0.001	2
101	3 5	1280.47	1285.02	1.7922	2	0.0747	21
102	3 2	1292.75	1297.3	1.752	2	0.0327	11
103	2 4	1304.93	1309.46	1.5626	1	0.0012	4
104	1 3	1316.83	1321.38	2.9527	1	1.1875	3
105	4 1	1331.39	1335.93	1.5277	2	0.552	12
106	5 5	1343.87	1348.41	1.6891	2	1.7913	11
107	4 2	1357.77	1362.32	0.6244	2	0.156	21
108	1 5	1368.96	1373.48	1.1913	1	0.334	2
109	5 4	1380.86	1385.42	0.5169	1	0.954	1
110	5 3	1392.68	1397.23	3.2941	2	0.1216	21
111	3 1	1406.51	1411.03	1.3591	2	0.0808	12
112	3 3	1418.35	1422.9	4.2549	2	0.7636	21
113	4 5	1433.77	1438.31	2.5572	2	0.1455	21
114	2 1	1446.88	1451.43	1.2794	2	0.3275	13
115	4 4	1458.92	1463.47	0.9281	1	0.2616	1
116	5 1	1470.44	1474.98	1.0325	2	0.1374	13
117	5 2	1482.02	1486.56	0.9538	2	0.2168	12
118	2 3	1493.58	1498.13	0.0009	1	0.0009	3
119	2 2	1504	1508.53	0.6135	2	0.1676	21
120	1 2	1515.16	1519.7	1.9355	1	0.0335	1
121	3 4	1527.55	1532.1	3.4376	1	0.0243	1
122	4 3	1541.33	1545.88	1.3161	2	0.0009	21
123	2 5				1		4
124	1 1				2		21
125	1 4				1		5
