# Supplementary material for: Surface Stickiness Perception by Auditory, Tactile, and Visual Cues
Source: Front Psychol. 2019 Sep 18;10:2135. doi: 10.3389/fpsyg.2019.02135 (PMC6760014; doi:10.3389/fpsyg.2019.02135)
Supplement: DATASET S1 — Raw behavioral data for each of the 27 participants. [file Data_Sheet_1.ZIP › Datasets/11_filenumber10015_180804_v.xlsx]

## Sheet: 11_filenumber10015_180804_v
Trial	Level	1stDetach_onset	2ndDetach_onset	1stResp_RT	1stResp	2ndResp_RT	2ndResp
1	2 1	0	5.0962	6.4254	2	14.6961	12
2	4 2	32.3482	37.3537	11.2198	1	7.4025	1
3	4 1	61.878	66.9194	4.342	2	5.9447	13
4	2 3	83.1313	88.2633	7.4293	1	4.3343	4
5	2 2	106.014	111.153	5.0178	1	6.9632	2
6	3 1	128.969	133.984	1.1923	2	4.8517	17
7	5 1	146.119	151.144	3.6546	2	3.3823	14
8	1 2	164.085	169.184	3.1861	1	9.229	4
9	4 5	187.963	192.964	1.9878	1	2.7526	3
10	1 4	203.566	208.576	2.4368	1	2.6506	5
11	3 5	219.618	224.82	6.6034	1	1.3805	21
12	4 3	238.863	244.06	5.9824	1	2.463	1
13	3 3	258.445	263.512	0.6996	1	1.0659	2
14	2 4	271.151	276.202	0.9426	1	0.5478	3
15	1 3	283.599	288.708	0.8764	1	2.9048	4
16	5 5	298.416	303.431	3.1902	2	1.1658	11
17	1 1	313.633	318.704	1.8451	1	0.9854	21
18	2 5	327.474	332.462	1.375	1	2.124	5
19	4 4	341.816	346.885	1.9335	2	1.1883	11
20	5 4	355.896	360.942	2.5338	1	3.1293	1
21	5 3	372.509	377.55	5.8286	2	3.6335	11
22	3 4	392.915	397.909	2.916	1	0.3585	21
23	5 2	407.026	412.05	0.9724	2	2.6764	13
24	3 2	421.566	426.67	1.3606	2	1.9017	12
25	1 5	435.797	440.828	0.8565	1	0.0009	1
26	2 5	447.583	452.602	1.0099	1	0.9082	3
27	4 3	460.382	465.425	1.6072	1	1.5479	1
28	2 1	474.474	479.488	2.8335	1	2.0944	3
29	5 3	490.313	495.437	0.7493	1	1.0915	4
30	3 2	503.119	508.135	1.807	2	0.9684	12
31	5 1	516.814	521.835	0.9814	2	1.1268	15
32	1 3	530.017	535.091	2.672	1	2.9153	6
33	1 5	546.545	551.599	2.1961	2	0.0015	2
34	4 1	559.718	564.739	0.8021	1	1.387	2
35	3 1	572.787	577.812	0.5581	2	1.0851	13
36	5 4	585.383	590.401	2.8568	1	2.0083	4
37	3 3	601.218	606.241	1.8143	1	1.8124	4
38	2 3	615.756	620.77	0.7064	1	1.4859	5
39	1 2	628.867	633.877	2.3501	1	0.5922	21
40	1 1	642.653	647.644	1.6294	1	0.4639	1
41	4 4	655.627	660.668	4.2686	2	0.6735	11
42	4 2	671.633	676.625	0.7374	2	0.5804	12
43	3 4	683.806	688.831	1.6318	1	0.2009	21
44	4 5	696.546	701.704	1.3037	2	0.642	11
45	2 2	709.573	714.61	0.9655	2	1.5226	12
46	5 2	722.994	728.016	1.0492	2	1.5354	14
47	2 4	736.501	741.525	1.1036	1	0.6185	5
48	1 4	749.185	754.211	2.5768	1	1.4683	4
49	3 5	764.161	769.202	7.5955	2	0.5622	12
50	5 5	783.225	788.227	1.3886	2	0.9829	13
51	5 4	796.51	801.551	2.5078	2	1.1471	11
52	5 1	811.334	816.391	1.384	2	0.788	14
53	1 5	824.466	829.531	0.8605	1	1.3392	5
54	4 2	837.581	842.687	0.9637	2	1.5697	13
55	2 5	851.129	856.16	1.0551	1	0.3742	5
56	3 2	863.461	868.5	2.0123	2	2.5712	15
57	5 2	879.083	884.17	2.0321	2	1.0622	12
58	3 3	893.107	898.12	4.4047	1	2.1719	2
59	3 1	910.647	915.76	1.0672	2	0.9995	15
60	2 4	923.718	928.736	1.1761	1	0.6713	3
61	4 4	936.484	941.504	1.4009	1	0.0014	1
62	1 4	948.848	953.903	0.6783	1	1.6088	3
63	2 1	962.029	967.03	5.3144	1	0.5142	1
64	4 3	978.764	983.97	1.6067	1	1.3143	3
65	4 1	992.838	997.861	0.679	2	4.3187	14
66	1 1	1008.73	1013.8	1.4061	1	0.2878	21
67	2 3	1021.45	1026.52	1.0706	1	2.8094	6
68	3 5	1036.22	1041.27	1.192	1	1.4712	5
69	3 4	1049.82	1054.9	1.6608	1	1.0059	3
70	5 5	1063.46	1068.69	3.0466	2	3.1275	12
71	1 3	1080.78	1085.8	1.272	1	0.8656	5
72	4 5	1093.84	1098.83	1.7254	1	0.2186	1
73	1 2	1106.63	1111.67	1.0174	2	0.7064	11
74	5 3	1119.26	1124.32	0.8992	1	0.3244	3
75	2 2	1131.51	1136.53	1.1633	1	0.0122	21
76	4 4	1143.6	1148.62	1.3803	1	0.5987	3
77	5 1	1156.47	1161.64	0.7013	2	3.3621	15
78	4 5	1171.66	1176.69	0.5467	1	1.2283	4
79	5 5	1184.36	1189.38	3.0568	1	14.3277	3
80	1 5	1212.7	1217.74	1.4799	1	0.5465	2
81	3 3	1225.63	1230.74	7.9895	2	1.542	11
82	2 4	1246.26	1251.28	2.8263	1	2.5253	1
83	2 3	1262.51	1267.62	1.4211	1	0.9688	2
84	5 2	1275.92	1280.91	0.8212	2	1.6395	13
85	3 5	1289.24	1294.27	1.5731	1	1.6358	2
86	1 4	1303.34	1308.35	6.0105	2	1.1128	11
87	2 1	1321.35	1326.38	4.6504	2	1.0235	11
88	3 4	1338	1343.01	2.2212	2	0.0024	13
89	3 2	1351.06	1356.06	1.8557	2	0.0996	13
90	4 1	1363.86	1369.1	1.2061	2	0.0483	15
91	1 1	1376.37	1381.44	3.9812	2	1.6892	11
92	4 3	1393.02	1398.04	0.6773	1	1.61	5
93	3 1	1406.3	1411.32	1.0047	2	0.2479	14
94	2 5	1418.43	1423.46	1.7751	1	1.5873	7
95	5 4	1432.7	1437.74	7.6491	2	0.7103	11
96	5 3	1452	1457	6.1491	2	1.2543	12
97	4 2	1470.31	1475.45	1.427	2	1.3896	13
98	1 2	1484.17	1489.2	1.6653	2	0.883	13
99	2 2	1497.58	1502.63	1.6792	11	0.0016	21
100	1 3	1510.24	1515.45	2.402	1	2.2871	3
101	2 3	1526.11	1531.12	1.7112	1	2.4674	4
102	4 2	1541.18	1546.24	1.4131	2	0.6335	12
103	2 1	1554.18	1559.18	0.6198	1	0.9196	2
104	3 5	1566.59	1571.62	1.2805	1	2.1983	3
105	5 1	1580.97	1586.07	0.6952	2	1.1931	13
106	2 4	1593.88	1598.91	0.8971	1	0.6427	3
107	5 5	1606.33	1611.36	2.1692	11	0.0021	11
108	1 4	1619.48	1624.57	1.1542	1	0.3367	4
109	3 2	1631.9	1636.9	1.1598	2	1.1658	14
110	1 3	1645.13	1650.24	1.3928	1	0.8938	5
111	1 1	1658.4	1663.39	3.8194	2	0.2104	11
112	2 2	1673.28	1678.3	3.0215	2	0.2694	21
113	5 2	1687.54	1692.55	0.7625	2	1.3795	14
114	4 5	1700.54	1705.55	2.1368	1	1.6472	3
115	3 3	1715.16	1720.18	3.5315	1	0.002	2
116	5 4	1729.64	1734.67	1.4489	2	1.3935	13
117	4 3	1743.4	1748.4	1.1605	1	1.9361	3
118	3 1	1757.49	1762.59	1.7899	2	1.9937	11
119	4 4	1772.25	1777.27	2.6877	2	0.0278	21
120	4 1	1785.84	1790.94	2.8179	2	2.4784	11
121	1 2	1802.23	1807.26	2.4163	2	0.9879	11
122	1 5	1816.58	1821.6	0.7674	1	0.5869	4
123	3 4	1828.81	1833.92	5.916	2	0.461	11
124	5 3	1846.2	1851.22	5.0746	2	0.3225	21
125	2 5	1862.48	1867.51	1.5848	1	1.2437	5
