# Supplementary material for: Surface Stickiness Perception by Auditory, Tactile, and Visual Cues
Source: Front Psychol. 2019 Sep 18;10:2135. doi: 10.3389/fpsyg.2019.02135 (PMC6760014; doi:10.3389/fpsyg.2019.02135)
Supplement: DATASET S1 — Raw behavioral data for each of the 27 participants. [file Data_Sheet_1.ZIP › Datasets/12_filenumber10013_180804_a.xlsx]

## Sheet: 12_filenumber10013_180804_a
Trial	Level	1stDetach_onset	2ndDetach_onset	1stResp_RT	1stResp	2ndResp_RT	2ndResp
1	2 3	0	4.5365	0.295	2	14.4808	5
2	3 5	25.2779	29.8131	1.7009	2	1.692	8
3	2 1	39.1011	43.6346	1.419	2	3.2331	14
4	2 4	54.133	58.6666	1.8748	1	2.3284	6
5	4 2	68.6487	73.2009	1.9085	2	1.9831	14
6	2 2	82.9547	87.4739	1.8134	1	0.5117	3
7	4 4	95.6601	100.213	3.8007	1	1.8911	2
8	1 1	111.685	116.233	3.3671	1	0.1707	1
9	5 2	125.642	130.183	1.3955	2	4.0302	18
10	4 5	141.483	146.035	2.151	1	0.9866	9
11	5 3	155.055	159.592	3.1071	2	0.8368	12
12	3 4	169.397	173.932	1.7787	2	0.7085	13
13	1 3	182.218	186.767	2.0309	1	0.5759	4
14	5 5	195.225	199.767	3.9047	2	1.7299	12
15	1 2	211.249	215.8	3.3655	1	1.6472	1
16	4 1	226.674	231.209	2.8766	2	0.8429	13
17	2 5	240.781	245.316	0.7842	1	0.6212	10
18	1 4	252.635	257.184	1.6128	1	0.5096	8
19	5 4	265.066	269.6	2.0683	2	1.9407	13
20	1 5	279.382	283.934	1.662	1	0.6153	8
21	3 1	292.1	296.634	1.6593	2	0.5564	19
22	3 2	304.717	309.262	3.497	2	2.0531	16
23	5 1	320.684	325.235	1.805	2	0.5331	19
24	3 3	333.435	337.959	2.4684	1	0.1971	1
25	4 3	346.497	351.05	17.3069	2	0.388	21
26	3 1	374.626	379.163	3.8054	2	1.2786	14
27	5 1	390.134	394.685	2.2813	2	1.2939	19
28	2 3	404.169	408.693	1.7416	1	0.8161	3
29	2 1	417.097	421.632	3.9353	2	2.4913	13
30	1 3	433.933	438.457	4.2891	1	0.5029	3
31	1 1	449.112	453.648	2.6069	2	1.2202	11
32	4 4	463.368	467.917	1.1924	2	0.3344	21
33	1 2	475.224	479.75	2.4647	2	0.2093	11
34	5 5	488.284	492.833	3.0556	2	0.2363	21
35	3 3	502.004	506.551	1.7726	1	1.2848	4
36	3 4	515.459	519.996	2.1082	1	1.274	4
37	1 4	529.151	533.701	1.3864	1	0.3924	6
38	4 1	541.252	545.791	1.6763	2	0.6618	19
39	2 4	553.983	558.531	1.3188	1	0.7512	6
40	3 2	566.402	570.951	1.7216	2	0.3458	13
41	4 5	578.873	583.401	1.4106	1	0.4422	5
42	4 2	591.129	595.682	2.5373	2	1.358	16
43	1 5	605.437	609.984	1.4707	1	0.945	9
44	5 3	618.276	622.827	1.527	2	2.4212	16
45	4 3	632.632	637.185	0.962	2	0.3416	21
46	2 2	644.367	648.901	2.8765	2	2.2735	13
47	2 5	659.917	664.464	1.0913	1	2.6816	10
48	3 5	674.119	678.667	3.3375	1	0.9954	8
49	5 2	688.859	693.412	2.6043	2	0.8096	16
50	5 4	702.7	707.25	1.9936	2	1.0535	17
51	1 4	716.073	720.607	1.8193	1	0.9971	5
52	3 3	729.195	733.73	0.9859	2	0.2437	21
53	2 3	740.85	745.384	0.9356	1	0.293	3
54	4 1	752.468	757.007	1.8227	2	0.1798	13
55	1 5	764.879	769.413	1.3301	1	1.0101	7
56	5 5	777.651	782.201	3.1656	1	1.2612	1
57	3 1	792.509	797.034	2.0536	2	2.2932	15
58	5 4	807.232	811.784	6.6261	1	0.7675	2
59	1 1	824.956	829.492	2.4942	2	0.3402	11
60	3 2	838.18	842.716	2.5628	2	0.2966	11
61	3 5	851.453	856.001	1.5696	1	1.008	6
62	4 4	864.452	868.995	3.3118	2	0.9376	11
63	1 2	879.016	883.567	2.4684	2	0.5328	21
64	4 5	892.439	896.974	1.6422	1	1.5907	7
65	3 4	906.067	910.614	3.1052	2	0.0016	21
66	5 1	919.517	924.067	1.679	2	0.3876	20
67	2 1	931.984	936.51	1.7202	2	0.4414	12
68	5 2	944.548	949.1	0.9531	2	0.2737	18
69	2 2	956.201	960.735	1.3213	2	0.3417	11
70	4 2	968.25	972.784	1.5869	2	0.0977	11
71	5 3	980.315	984.866	1.4707	2	0.2226	13
72	1 3	992.437	996.984	3.3277	2	0.0019	11
73	2 5	1006.18	1010.71	0.7393	1	0.3424	6
74	4 3	1017.68	1022.23	1.7146	2	0.0051	13
75	2 4	1029.82	1034.37	0.4266	1	0.3561	5
76	2 2	1040.93	1045.46	1.9264	2	0.001	11
77	5 5	1053.25	1057.8	1.2294	2	0.0009	21
78	4 1	1064.95	1069.5	1.4244	2	0.9362	14
79	2 4	1077.73	1082.28	0.9249	1	0.0361	3
80	4 3	1089.02	1093.57	2.8871	2	0.0009	11
81	1 1	1102.32	1106.85	1.5682	2	0.0276	21
82	5 3	1114.3	1118.85	0.5075	2	0.0626	13
83	4 2	1125.3	1129.85	1.0648	2	0.1111	14
84	5 2	1136.92	1141.47	2.6195	2	1.2179	14
85	3 5	1151.16	1155.7	1.9428	1	1.0138	6
86	5 1	1164.53	1169.08	4.5218	2	0.3105	13
87	1 2	1179.76	1184.29	2.5035	2	0.5611	11
88	5 4	1193.23	1197.8	1.9742	2	0.9854	13
89	2 5	1206.54	1211.08	1.5191	1	1.3947	5
90	1 3	1219.88	1224.41	2.2651	1	0.3397	3
91	2 3	1232.87	1237.42	0.9182	1	0.8125	3
92	3 4	1245.02	1249.54	0.6676	1	0.8284	4
93	4 5	1256.83	1261.38	0.8578	1	0.3721	3
94	1 4	1268.48	1273.03	0.481	1	0.2817	5
95	3 3	1279.59	1284.12	0.9504	1	0.0455	2
96	3 2	1290.98	1295.53	1.4666	2	0.4109	12
97	2 1	1303.27	1307.82	1.6153	2	0.0028	11
98	4 4	1315.32	1319.87	2.5132	2	0.104	11
99	1 5	1328.26	1332.8	2.6334	2	0.3641	18
100	3 1	1341.69	1346.23	2.4166	2	0.7794	13
101	3 1	1355.29	1359.82	1.3956	2	0.2035	11
102	5 2	1367.28	1371.83	1.4554	2	3.5402	14
103	5 4	1382.72	1387.26	2.3119	2	0.817	13
104	3 5	1396.16	1400.7	2.301	2	0.1501	14
105	1 1	1409.05	1413.6	1.9371	2	0.0155	11
106	5 5	1421.44	1425.98	2.1018	2	0.0443	21
107	3 3	1434	1438.53	2.1205	2	0.8388	13
108	1 2	1447.35	1451.9	2.1925	2	0.06	11
109	4 3	1460	1464.53	0.1975	2	0.0029	21
110	4 5	1470.58	1475.13	2.0966	2	0.7322	13
111	5 1	1483.85	1488.4	2.6451	2	0.8283	15
112	1 4	1497.74	1502.28	2.0823	2	0.6421	13
113	2 5	1510.78	1515.32	1.9756	2	0.0968	15
114	4 1	1523.27	1527.82	2.8145	2	22.98	15
115	1 5	1559.47	1564.01	1.8973	2	0.3251	15
116	4 4	1572.11	1576.66	1.1135	1	0.4217	2
117	2 3	1583.98	1588.53	2.9402	2	0.4394	13
118	2 2	1597.75	1602.28	0.732	2	0.0009	11
119	4 2	1608.88	1613.43	0.9997	1	0.1644	1
120	5 3	1620.48	1625.03	3.508	2	0.3058	12
121	3 2	1634.71	1639.24	2.4126	2	0.2547	11
122	3 4	1647.76	1652.3	3.4447	2	0.0009	11
123	2 4	1661.53	1666.06	3.0051	2	0.4642	11
124	2 1	1675.29	1679.83	2.1024	2	0.0009	11
125	1 3	1687.8	1692.35	0.9713	2	0.0008	13
