# Supplementary material for: Surface Stickiness Perception by Auditory, Tactile, and Visual Cues
Source: Front Psychol. 2019 Sep 18;10:2135. doi: 10.3389/fpsyg.2019.02135 (PMC6760014; doi:10.3389/fpsyg.2019.02135)
Supplement: DATASET S1 — Raw behavioral data for each of the 27 participants. [file Data_Sheet_1.ZIP › Datasets/12_filenumber10014_180804_t.xlsx]

## Sheet: 12_filenumber10014_180804_t
Trial	Level	1stDetach_onset	2ndDetach_onset	1stResp_RT	1stResp	2ndResp_RT	2ndResp
1	2 2	0	4.5335	5.5587	1	0.5997	2
2	2 5	16.6255	21.1605	1.6736	1	0.8098	3
3	1 1	29.5312	34.081	2.2481	2	0.5003	12
4	2 3	42.7204	47.2396	1.8817	1	0.5146	3
5	5 5	55.4786	60.0294	1.782	1	0.3003	3
6	4 1	67.9989	72.5478	2.329	2	1.2551	15
7	5 3	81.99	86.5426	3.203	1	0.2001	2
8	1 3	95.7955	100.347	2.3576	1	0.7048	4
9	4 4	109.27	113.804	2.6855	1	0.1716	2
10	2 4	122.442	126.978	3.0894	1	0.2599	5
11	3 2	136.115	140.665	1.662	2	0.3721	14
12	5 1	148.582	153.115	2.081	2	0.1354	16
13	5 2	161.193	165.747	1.7511	2	0.1498	14
14	3 3	173.533	178.081	3.1284	1	0.2365	4
15	4 2	187.306	191.859	1.6905	1	0.1762	2
16	1 4	199.578	204.131	1.665	1	0.1068	6
17	4 5	211.698	216.248	1.1398	2	0.0009	11
18	2 1	223.273	227.809	1.3244	1	0.0066	1
19	3 4	235.012	239.548	3.4872	1	0.2282	3
20	1 2	249.048	253.571	1.7493	1	0.7691	1
21	1 5	261.949	266.494	0.8048	1	1.7644	6
22	5 4	274.965	279.514	2.2147	2	0.1317	11
23	4 3	287.632	292.173	2.7929	2	0.147	21
24	3 1	300.961	305.496	2.0419	2	0.3619	18
25	3 5	313.799	318.349	1.6724	2	0.0869	21
26	5 1	325.972	330.515	1.2034	2	0.5632	15
27	1 4	338.127	342.68	3.8544	1	0.4544	6
28	3 3	352.781	357.315	2.8645	2	0.1985	21
29	2 3	366.231	370.776	1.8948	1	0.217	2
30	1 1	378.747	383.298	1.7099	1	0.0009	1
31	2 5	390.886	395.421	2.4444	1	0.2028	3
32	3 4	403.932	408.478	3.4272	1	0.1837	2
33	3 5	417.881	422.414	2.1668	2	0.5286	14
34	4 2	430.973	435.514	4.2307	2	0.5077	12
35	5 4	446.112	450.664	4.504	2	0.0349	11
36	4 4	460.986	465.531	1.6347	1	0.0009	2
37	5 3	472.958	477.511	1.6342	1	0.1188	1
38	2 2	485.147	489.699	2.3289	2	0.2058	11
39	3 2	498.099	502.622	2.115	2	0.4007	15
40	1 3	510.997	515.545	1.9515	1	0.3046	15
41	2 1	523.681	528.215	2.4452	2	0.1098	11
42	4 5	536.63	541.164	2.2731	2	0.0008	11
43	3 1	549.312	553.847	1.4214	2	1.077	17
44	2 4	562.214	566.748	2.3629	1	0.0291	2
45	4 1	574.915	579.46	0.5673	2	0.5109	13
46	1 5	586.413	590.965	2.8123	1	0.0008	3
47	5 2	599.653	604.197	2.4057	2	0.7091	16
48	5 5	613.159	617.71	1.2035	2	0.0225	11
49	4 3	624.814	629.366	2.0223	1	0.0493	1
50	1 2	637.298	641.823	0.653	2	0.0554	21
51	1 3	648.381	652.928	1.3471	1	0.8408	5
52	2 1	660.98	665.514	0.666	2	0.1176	11
53	3 5	672.186	676.721	3.6691	1	0.0013	2
54	2 3	686.264	690.812	1.5188	1	0.1217	4
55	5 3	698.316	702.865	0.8773	1	0.0469	1
56	5 5	709.647	714.182	1.1925	2	0.1867	21
57	3 2	721.431	725.979	2.7917	2	0.1276	12
58	3 3	734.764	739.299	2.2388	1	0.0009	2
59	4 4	747.381	751.914	1.1918	2	0.0844	11
60	2 2	758.962	763.497	1.0155	2	0.0009	11
61	4 3	770.381	774.93	0.5649	2	0.0008	11
62	3 4	781.354	785.882	1.1245	2	0.0029	11
63	1 4	792.78	797.33	1.7073	1	0.001	3
64	4 5	804.831	809.381	1.9735	2	0.0023	11
65	2 4	817.248	821.78	1.9226	1	0.0009	4
66	1 2	829.482	834.03	0.6939	1	0.6265	1
67	2 5	841.231	845.765	2.6519	1	0.3195	6
68	1 5	854.606	859.131	1.4162	1	0.0012	7
69	5 1	866.413	870.965	0.204	2	0.3694	13
70	4 1	877.43	881.981	1.2643	2	0.001	13
71	4 2	889.123	893.663	0.1463	2	2.6567	12
72	5 2	902.329	906.881	0.9498	2	0.4229	11
73	1 1	914.114	918.648	1.6144	2	0.1686	11
74	5 4	926.273	930.825	1.9756	1	0.0009	2
75	3 1	938.595	943.148	2.239	2	0.1199	14
76	1 5	951.399	955.931	1.8907	1	0.7813	2
77	4 1	964.464	969.011	2.3946	2	0.267	12
78	3 5	977.564	982.114	2.786	2	0.0153	11
79	4 2	990.798	995.34	1.7384	2	0.0819	21
80	2 3	1003.01	1007.55	1.5916	1	0.0009	4
81	4 3	1015	1019.55	1.743	1	0.0009	2
82	2 2	1027.13	1031.66	2.1591	2	0.0362	12
83	1 2	1039.71	1044.26	0.7495	1	0.0234	1
84	3 1	1050.9	1055.43	0.8998	2	0.0012	12
85	2 5	1062.21	1066.74	1.0501	1	0.1682	2
86	2 1	1073.83	1078.36	0.7464	1	0.5191	1
87	4 4	1085.53	1090.08	2.537	2	0.0974	21
88	5 2	1098.49	1103.03	2.3099	2	0.0009	12
89	1 4	1111.21	1115.76	2.4306	1	0.1837	5
90	2 4	1124.18	1128.71	2.1328	1	0.5162	3
91	5 3	1137.13	1141.68	1.8902	2	0.0054	11
92	3 4	1149.43	1153.96	1.0664	2	0.0009	11
93	5 1	1160.83	1165.38	1.4642	2	0.8013	16
94	3 3	1173.51	1178.04	2.3388	1	0.0465	2
95	1 1	1186.28	1190.83	1.7086	2	0.0009	11
96	5 4	1198.43	1202.98	3.1608	2	0.0009	11
97	3 2	1211.93	1216.46	1.2651	2	0.11	12
98	5 5	1223.73	1228.28	2.4764	2	0.0008	12
99	1 3	1236.64	1241.17	2.6825	1	0.0986	3
100	4 5	1249.83	1254.38	0.6544	1	0.2563	2
101	3 5	1261.18	1265.72	0.4884	1	0.0779	2
102	3 2	1272.15	1276.69	1.2838	2	0.0009	12
103	2 4	1283.86	1288.4	0.5591	1	0.0009	1
104	1 3	1294.77	1299.31	0.8558	1	0.4594	5
105	4 1	1306.47	1311.01	0.4943	2	0.3495	14
106	5 5	1317.72	1322.26	1.7859	1	0.0388	2
107	4 2	1329.96	1334.51	0.2314	2	0.5987	12
108	1 5	1341.2	1345.73	0.7032	1	0.0009	4
109	5 4	1352.31	1356.86	1.4855	1	0.0139	3
110	5 3	1364.15	1368.7	1.8701	1	0.001	1
111	3 1	1376.43	1380.95	0.5589	2	0.0684	14
112	3 3	1387.44	1391.98	0.3527	2	0.1708	11
113	4 5	1398.36	1402.91	0.0856	2	0.0677	11
114	2 1	1408.95	1413.49	0.3984	2	0.2538	14
115	4 4	1420	1424.54	0.9709	2	0.0036	11
116	5 1	1431.3	1435.85	1.7037	2	0.0012	14
117	5 2	1443.44	1447.97	0.2995	2	0.0493	21
118	2 3	1454.17	1458.71	1.1525	1	0.1256	1
119	2 2	1465.86	1470.4	2.2425	1	0.1309	1
120	1 2	1478.63	1483.16	1.487	1	0.2699	2
121	3 4	1490.78	1495.33	0.7927	1	0.0166	2
122	4 3	1501.93	1506.48	0.2639	1	0.0781	1
123	2 5	1512.7	1517.25	0.1357	1	2.9176	3
124	1 1	1526.16	1530.69	1.9228	2	0.0529	21
125	1 4	1538.53	1543.08	239.874	1	0.3427	1
