# Supplementary material for: Surface Stickiness Perception by Auditory, Tactile, and Visual Cues
Source: Front Psychol. 2019 Sep 18;10:2135. doi: 10.3389/fpsyg.2019.02135 (PMC6760014; doi:10.3389/fpsyg.2019.02135)
Supplement: DATASET S1 — Raw behavioral data for each of the 27 participants. [file Data_Sheet_1.ZIP › Datasets/12_filenumber10015_180804_v.xlsx]

## Sheet: 12_filenumber10015_180804_v
Trial	Level	1stDetach_onset	2ndDetach_onset	1stResp_RT	1stResp	2ndResp_RT	2ndResp
1	2 1	0	5.0117	1.6581	1	0.6184	3
2	4 2	13.2404	18.2457	1.6436	2	1.0003	12
3	4 1	26.7227	31.7207	3.4563	2	1.4046	12
4	2 3	42.4504	47.4615	1.6408	1	0.2005	6
5	2 2	55.1413	60.134	1.5038	2	0.128	11
6	3 1	67.6357	72.6235	1.1773	2	1.4064	16
7	5 1	81.0642	86.0957	1.2712	2	0.1759	13
8	1 2	93.4051	98.4023	1.7957	1	1.7069	5
9	4 5	107.739	112.742	2.5372	1	0.2065	3
10	1 4	121.315	126.329	1.3228	1	0.1058	5
11	3 5	133.6	138.588	1.6364	2	0.1388	11
12	4 3	146.204	151.211	1.3479	1	0.277	2
13	3 3	158.74	163.733	0.7533	2	0.2864	21
14	2 4	170.628	175.638	1.2302	1	0.422	4
15	1 3	183.171	188.178	1.1445	1	0.4395	7
16	5 5	195.645	200.633	2.1328	2	0.2735	15
17	1 1	208.861	213.857	1.5361	1	0.1234	1
18	2 5	221.387	226.412	1.9849	1	0.549	2
19	4 4	234.796	239.786	0.564	2	0.2778	21
20	5 4	246.493	251.492	3.0042	2	0.5463	21
21	5 3	260.942	265.945	0.9317	1	0.3718	1
22	3 4	273.115	278.12	0.9937	2	0.2187	11
23	5 2	285.163	290.176	0.5295	2	2.753	11
24	3 2	299.31	304.346	1.2189	2	0.6519	13
25	1 5	312.098	317.09	0.55	1	0.3248	1
26	2 5	323.808	328.812	2.5029	1	1.0749	2
27	4 3	338.25	343.252	0.8055	1	0.208	1
28	2 1	350.091	355.09	0.9392	2	0.5702	12
29	5 3	362.465	367.529	1.2279	2	0.174	11
30	3 2	374.762	379.752	1.4581	2	0.1519	12
31	5 1	387.19	392.191	1.8806	2	0.1549	13
32	1 3	400.092	405.096	1.2527	1	0.469	5
33	1 5	412.664	417.654	0.9356	1	0.1438	3
34	4 1	424.58	429.592	0.6193	2	1.0147	12
35	3 1	437.108	442.112	1.9729	2	0.3332	12
36	5 4	450.29	455.288	2.9063	2	0.1138	11
37	3 3	464.139	469.145	3.0934	2	0.3834	13
38	2 3	478.463	483.484	0.8531	1	0.1766	3
39	1 2	490.384	495.378	1.5881	1	0.3981	2
40	1 1	503.196	508.212	0.1852	1	0.4362	2
41	4 4	514.716	519.702	0.8192	1	1.4276	2
42	4 2	527.774	532.779	0.4515	2	0.2894	11
43	3 4	539.359	544.362	0.6516	2	0.3278	11
44	4 5	551.224	556.219	1.2824	2	0.0858	11
45	2 2	563.422	568.412	0.5882	2	0.0833	11
46	5 2	574.924	579.962	1.447	2	0.0576	11
47	2 4	587.303	592.303	0.4012	1	0.1883	1
48	1 4	598.742	603.729	0.5348	1	0.4586	2
49	3 5	610.596	615.612	1.5576	2	0.198	12
50	5 5	623.198	628.203	0.8449	2	0.1712	21
51	5 4	635.041	640.043	0.9545	1	0.1851	2
52	5 1	647.027	652.029	0.811	2	0.1317	13
53	1 5	658.849	663.853	0.4423	1	0.2661	4
54	4 2	670.394	675.379	0.9724	2	0.054	12
55	2 5	682.259	687.279	2.6791	1	0.2263	2
56	3 2	696.038	701.021	1.176	2	0.1735	14
57	5 2	708.195	713.194	3.0475	2	0.1712	13
58	3 3	722.297	727.283	1.1963	1	1.1893	2
59	3 1	735.508	740.49	0.4682	2	0.6865	13
60	2 4	747.513	752.529	1.8904	1	0.1344	2
61	4 4	760.392	765.418	0.5649	1	0.0909	1
62	1 4	771.881	776.874	0.5016	1	0.29	3
63	2 1	783.508	788.513	0.5352	2	0.3338	11
64	4 3	795.245	800.251	0.4407	1	0.2182	2
65	4 1	806.752	811.774	0.3145	2	0.8137	12
66	1 1	818.803	823.813	0.0054	1	0.7044	1
67	2 3	830.39	835.385	0.6537	1	1.4286	5
68	3 5	843.306	848.295	1.4473	2	0.5604	12
69	3 4	856.139	861.145	0.616	2	0.2791	12
70	5 5	867.917	872.918	0.9871	1	0.4728	2
71	1 3	880.251	885.262	0.5727	1	0.3507	3
72	4 5	892.027	897.029	0.287	1	0.3811	1
73	1 2	903.524	908.52	0.3076	1	0.3463	1
74	5 3	915.01	919.995	0.3883	1	0.2971	1
75	2 2	926.545	931.562	0.856	2	0.2897	21
76	4 4	938.554	943.552	0.9281	2	0.1911	21
77	5 1	950.534	955.529	0.5006	2	3.204	13
78	4 5	965.121	970.129	0.493	1	0.2485	2
79	5 5	976.747	981.754	0.7478	1	0.2531	1
80	1 5	988.595	993.593	0.2573	1	0.3841	4
81	3 3	1000.09	1005.1	0.7958	2	0.11	21
82	2 4	1011.83	1016.84	3.1258	1	0.3396	2
83	2 3	1026.13	1031.13	0.7488	1	3.7739	3
84	5 2	1041.51	1046.52	0.5228	2	0.1228	12
85	3 5	1053.04	1058.03	0.7319	2	0.1085	11
86	1 4	1064.71	1069.71	0.4595	1	0.8659	3
87	2 1	1076.88	1081.88	0.0875	2	0.7552	11
88	3 4	1088.59	1093.6	1.5007	2	0.759	14
89	3 2	1101.73	1106.75	0.7565	2	1.0829	18
90	4 1	1114.43	1119.42	3.1376	2	0.1941	14
91	1 1	1128.61	1133.64	23.7856	2	0.3764	14
92	4 3	1163.69	1168.69	0.9303	1	0.4442	3
93	3 1	1175.94	1180.95	0.6058	2	1.6015	14
94	2 5	1189.03	1194.02	4.1385	2	0.1686	11
95	5 4	1204.18	1209.18	0.9737	2	0.9426	11
96	5 3	1216.93	1221.93	2.7506	1	0.4633	2
97	4 2	1231.02	1236.01	0.2452	2	0.5827	1
98	1 2	1242.73	1247.73	1.549	1	0.5249	2
99	2 2	1255.64	1260.67	0.5071	1	0.522	2
100	1 3	1267.53	1272.51	0.5753	1	0.3832	5
101	2 3	1279.34	1284.35	1.6543	1	2.3196	5
102	4 2	1294.15	1299.15	0.4658	2	0.4334	13
103	2 1	1305.92	1310.93	0.6704	2	0.7305	12
104	3 5	1318.22	1323.23	1.5142	2	0.1406	12
105	5 1	1330.71	1335.71	0.3609	2	0.294	13
106	2 4	1342.23	1347.23	1.8822	1	0.3226	1
107	5 5	1355.26	1360.3	0.4882	2	0.7371	21
108	1 4	1367.36	1372.36	1.3044	1	2.8661	3
109	3 2	1382.42	1387.43	2.7957	2	0.296	12
110	1 3	1396.36	1401.35	1.1486	1	1.446	4
111	1 1	1409.77	1414.78	2.92	1	0.3647	3
112	2 2	1423.94	1428.95	0.2937	1	0.3362	2
113	5 2	1435.44	1440.42	2.024	2	0.2584	12
114	4 5	1448.56	1453.56	2.3491	2	0.1644	11
115	3 3	1461.92	1466.92	4.0232	2	0.0965	11
116	5 4	1476.87	1481.86	1.7701	2	0.1747	12
117	4 3	1489.63	1494.71	1.1483	1	0.4855	2
118	3 1	1502.18	1507.19	0.7831	2	0.6622	15
119	4 4	1514.52	1519.53	1.5912	1	1.7246	3
120	4 1	1528.71	1533.71	0.3394	2	0.7077	13
121	1 2	1540.61	1545.62	1.8489	2	0.5133	12
122	1 5	1553.84	1558.84	0.9088	2	0.2843	15
123	3 4	1565.9	1570.88	2.2865	2	1.6474	13
124	5 3	1580.65	1585.65	2.6602	2	0.5266	13
125	2 5	1594.67	1599.68	0.9827	1	0.3648	3
