# Supplementary material for: Surface Stickiness Perception by Auditory, Tactile, and Visual Cues
Source: Front Psychol. 2019 Sep 18;10:2135. doi: 10.3389/fpsyg.2019.02135 (PMC6760014; doi:10.3389/fpsyg.2019.02135)
Supplement: DATASET S1 — Raw behavioral data for each of the 27 participants. [file Data_Sheet_1.ZIP › Datasets/13_filenumber10001_180804_a.xlsx]

## Sheet: 13_filenumber10001_180804_a
Trial	Level	1stDetach_onset	2ndDetach_onset	1stResp_RT	1stResp	2ndResp_RT	2ndResp
1	2 3	0	4.5278	1.005	1	0.4131	1
2	2 4	11.8948	16.4287	0.7561	1	0.6108	3
3	3 2	23.5949	28.1201	0.6959	2	0.8261	11
4	5 5	35.4907	40.0432	0.8903	2	0.3966	21
5	3 4	47.2282	51.7786	0.92	1	0.2536	1
6	1 5	58.7297	63.2532	1.9364	1	1.7803	4
7	4 2	72.8422	77.3948	1.3194	2	0.5294	12
8	5 4	85.1133	89.6619	1.1226	2	0.0906	12
9	3 5	96.6451	101.179	1.6192	1	0.7734	3
10	5 2	109.426	113.978	1.7576	2	0.5596	15
11	4 5	122.162	126.711	1.7549	1	0.2732	3
12	2 1	134.604	139.14	1.8764	2	1.2033	11
13	5 1	148.078	152.628	2.6319	2	0.8473	15
14	2 2	161.978	166.504	1.1281	2	0.2039	21
15	1 2	173.694	178.241	1.7519	1	0.1535	1
16	4 1	185.995	190.545	1.6402	2	0.2263	12
17	5 3	198.279	202.82	0.8217	2	0.4395	11
18	3 1	209.93	214.476	2.9964	2	0.4048	13
19	2 5	223.778	228.312	2.4598	1	0.2793	4
20	4 4	236.912	241.445	1.5845	1	0.4993	3
21	1 4	249.312	253.861	1.9493	1	0.1607	3
22	3 3	261.746	266.278	0.9911	1	0.1649	1
23	1 1	273.279	277.812	1.3769	2	0.2288	21
24	4 3	285.275	289.827	0.7504	2	0.2034	21
25	1 3	296.646	301.195	1.1245	1	0.1319	3
26	5 4	308.304	312.845	2.6105	2	0.286	12
27	1 4	321.51	326.062	1.9472	1	0.1561	4
28	4 5	333.945	338.483	2.5267	1	0.1835	3
29	4 1	347.045	351.59	2.499	2	1.0539	13
30	4 3	361.012	365.562	1.0917	1	0.0987	1
31	2 3	372.612	377.135	1.2158	1	0.1367	2
32	5 2	384.339	388.891	1.7325	2	0.4149	15
33	4 2	396.912	401.462	2.0002	2	0.2221	14
34	2 5	409.545	414.07	1.6619	1	0.0986	4
35	5 3	421.691	426.242	1.4008	2	0.8856	12
36	3 5	434.412	438.962	1.5751	1	1.8132	3
37	2 2	448.212	452.745	1.1912	2	0.2512	21
38	1 1	460.042	464.594	1.3273	2	0.1107	21
39	4 4	471.935	476.478	1.2784	1	0.1107	1
40	2 4	483.658	488.194	1.1636	1	0.1009	2
41	3 3	495.259	499.794	1.0836	2	0.1425	21
42	1 5	506.879	511.431	1.5952	1	0.0696	4
43	3 1	518.969	523.506	1.8285	2	0.0598	12
44	3 2	531.292	535.828	1.8589	2	0.1263	21
45	5 1	543.668	548.212	1.7301	2	0.2198	15
46	5 5	556.03	560.578	1.5404	1	0.3712	2
47	3 4	568.362	572.918	1.2803	2	0.4362	11
48	1 3	580.418	584.962	0.9933	1	0.0008	2
49	2 1	591.828	596.379	1.6228	2	0.0015	11
50	1 2	603.877	608.428	0.9969	2	0.068	21
51	3 3	615.369	619.917	0.6666	2	0.0561	21
52	2 1	626.495	631.039	1.8066	2	0.0384	11
53	1 2	638.749	643.295	3.0077	1	0.2003	1
54	5 3	652.367	656.918	1.0095	2	0.021	11
55	1 5	663.811	668.358	1.9382	1	0.2097	5
56	5 1	676.377	680.928	2.1259	2	1.7223	13
57	3 5	690.662	695.196	1.7191	1	1.9749	3
58	2 4	704.759	709.293	1.6069	1	1.3059	2
59	5 2	717.985	722.529	3.2994	2	1.0517	14
60	3 2	732.728	737.273	1.5442	2	0.258	11
61	4 4	744.929	749.48	1.4137	1	0.0009	2
62	5 5	756.682	761.217	1.771	1	0.1813	1
63	2 3	769.022	773.563	6.5056	1	0.508	1
64	1 3	786.428	790.978	0.7447	1	0.0367	1
65	3 1	797.625	802.163	1.6416	2	0.0359	11
66	3 4	809.691	814.227	1.1254	1	0.1848	3
67	1 4	821.329	825.882	2.1106	1	0.9423	3
68	2 2	834.719	839.239	0.8118	2	0.0704	21
69	2 5	845.982	850.527	1.5531	1	0.1208	4
70	4 5	858.086	862.629	1.4349	1	0.046	3
71	1 1	869.971	874.496	1.5802	2	0.0008	11
72	4 1	881.943	886.495	5.8525	2	0.2343	11
73	5 4	898.467	903.001	1.4559	2	1.219	13
74	4 3	911.446	915.991	4.0467	1	0.0506	1
75	4 2	925.967	930.511	3.0155	2	0.5779	11
76	3 4	939.967	944.505	0.9173	1	0.2578	1
77	1 5	951.464	956.011	2.0109	1	0.039	4
78	3 2	963.935	968.479	1.7432	2	0.1397	11
79	5 3	976.225	980.772	1.3693	2	0.3388	12
80	2 4	988.326	992.867	1.618	1	0.0134	1
81	2 2	1000.29	1004.83	1.551	2	0.0898	21
82	5 2	1012.34	1016.88	1.6622	2	0.1009	13
83	2 3	1024.52	1029.06	1.5939	1	0.0456	2
84	4 5	1036.58	1041.12	1.6043	1	1.4896	3
85	3 3	1050.07	1054.62	1.1038	2	0.1401	11
86	3 5	1061.73	1066.28	1.6577	1	0.1525	3
87	1 4	1073.97	1078.5	1.3835	1	0.0816	2
88	4 1	0	4.5482	2.7336	2	0.0975	13
89	4 2	13.3132	17.853	2.321	2	0.4418	14
90	4 4	26.4742	31.0267	1.545	2	0.0593	21
91	5 1	38.4122	42.9638	2.5569	2	0.3342	15
92	3 1	51.713	56.238	2.3732	2	0.1844	13
93	4 3	64.6595	69.2105	2.1596	2	0.3886	11
94	1 2	77.6132	82.163	1.9674	2	0.1059	21
95	1 3	90.1042	94.6394	1.9605	1	0.5591	2
96	5 4	103.01	107.563	1.3653	2	0.051	13
97	2 1	114.762	119.296	2.6752	2	0.3184	21
98	1 1	128.14	132.675	1.4727	2	0.1144	21
99	5 5	140.129	144.68	1.1108	2	0.1132	21
100	2 5	151.78	156.302	1.736	1	0.3096	5
101	3 1	164.206	168.741	2.9186	2	0.1945	11
102	2 2	177.729	182.279	0.9226	2	0.0507	21
103	4 4	189.113	193.662	3.1677	1	0.0512	1
104	5 1	202.657	207.21	2.1266	2	0.2915	15
105	1 3	215.512	220.064	1.8419	1	0.0921	1
106	3 3	227.854	232.379	3.2199	1	0.2802	1
107	4 2	241.744	246.295	2.4107	2	0.0604	21
108	2 3	254.629	259.163	1.7837	2	0.3153	21
109	1 5	267.095	271.642	1.8136	1	0.4168	3
110	4 5	279.744	284.295	3.0486	1	0.2448	3
111	3 4	293.479	298.003	2.6975	1	0.0008	2
112	4 3	306.474	311.026	1.38	2	0.0667	21
113	2 1	318.329	322.863	2.1007	2	0.183	11
114	4 1	331.031	335.571	2.4968	2	0.2996	12
115	1 4	344.225	348.76	1.6705	1	0.4732	2
116	1 2	356.68	361.229	3.6665	1	0.6017	1
117	5 5	371.364	375.907	1.1053	2	0.0558	21
118	1 1	382.927	387.48	1.5225	2	0.1883	11
119	2 4	395.063	399.596	1.0951	1	0.0935	2
120	5 2	406.546	411.09	2.7086	2	0.2248	15
121	5 3	419.877	424.43	2.888	2	0.2591	21
122	2 5	433.429	437.962	1.4209	1	1.5694	5
123	3 5	446.824	451.359	2.0049	1	0.7466	2
124	5 4	459.997	464.546	5.3994	2	0.1824	21
125	3 2	475.904	480.429	1.849	2	0.0802	11
