# Supplementary material for: Surface Stickiness Perception by Auditory, Tactile, and Visual Cues
Source: Front Psychol. 2019 Sep 18;10:2135. doi: 10.3389/fpsyg.2019.02135 (PMC6760014; doi:10.3389/fpsyg.2019.02135)
Supplement: DATASET S1 — Raw behavioral data for each of the 27 participants. [file Data_Sheet_1.ZIP › Datasets/13_filenumber10002_180804_t.xlsx]

## Sheet: 13_filenumber10002_180804_t
Trial	Level	1stDetach_onset	2ndDetach_onset	1stResp_RT	1stResp	2ndResp_RT	2ndResp
1	1 5	0	4.5414	4.777	1	8.1024	8
2	3 2	23.3536	27.9005	2.2041	2	10.0328	18
3	2 4	46.0047	50.5269	3.0455	1	2.965	3
4	4 4	62.2987	66.8521	1.5976	2	0.8498	21
5	2 3	75.0889	79.6373	1.6805	1	2.8026	7
6	2 2	89.9708	94.5151	4.8434	1	0.805	1
7	1 3	106.021	110.571	2.0698	1	3.9194	10
8	2 1	122.404	126.938	1.8895	2	1.7642	12
9	2 5	136.468	141.003	1.7459	1	1.4416	6
10	1 1	150.071	154.593	1.8707	2	1.0424	21
11	5 5	163.354	167.899	1.3353	2	0.3702	21
12	4 3	175.486	180.037	1.4113	1	0.2295	2
13	5 2	187.554	192.095	1.6882	2	2.5679	13
14	3 5	202.221	206.768	0.9527	2	0.1473	21
15	4 5	213.754	218.304	1.5182	1	0.7414	3
16	1 2	226.438	230.963	3.7478	1	0.5928	1
17	5 4	241.151	245.703	2.5281	1	0.3882	1
18	3 1	254.404	258.938	1.4661	2	1.5472	15
19	3 3	267.803	272.35	1.7176	2	0.2793	21
20	5 3	280.187	284.738	1.1852	1	0.7571	1
21	3 4	292.538	297.06	1.3782	2	0.8055	21
22	5 1	305.014	309.568	2.7043	2	2.7913	12
23	4 1	320.938	325.488	1.8688	2	2.442	12
24	4 2	335.645	340.199	2.3146	2	0.1149	11
25	1 4	348.504	353.055	3.2923	1	1.4825	5
26	4 5	363.609	368.144	1.8848	1	0.3771	3
27	3 5	376.282	380.817	0.9839	2	0.1218	21
28	4 4	387.804	392.355	3.7075	1	0.0474	1
29	1 5	401.871	406.396	1.6181	1	1.2125	3
30	3 3	415.083	419.62	1.1388	1	1.166	2
31	2 2	427.787	432.321	0.8798	2	0.0703	21
32	2 3	439.122	443.648	1.2958	1	0.0009	1
33	4 2	450.8	455.352	1.2968	2	0.001	11
34	2 5	462.522	467.054	1.031	1	0.1652	2
35	3 2	474.104	478.63	2.0427	2	0.1939	11
36	3 4	486.717	491.253	2.8654	1	0.0009	1
37	5 3	499.905	504.454	1.0038	1	0.3873	2
38	2 1	511.696	516.231	0.8367	2	0.0176	11
39	4 1	522.951	527.504	1.518	2	0.6804	12
40	1 2	535.59	540.125	1.7626	1	0.0009	1
41	1 3	547.729	552.254	1.3039	1	1.8566	3
42	5 5	561.27	565.821	0.7654	2	0.0009	21
43	3 1	572.473	577.02	0.8955	2	2.5079	13
44	5 4	586.287	590.833	1.4041	2	0.2593	11
45	1 1	598.271	602.82	0.6597	2	0.0009	21
46	1 4	609.36	613.894	2.6058	1	2.4949	3
47	5 2	624.771	629.319	1.9831	2	0.6763	12
48	4 3	637.838	642.388	1.0532	1	0.0009	1
49	2 4	649.312	653.846	1.4589	1	0.0607	2
50	5 1	661.133	665.686	1.3319	2	1.5816	13
51	2 5	674.488	679.021	1.2875	1	1.0021	1
52	4 3	687.161	691.715	1.4329	1	1.6719	1
53	1 4	700.67	705.221	0.9968	1	0.0009	3
54	1 3	712.004	716.538	1.4185	1	0.6664	3
55	1 5	724.471	729.015	1.4962	1	0.5021	4
56	5 5	736.903	741.454	2.113	1	1.9461	3
57	4 5	751.393	755.929	0.9412	1	0.0009	1
58	5 3	762.748	767.301	1.6169	1	0.153	3
59	4 4	774.937	779.488	1.0383	1	1.3925	1
60	2 3	787.688	792.213	1.6768	1	0.0009	3
61	2 4	799.75	804.284	1.5568	1	2.1244	2
62	2 2	813.738	818.271	0.9366	2	0.2104	21
63	3 3	825.278	829.804	1.3232	2	0.083	21
64	1 1	837.066	841.603	0.7002	2	0.001	21
65	3 5	848.189	852.737	0.7727	2	0.0828	21
66	4 1	859.455	863.988	2.7278	2	1.4167	13
67	3 2	874.001	878.536	1.5217	2	0.04	11
68	1 2	885.954	890.505	0.8797	1	0.1099	1
69	3 4	897.354	901.887	0.8731	2	0.055	21
70	5 1	908.588	913.137	0.9563	2	0.1529	13
71	2 1	920.121	924.655	0.915	2	0.0052	11
72	4 2	931.421	935.953	1.0072	2	0.0009	11
73	3 1	942.833	947.368	1.6532	2	0.3956	13
74	5 4	955.307	959.854	1.5086	2	0.085	21
75	5 2	967.222	971.754	0.9263	2	0.0088	11
76	1 3	978.554	983.103	1.015	1	0.4861	4
77	2 1	990.47	995.004	1.8251	2	0.2069	11
78	4 5	1002.88	1007.41	0.7486	2	0.072	21
79	3 1	1014.1	1018.64	0.8525	2	0.0148	12
80	3 2	1025.39	1029.94	1.9575	2	0.4583	12
81	2 4	1038.21	1042.74	1.2334	1	0.3966	2
82	1 2	1050.13	1054.69	1.3887	1	0.2066	2
83	1 1	1062.15	1066.7	0.9404	2	0.5632	11
84	3 3	1074.07	1078.6	1.1371	1	0.001	1
85	3 5	1085.6	1090.15	1.0008	2	0.0979	21
86	4 1	1097.14	1101.69	2.1083	2	0.0008	12
87	4 2	1109.65	1114.19	2.5397	2	0.327	12
88	5 4	1122.9	1127.45	0.7154	2	0.0266	21
89	5 3	1133.97	1138.52	0.8462	2	0.0016	21
90	3 4	1145.23	1149.75	0.7555	2	0.0089	21
91	5 2	1156.29	1160.84	1.5555	2	0.8706	12
92	2 3	1169.12	1173.65	0.9219	1	0.0662	3
93	1 5	1180.49	1185.03	1.1299	1	0.2683	3
94	1 4	1192.3	1196.85	0.9247	1	1.5101	3
95	5 1	1205.06	1209.59	1.0376	2	0.1617	12
96	2 2	1216.66	1221.2	1.0338	1	0.0008	1
97	2 5	1228.09	1232.62	1.0144	1	0.0947	3
98	4 3	1239.6	1244.15	1.2523	1	0.0225	1
99	5 5	1251.29	1255.83	0.7551	2	0.001	21
100	4 4	1262.47	1267.02	0.766	1	0.0009	1
101	3 2	1273.57	1278.11	0.8274	2	0.0009	11
102	1 1	1284.78	1289.3	0.7607	2	0.0009	21
103	5 5	1295.94	1300.49	0.6907	2	0.001	21
104	5 2	1307.07	1311.62	0.7697	2	0.001	11
105	1 5	1318.26	1322.78	1.2327	1	1.129	3
106	2 3	1331	1335.54	1.4849	1	0.9055	3
107	3 3	1343.79	1348.32	1.2392	1	1.0364	1
108	4 5	1356.46	1361	2.0283	2	0.0025	11
109	4 2	1368.9	1373.45	1.093	2	0.5394	12
110	1 4	1380.94	1385.47	1.3179	1	0.1637	3
111	2 1	1392.72	1397.27	1.0346	2	0.0009	11
112	1 3	1404.17	1408.72	0.8498	1	1.4891	2
113	2 5	1416.92	1421.46	1.0083	1	0.1167	3
114	2 4	1428.43	1432.97	1.1416	1	0.0009	3
115	3 1	1439.89	1444.44	2.4566	2	0.4277	12
116	2 2	1453.22	1457.74	0.8107	1	0.1553	1
117	4 3	1464.56	1469.12	1.0283	1	0.0698	1
118	4 4	1476.07	1480.62	0.8708	2	0.1106	11
119	1 2	1487.37	1491.89	0.7775	1	0.0027	1
120	3 5	1498.55	1503.08	1.2255	1	0.3406	1
121	3 4	1510.52	1515.07	1.1023	2	0.1812	21
122	5 4	1522.12	1526.67	0.7916	2	0.3083	21
123	5 1	1533.53	1538.08	0.9433	2	1.2247	14
124	4 1	1546.1	1550.65	1.1523	2	0.9913	15
125	5 3	1558.67	1563.21	0.9245	2	0.2017	21
