# Supplementary material for: Surface Stickiness Perception by Auditory, Tactile, and Visual Cues
Source: Front Psychol. 2019 Sep 18;10:2135. doi: 10.3389/fpsyg.2019.02135 (PMC6760014; doi:10.3389/fpsyg.2019.02135)
Supplement: DATASET S1 — Raw behavioral data for each of the 27 participants. [file Data_Sheet_1.ZIP › Datasets/13_filenumber10003_180804_v.xlsx]

## Sheet: 13_filenumber10003_180804_v
Trial	Level	1stDetach_onset	2ndDetach_onset	1stResp_RT	1stResp	2ndResp_RT	2ndResp
1	5 3	0	5.0121	1.2166	2	0.001	21
2	1 5	12.1504	17.1517	1.289	1	1.8972	2
3	4 1	26.1602	31.1592	1.7459	2	0.4756	14
4	5 5	39.253	44.2617	0.9217	2	0.1599	21
5	4 5	51.1514	56.1543	0.7904	2	0.2094	21
6	4 4	62.9754	67.9765	0.8455	1	0.1122	1
7	2 3	74.7816	79.7953	1.4448	1	0.3425	3
8	5 1	87.4151	92.4045	1.0059	2	0.0953	11
9	5 4	99.3272	104.327	1.1242	1	0.1069	1
10	3 3	111.401	116.395	1.1678	2	0.1794	21
11	2 5	123.597	128.605	1.2852	1	0.0811	2
12	5 2	135.81	140.811	0.8139	2	0.0491	11
13	1 1	147.548	152.533	1.2248	1	0.3614	2
14	3 1	159.978	164.989	0.7653	2	0.0424	11
15	1 2	171.626	176.645	0.8735	1	0.0718	1
16	4 2	183.439	188.434	1.6388	2	0.1032	21
17	2 4	195.995	201.006	2.2837	1	0.1645	3
18	2 2	209.295	214.295	2.5372	2	0.0351	21
19	1 3	222.697	227.703	0.9193	1	0.2905	2
20	1 4	234.758	239.745	1.5349	1	0.103	3
21	4 3	247.237	252.245	1.3247	1	0.1695	1
22	2 1	259.571	264.57	0.866	2	0.3265	11
23	3 2	271.625	276.612	1.0957	2	0.0775	11
24	3 4	283.663	288.678	1.4623	2	0.101	11
25	3 5	296.087	301.087	1.1409	2	0.0852	21
26	5 5	308.145	313.159	0.8989	2	0.1457	21
27	2 3	320.048	325.062	1.1307	1	0.0899	1
28	4 1	332.148	337.154	0.9043	2	0.1796	11
29	4 4	344.091	349.093	1.2478	2	0.0945	21
30	1 5	356.315	361.329	1.1636	1	0.1484	2
31	2 5	368.464	373.471	1.2253	1	0.0147	2
32	3 4	380.545	385.544	1.2273	2	9.2807	21
33	5 2	401.915	406.921	1.1451	2	0.0825	11
34	2 4	413.983	419.009	1.1742	1	1.6225	2
35	2 1	427.682	432.696	0.899	2	0.1058	11
36	1 4	439.53	444.556	2.2702	1	0.3682	2
37	4 5	453.033	458.045	1.1005	1	0.1243	1
38	4 2	465.104	470.101	0.883	2	0.1049	11
39	2 2	476.912	481.907	1.1117	2	0.7575	21
40	3 5	489.653	494.662	1.5015	1	0.133	1
41	3 3	502.14	507.134	1.7933	1	0.0242	2
42	4 3	514.773	519.774	1.1288	1	0.0781	1
43	3 2	526.832	531.845	2.2494	2	0.1667	21
44	1 1	540.096	545.102	1.4646	2	0.1257	21
45	1 2	552.551	557.545	1.2297	1	0.2643	2
46	5 1	564.882	569.879	2.9669	2	0.2308	12
47	5 4	578.946	583.938	1.3395	2	0.3018	11
48	3 1	591.409	596.41	0.9861	2	0.1242	11
49	5 3	603.385	608.383	1.7451	2	0.1895	21
50	1 3	616.143	621.139	21.5202	2	0.2021	21
51	3 3	648.696	653.688	0.99	1	0.0788	1
52	5 5	660.591	665.593	0.815	1	0.0475	1
53	3 2	672.296	677.312	0.8562	2	0.1626	11
54	4 1	684.2	689.221	0.7588	2	0.1085	11
55	5 4	695.936	700.944	1.4468	2	0.0009	11
56	2 3	708.263	713.278	1.1289	1	0.0043	2
57	2 2	720.252	725.238	0.8244	2	0.0194	21
58	5 2	731.952	736.961	0.7245	2	0.0932	21
59	4 5	743.733	748.829	1.2892	1	0.4945	2
60	5 3	756.445	761.439	2.207	2	0.2366	12
61	2 5	769.744	774.745	0.8647	1	0.0699	2
62	2 4	781.522	786.517	1.4046	1	0.0208	3
63	3 5	793.762	798.762	0.8728	1	0.0027	2
64	4 3	805.463	810.461	1.5066	1	0.0414	1
65	4 2	817.871	822.867	1.1063	2	0.1274	11
66	1 3	829.935	834.923	1.0361	1	0.1041	3
67	1 2	841.935	846.945	1.035	1	0.0657	1
68	5 1	853.913	858.917	1.1854	2	0.0787	11
69	1 4	866.04	871.041	2.1332	1	0.0598	2
70	2 1	879.063	884.079	1.1236	2	0.0956	21
71	4 4	891.135	896.135	1.343	2	0.168	21
72	1 1	903.484	908.509	0.7485	2	0.0833	21
73	3 1	915.219	920.228	2.0602	2	0.4997	12
74	1 5	928.648	933.638	1.5434	1	0.0015	3
75	3 4	941.011	946.009	4.8554	2	0.0878	21
76	5 5	956.785	961.766	1.6895	1	0.0011	1
77	5 3	969.294	974.29	0.8322	1	0.0017	1
78	2 5	981.012	986.012	0.7911	1	0.0009	2
79	2 1	992.638	997.634	0.8733	2	0.289	12
80	1 2	1004.62	1009.61	3.4402	1	0.0009	1
81	2 4	1018.91	1023.93	1.3813	1	0.3625	4
82	1 1	1031.51	1036.5	1.7921	2	0.0384	21
83	4 4	1044.16	1049.16	3.1566	1	1.1556	1
84	4 1	1059.32	1064.33	0.8025	2	0.0015	12
85	3 3	1071	1076	6.7158	2	0.8791	21
86	3 2	1089.45	1094.46	0.7238	2	0.0192	11
87	4 3	1101.03	1106.04	1.5738	1	0.3013	4
88	4 5	1113.75	1118.75	1.4624	2	0.1941	21
89	1 5	1126.24	1131.25	1.4621	1	0.2576	3
90	5 2	1138.8	1143.8	4.9732	2	0.2815	21
91	4 2	1154.89	1159.89	1.1261	2	0.0289	11
92	3 4	1166.9	1171.9	1.2554	2	0.0812	11
93	3 1	1179.08	1184.07	3.4566	2	0.0014	11
94	2 3	1193.4	1198.41	2.2017	1	0.0422	1
95	3 5	1206.5	1211.5	2.9071	2	0.2389	11
96	5 1	1220.46	1225.45	1.3941	2	0.4358	12
97	1 4	1233.11	1238.11	2.7015	1	0.2539	1
98	5 4	1246.9	1251.89	1.8181	2	0.026	21
99	1 3	1259.59	1264.59	1.2294	1	0.1871	5
100	2 2	1271.85	1276.85	3.9082	1	0.3334	2
101	3 5	1286.91	1291.91	5.5325	2	0.0844	21
102	5 5	1303.37	1308.38	1.1702	2	0.035	21
103	3 2	1315.42	1320.42	0.8155	2	0.0311	11
104	4 3	1327.11	1332.11	2.1054	2	0.0342	21
105	3 4	1340.11	1345.13	1.636	1	0.4856	3
106	5 2	1353.09	1358.07	0.394	2	0.1107	11
107	5 4	1364.41	1369.41	3.4569	2	0.1471	21
108	3 1	1378.85	1383.85	0.847	2	0.1605	12
109	1 1	1390.72	1395.71	3.8146	1	1.1003	1
110	1 4	1406.5	1411.51	16.6154	2	0.2105	21
111	2 4	1434.16	1439.16	0.9839	1	1.0097	2
112	4 2	1447	1452	0.7133	2	0.0734	21
113	4 4	1458.6	1463.6	1.1046	2	0.0245	21
114	2 3	1470.57	1475.58	0.505	1	0.0711	2
115	2 5	1481.98	1486.98	0.6859	1	0.0014	2
116	1 2	1493.51	1498.49	1.574	1	0.14	5
117	1 3	1506.08	1511.08	7.0598	2	0.0395	21
118	5 3	1524.01	1529	1.5942	1	0.1001	1
119	3 3	1536.53	1541.51	0.8713	2	0.0205	21
120	4 1	1548.24	1553.25	2.2801	2	0.6093	12
121	2 1	1562.01	1566.99	3.575	2	0.0009	11
122	5 1	1576.43	1581.44	4.689	2	0.3622	11
123	4 5	1592.35	1597.33	1.2071	2	0.1451	21
124	2 2	1604.5	1609.51	1.2432	2	0.0906	21
125	1 5	1616.69	1621.73	1.2941	1	0.1841	3
