# Supplementary material for: Surface Stickiness Perception by Auditory, Tactile, and Visual Cues
Source: Front Psychol. 2019 Sep 18;10:2135. doi: 10.3389/fpsyg.2019.02135 (PMC6760014; doi:10.3389/fpsyg.2019.02135)
Supplement: DATASET S1 — Raw behavioral data for each of the 27 participants. [file Data_Sheet_1.ZIP › Datasets/14_filenumber10007_180809_a.xlsx]

## Sheet: 14_filenumber10007_180809_a
Trial	Level	1stDetach_onset	2ndDetach_onset	1stResp_RT	1stResp	2ndResp_RT	2ndResp
1	1 2	0	4.5349	2.0147	1	4.4988	2
2	5 4	16.9859	21.5355	2.5	21	4.6278	21
3	1 1	34.4297	38.965	3.3977	1	1.7585	1
4	2 1	50.0015	54.5353	2.7333	1	0.7611	2
5	5 5	63.8931	68.434	3.5328	2	0.6824	21
6	4 2	78.5173	83.0681	2.7658	2	2.3449	12
7	3 4	94.0413	98.5763	3.4788	2	1.2105	11
8	2 2	109.048	113.584	2.6625	2	0.0009	21
9	2 4	122.119	126.652	1.9107	1	5.9531	3
10	1 5	140.296	144.832	1.5509	1	1.6829	4
11	5 1	153.951	158.501	1.8751	2	1.802	14
12	4 1	168.035	172.569	1.6354	2	2.1616	12
13	5 2	182.216	186.769	1.5394	2	2.4039	13
14	3 1	196.573	201.109	1.4319	2	2.1955	11
15	2 5	210.595	215.132	1.4379	1	2.2839	4
16	4 5	224.736	229.284	1.5136	1	0.9397	2
17	3 3	237.609	242.135	3.5024	1	1.3615	1
18	3 2	252.85	257.402	2.4141	2	1.4358	12
19	5 3	267.118	271.658	5.1674	2	1.9037	11
20	1 4	284.58	289.134	1.2146	1	2.1423	2
21	3 5	298.268	302.802	1.7718	1	1.2213	3
22	1 3	311.661	316.197	1.3694	1	1.4818	2
23	4 4	324.917	329.468	2.8677	2	0.7966	21
24	2 3	338.918	343.442	0.8478	1	1.7174	2
25	4 3	351.864	356.415	1.2741	2	0.7156	21
26	2 2	364.252	368.785	3.7168	2	1.5186	11
27	4 5	379.885	384.418	1.6864	1	2.5807	3
28	3 4	394.549	399.102	3.9976	2	0.6183	11
29	4 2	409.502	414.043	2.9127	2	1.5143	12
30	1 2	424.335	428.883	1.4727	1	2.209	1
31	2 3	438.418	442.952	0.674	1	0.9886	3
32	4 3	450.469	455.013	2.2206	1	0.7741	1
33	5 4	463.849	468.402	2.2258	2	0.9697	11
34	1 3	477.374	481.907	3.0086	1	2.8768	2
35	4 4	493.648	498.199	4.1473	1	0.4497	1
36	3 1	508.586	513.118	1.5526	2	0.842	12
37	5 2	521.368	525.9	1.362	2	3.9931	14
38	2 5	537.101	541.652	3.1187	1	9.7454	5
39	1 5	560.395	564.932	2.356	1	3.166	4
40	3 5	576.336	580.885	2.6274	1	1.53	5
41	1 1	590.91	595.434	3.8168	2	0.3935	21
42	4 1	605.5	610.053	4.6422	2	0.0371	21
43	5 1	620.601	625.143	2.6449	2	8.2487	12
44	3 3	641.9	646.451	1.4586	2	0.5432	21
45	1 4	654.285	658.809	2.8083	1	1.3743	3
46	2 4	668.764	673.299	4.7827	2	4.0698	1
47	5 3	687.935	692.485	2.2772	2	3.8366	13
48	3 2	704.45	709	2.2379	2	0.4082	13
49	5 5	717.501	722.051	1.4975	2	0.4042	21
50	2 1	729.818	734.345	5.8196	2	0.2771	21
51	5 1	746.3	750.852	1.4842	2	3.1705	15
52	4 2	761.386	765.927	5.0078	2	1.8068	12
53	1 4	778.599	783.151	1.2476	1	2.3353	3
54	4 1	792.522	797.069	1.6823	2	1.5129	13
55	3 5	806.117	810.665	1.0306	1	1.6153	4
56	3 2	819.202	823.751	2.523	2	2.2862	13
57	1 3	834.426	838.961	1.8232	1	2.1288	5
58	5 4	848.782	853.334	2.0913	2	0.6858	11
59	5 3	861.885	866.436	3.053	2	0.7144	13
60	1 5	876.046	880.581	3.2603	1	1.0487	4
61	3 3	890.785	895.336	5.1357	2	5.1541	11
62	1 2	911.479	916.014	3.9157	1	1.666	1
63	5 5	927.47	932.019	3.4428	2	1.0095	21
64	2 5	942.327	946.851	0.6396	1	0.8778	10
65	2 3	954.235	958.784	1.7433	1	1.7343	6
66	5 2	968.117	972.668	0.993	2	1.158	14
67	2 4	980.678	985.214	2.1812	1	2.2933	6
68	2 2	995.469	1000.02	3.0975	1	0.9549	1
69	3 1	1009.93	1014.47	1.361	2	2.1226	12
70	3 4	1023.81	1028.35	0.8395	1	0.8659	2
71	1 1	1035.84	1040.38	2.2908	2	0.3625	21
72	4 4	1048.89	1053.45	2.9001	1	0.0009	1
73	4 3	1062.13	1066.68	4.5291	1	0.0009	1
74	2 1	1077.09	1081.61	4.7838	2	1.2437	11
75	4 5	1093.5	1098.05	1.6598	1	0.1431	3
76	4 1	1105.72	1110.27	1.3505	2	2.2088	4
77	2 3	1119.69	1124.22	0.6989	1	2.6004	3
78	1 5	1133.38	1137.93	0.4949	1	3.3364	7
79	5 3	1147.64	1152.18	1.547	2	3.5165	12
80	3 3	1163.1	1167.63	3.2907	2	0.5265	21
81	4 2	1177.3	1181.85	6.2259	2	1.0351	11
82	4 4	1194.96	1199.52	3.8212	2	0.6682	21
83	5 2	1209.79	1214.33	1.3484	2	2.3378	14
84	5 5	1223.89	1228.42	1.6561	2	0.2697	21
85	1 4	1236.2	1240.75	1.9656	1	1.4403	2
86	4 3	1249.93	1254.49	1.5907	1	0.9357	1
87	4 5	1262.86	1267.41	0.9056	1	1.2392	4
88	5 1	1275.43	1279.98	3.1816	2	1.2065	15
89	3 4	1290.26	1294.79	1.5192	1	2.1152	2
90	5 4	1304.18	1308.73	2.2157	2	1.5045	11
91	1 2	1318.24	1322.78	7.73	1	0.8877	1
92	2 5	1337.27	1341.82	1.7709	1	1.5476	7
93	3 5	1351.02	1355.57	2.1434	1	1.396	2
94	2 4	1364.98	1369.51	0.3424	1	1.1455	5
95	2 1	1376.78	1381.32	6.0465	2	0.6306	11
96	1 3	1393.87	1398.39	0.3807	1	0.9562	3
97	3 1	1405.58	1410.11	3.1141	2	0.8534	12
98	1 1	1419.97	1424.52	1.3094	2	0.2517	21
99	3 2	1431.93	1436.46	2.2342	2	0.5159	12
100	2 2	1445.08	1449.62	2.3064	2	0.1404	11
101	4 5	1457.92	1462.47	0.8249	1	0.6575	4
102	2 1	1469.81	1474.35	1.3061	2	0.2799	21
103	2 5	1481.8	1486.33	1.0736	1	0.7007	5
104	1 1	1493.99	1498.54	1.1291	2	0.2953	21
105	1 2	1505.82	1510.36	1.6478	1	0.5005	1
106	4 1	1518.38	1522.93	1.8551	2	1.6771	12
107	5 3	1532.34	1536.87	0.6358	2	1.2763	13
108	5 1	1544.63	1549.18	1.1699	2	0.5578	14
109	1 4	1556.77	1561.32	0.7279	1	0.7813	2
110	3 1	1568.6	1573.12	1.3004	2	1.2744	12
111	5 5	1581.55	1586.1	1.3002	1	1.2386	1
112	2 2	1594.52	1599.07	5.439	2	0.011	21
113	3 2	1610.36	1614.88	1.2331	2	0.6722	11
114	4 3	1622.65	1627.2	5.8842	1	2.3347	2
115	1 3	1641.29	1645.82	0.183	1	0.8797	3
116	2 4	1652.73	1657.28	0.9724	1	0.6408	4
117	5 2	1664.67	1669.22	0.2838	2	1.1739	14
118	4 2	1676.54	1681.08	1.8395	2	0.8091	11
119	3 3	1689.58	1694.13	3.5343	1	0.378	1
120	3 5	1703.92	1708.47	1.9746	1	0.5176	2
121	3 4	1716.81	1721.35	1.9387	2	0.3241	11
122	2 3	1729.38	1733.93	1.2654	1	0.9777	3
123	4 4	1742.04	1746.57	0.937	2	0.1278	21
124	5 4	1753.41	1757.96	3.8026	2	0.2009	11
125	1 5	1767.75	1772.3	0.6609	1	1.2116	6
