# Supplementary material for: Surface Stickiness Perception by Auditory, Tactile, and Visual Cues
Source: Front Psychol. 2019 Sep 18;10:2135. doi: 10.3389/fpsyg.2019.02135 (PMC6760014; doi:10.3389/fpsyg.2019.02135)
Supplement: DATASET S1 — Raw behavioral data for each of the 27 participants. [file Data_Sheet_1.ZIP › Datasets/14_filenumber10008_180809_t.xlsx]

## Sheet: 14_filenumber10008_180809_t
Trial	Level	1stDetach_onset	2ndDetach_onset	1stResp_RT	1stResp	2ndResp_RT	2ndResp
1	1 4	0	4.5449	1.9855	1	1.6323	4
2	5 5	14.011	18.5605	0.5846	1	1.3894	2
3	5 3	26.3945	30.9266	1.0443	1	0.9385	4
4	3 5	38.7577	43.2928	1.952	2	2.0777	11
5	4 2	53.1947	57.7452	1.0396	2	1.036	21
6	2 2	65.6535	70.1889	0.1648	2	1.4126	21
7	5 4	77.6262	82.1775	2.3748	2	1.7221	11
8	5 1	92.0444	96.5843	1.2934	2	1.0343	15
9	1 2	104.772	109.307	2.4173	1	2.1999	2
10	4 4	119.794	124.344	1.706	1	1.8381	4
11	3 1	133.661	138.194	0.8107	2	2.0734	14
12	3 4	146.942	151.493	4.1697	2	1.0734	11
13	3 2	162.512	167.035	1.0255	2	1.7048	12
14	2 3	175.626	180.157	0.6043	1	1.8511	4
15	4 5	188.478	193.028	3.7295	1	0.9622	1
16	4 1	203.595	208.127	0.6992	2	1.2485	15
17	3 3	215.942	220.493	0.6436	1	1.9613	3
18	2 5	228.944	233.477	1.8316	1	1.8115	4
19	2 4	242.987	247.522	0.711	1	0.6704	3
20	1 1	254.676	259.229	1.2564	2	1.1874	21
21	1 3	267.544	272.068	1.3852	1	0.5327	2
22	5 2	279.839	284.39	0.9497	2	0.7896	12
23	1 5	291.977	296.528	2.4803	1	1.5298	5
24	2 1	306.412	310.936	0.5262	2	0.5039	2
25	4 3	317.822	322.375	2.2536	1	1.1006	3
26	2 4	331.611	336.145	0.9046	1	0.4225	3
27	4 5	343.251	347.794	1.6162	1	1.2953	4
28	5 4	356.575	361.126	0.9298	1	0.7155	5
29	1 3	368.561	373.111	0.8805	1	1.2543	7
30	2 5	381.103	385.638	0.788	1	0.7254	4
31	2 1	393.009	397.543	0.3017	2	1.418	13
32	3 1	405.144	409.678	0.5986	2	0.8811	14
33	5 1	417.011	421.556	1.5252	2	0.5563	12
34	1 1	429.493	434.044	1.4069	2	0.5298	21
35	1 5	441.845	446.378	0.6921	1	0.5929	3
36	5 5	453.51	458.056	1.801	1	0.7266	2
37	5 3	466.476	471.028	0.6209	1	1.2137	4
38	4 3	478.732	483.268	0.8438	1	0.6076	3
39	3 5	490.587	495.124	0.5611	1	1.617	4
40	1 2	503.194	507.745	1.4242	1	1.334	2
41	5 2	516.362	520.903	2.3943	2	0.5816	12
42	1 4	529.723	534.258	0.922	1	0.1862	7
43	3 4	541.145	545.694	0.3615	2	0.8578	13
44	4 2	552.701	557.228	0.4821	2	1.2976	13
45	3 2	564.857	569.392	0.5936	1	0.5496	4
46	4 4	576.411	580.961	2.6066	2	1.0545	12
47	2 2	590.403	594.926	0.5075	1	0.3322	5
48	2 3	601.624	606.159	1.3866	2	1.9392	15
49	4 1	615.361	619.911	1.8611	2	2.3839	13
50	3 3	630.004	634.54	2.6127	2	0.5001	13
51	5 2	643.511	648.061	1.4273	1	0.4807	2
52	4 4	655.828	660.367	4.0918	2	1.7488	11
53	3 4	671.975	676.51	1.3567	1	1.338	1
54	5 1	684.994	689.545	0.7627	2	4.0566	12
55	1 1	700.227	704.773	2.6582	2	0.9857	21
56	2 1	714.277	718.811	2.0454	2	1.7812	11
57	3 3	728.518	733.053	0.9784	1	1.9677	3
58	3 1	741.858	746.393	2.6899	2	0.5715	11
59	1 4	755.527	760.062	3.2091	1	1.6768	4
60	4 3	770.71	775.257	2.5136	1	0.3853	3
61	2 3	784.028	788.578	0.7302	1	0.5697	4
62	4 5	795.744	800.285	2.523	2	0.6846	11
63	4 2	809.36	813.908	2.1691	2	1.0408	12
64	2 2	822.98	827.528	0.3396	1	0.4149	2
65	4 1	834.129	838.661	0.2823	2	0.4724	13
66	2 4	845.277	849.825	0.5297	1	0.5162	4
67	3 5	856.66	861.212	0.7935	1	0.5079	4
68	1 3	868.383	872.912	0.4765	1	0.3877	5
69	5 5	879.638	884.192	0.3017	2	0.3028	21
70	3 2	890.677	895.227	0.1479	2	0.6672	14
71	1 2	901.912	906.435	2.3544	2	1.8696	11
72	5 4	916.524	921.075	1.0788	1	1.5295	5
73	1 5	929.477	934.028	1.0166	1	0.2902	5
74	5 3	941.203	945.744	3.6403	1	0.3378	1
75	2 5	955.592	960.127	0.5846	1	0.7811	6
76	1 2	967.395	971.944	2.7729	1	0.0691	1
77	2 1	980.653	985.191	0.8577	2	0.4381	21
78	3 2	992.343	996.894	0.3512	2	0.438	11
79	4 1	1003.56	1008.1	0.3428	2	0.5275	14
80	5 4	1014.85	1019.39	2.1269	1	1.2565	1
81	1 3	1028.54	1033.09	1.0368	1	0.73	3
82	5 3	1040.71	1045.25	1.6437	2	1.1098	21
83	2 4	1053.86	1058.39	0.9275	1	0.331	3
84	4 3	1065.44	1069.99	1.2509	2	0.2403	21
85	4 5	1077.37	1081.9	2.559	2	4.8828	21
86	3 4	1095.21	1099.74	2.2714	2	0.3583	21
87	4 4	1108.14	1112.68	1.3322	2	1.0951	21
88	1 4	1120.88	1125.42	2.041	1	0.4456	4
89	2 3	1133.68	1138.21	0.5108	1	2.0288	5
90	1 1	1146.61	1151.13	2.5288	2	0.7754	11
91	3 3	1160.31	1164.84	4.3661	1	0.7085	1
92	2 5	1175.8	1180.33	0.5651	1	0.1792	4
93	2 2	1186.94	1191.46	2.2904	2	0.4417	21
94	3 1	1200.06	1204.59	0.577	2	0.9933	14
95	3 5	1212.04	1216.58	1.6923	1	0.4986	2
96	5 2	1224.64	1229.18	1.5069	2	0.8921	13
97	5 5	1237.43	1241.98	5.1152	2	1.3121	11
98	1 5	1254.29	1258.82	1.5746	1	1.1119	6
99	4 2	1267.37	1271.93	0.49	2	0.4901	13
100	5 1	1278.76	1283.31	0.3942	2	1.6164	13
101	5 2	1291.19	1295.74	0.6604	2	1.5955	12
102	3 4	1303.86	1308.39	1.2709	1	1.158	4
103	4 1	1316.61	1321.16	0.9813	2	0.8517	17
104	3 2	1328.84	1333.36	2.0828	2	0.9286	11
105	3 3	1342.24	1346.79	1.5978	1	0.3308	2
106	4 5	1354.59	1359.14	0.6116	1	1.4188	4
107	5 1	1367.05	1371.61	1.1726	2	2.1595	15
108	3 1	1380.79	1385.34	0.4779	2	0.3075	16
109	1 2	1392	1396.53	1.5317	1	0.9129	1
110	1 1	1404.84	1409.39	0.5214	2	0.9534	21
111	4 2	1416.74	1421.29	0.9802	2	3.7018	12
112	2 4	1431.83	1436.36	1.1675	1	0.4992	4
113	5 4	1443.81	1448.36	4.0511	2	0.2797	11
114	2 5	1458.46	1462.99	0.4038	1	1.8505	4
115	1 5	1471.1	1475.64	1.2941	1	1.255	3
116	2 3	1484.06	1488.59	0.6003	1	0.3827	4
117	5 3	1495.44	1499.99	0.3183	1	0.5606	3
118	2 1	1506.73	1511.26	0.8049	2	3.1983	13
119	3 5	1521.13	1525.68	2.5682	2	1.1458	12
120	5 5	1535.28	1539.82	1.6677	1	0.5215	4
121	1 4	1547.88	1552.42	0.8378	1	1.0274	6
122	4 3	1560.08	1564.63	3.6295	2	1.9572	11
123	1 3	1576.06	1580.59	0.4207	1	1.0177	5
124	4 4	1587.89	1592.44	2.0405	2	0.7941	11
125	2 2	1601.06	1605.59	0.661	2	0.899	12
