# Supplementary material for: Surface Stickiness Perception by Auditory, Tactile, and Visual Cues
Source: Front Psychol. 2019 Sep 18;10:2135. doi: 10.3389/fpsyg.2019.02135 (PMC6760014; doi:10.3389/fpsyg.2019.02135)
Supplement: DATASET S1 — Raw behavioral data for each of the 27 participants. [file Data_Sheet_1.ZIP › Datasets/14_filenumber10009_180809_v.xlsx]

## Sheet: 14_filenumber10009_180809_V
Trial	Level	1stDetach_onset	2ndDetach_onset	1stResp_RT	1stResp	2ndResp_RT	2ndResp
1	5 3	0	5.0247	2.6107	2	2.5766	21
2	3 1	16.1361	21.1635	2.2725	2	0.746	14
3	4 5	30.0408	35.0473	0.5061	1	0.3393	4
4	2 4	41.7364	46.7445	2.2086	1	0.394	2
5	3 5	55.2337	60.2467	2.9781	2	0.379	21
6	4 3	69.4662	74.4637	0.5986	1	0.7016	4
7	5 1	81.5963	86.6133	0.5779	2	0.8007	14
8	5 5	93.8741	98.918	2.667	1	0.8685	2
9	1 3	108.324	113.313	2.1437	1	1.0913	5
10	1 1	122.421	127.431	1.9476	2	0.3694	21
11	2 2	135.621	140.621	1.0566	2	0.5711	21
12	3 3	148.119	153.128	0.9373	2	0.9588	21
13	3 4	160.892	165.897	3.178	2	0.2974	21
14	4 1	175.197	180.207	0.411	2	0.9959	14
15	2 5	187.478	192.497	0.3611	1	0.7897	6
16	4 2	199.487	204.485	0.4327	2	0.722	13
17	1 5	211.505	216.524	0.3947	1	0.4318	5
18	3 2	223.205	228.214	0.4325	2	0.9652	13
19	1 4	235.488	240.486	1.758	2	1.2254	21
20	4 4	249.319	254.313	4.9348	1	1.1225	1
21	5 4	266.2	271.213	3.0631	1	0.3075	1
22	1 2	280.457	285.44	2.5215	1	0.6556	1
23	2 3	294.492	299.497	1.7188	1	0.993	4
24	2 1	308.078	313.07	1.2085	2	1.6566	11
25	5 2	321.8	326.797	3.7116	2	0.5541	11
26	3 5	336.942	341.947	3.8384	1	0.9026	2
27	1 2	352.558	357.546	1.9707	1	0.0014	1
28	2 3	365.389	370.397	0.86	1	1.0444	5
29	5 5	378.18	383.17	1.437	2	0.5921	21
30	1 3	391.024	396.026	0.7719	1	2.2782	5
31	2 1	404.95	409.964	1.1824	2	2.1466	11
32	1 1	419.133	424.123	0.4823	2	1.4438	21
33	4 4	431.925	436.929	0.9446	1	0.4653	3
34	4 3	444.213	449.218	0.6927	1	0.8751	5
35	3 2	456.654	461.657	0.7939	2	1.2607	13
36	5 3	469.585	474.596	1.6721	1	0.372	4
37	1 4	482.706	487.702	1.6963	1	1.1447	3
38	5 1	496.414	501.413	0.3831	2	0.4951	13
39	5 4	508.165	513.18	3.0818	2	0.273	12
40	2 5	522.407	527.388	1.7684	1	0.1989	4
41	4 1	535.192	540.211	0.8901	2	0.4522	21
42	2 2	547.441	552.447	1.5888	2	0.3063	11
43	1 5	560.211	565.207	0.8151	1	1.9378	4
44	3 3	573.807	578.813	2.4308	1	1.0318	1
45	5 2	588.159	593.153	0.6317	2	1.9638	12
46	3 4	601.617	606.626	1.8799	2	1.7794	11
47	3 1	616.178	621.18	1.1268	2	1.934	12
48	4 2	630.11	635.106	1.1717	2	0.3457	12
49	4 5	642.445	647.446	1.0619	1	0.047	4
50	2 4	654.442	659.447	0.6396	1	2.1043	3
51	3 1	668.047	673.041	0.5814	2	0.22	14
52	2 2	679.721	684.729	1.0688	2	0.351	21
53	3 2	692.013	697.019	0.62	2	0.4565	14
54	2 4	703.956	708.941	1.7359	2	2.1847	11
55	5 4	718.738	723.747	2.1897	2	0.075	12
56	5 5	731.868	736.871	4.4269	2	1.0395	21
57	2 1	748.197	753.212	1.8396	2	2.3312	11
58	1 5	763.255	768.252	0.873	1	1.1143	4
59	5 2	776.092	781.092	0.3542	2	0.4489	14
60	4 1	787.762	792.781	0.7216	2	0.3592	12
61	3 4	799.721	804.703	2.4359	2	0.3401	11
62	1 2	813.493	818.493	1.8437	1	0.7949	1
63	4 2	827.024	832.03	2.0673	2	0.2565	21
64	4 4	840.226	845.222	5.8944	2	0.3419	11
65	3 3	857.319	862.331	0.5398	1	0.5969	5
66	5 1	869.298	874.302	0.35	2	0.6114	14
67	5 3	881.121	886.158	0.6838	1	0.4456	4
68	1 3	893.155	898.164	0.4057	1	0.5671	5
69	4 3	904.999	910.002	1.4829	1	1.0577	2
70	2 5	918.368	923.364	0.2922	1	0.4116	4
71	1 1	929.943	934.964	0.5239	2	1.3925	21
72	4 5	942.739	947.738	0.3342	1	0.4924	4
73	2 3	954.397	959.38	0.5818	1	0.628	4
74	3 5	966.46	971.463	2.3222	2	0.5259	11
75	1 4	980.156	985.155	0.6451	1	0.3944	2
76	5 2	992.059	997.061	0.36	2	0.37	11
77	1 5	1003.68	1008.68	0.3495	1	0.3397	3
78	4 5	1015.2	1020.21	0.4149	1	0.6507	5
79	3 2	1027.12	1032.13	0.4122	2	0.9017	12
80	4 2	1039.32	1044.4	2.1498	2	0.3644	11
81	3 3	1052.77	1057.78	0.5105	1	0.7205	1
82	4 3	1064.87	1069.88	0.5467	1	0.6184	4
83	3 4	1076.92	1081.92	1.3205	2	0.552	11
84	2 4	1089.66	1094.66	2.8846	1	0.2991	1
85	2 1	1103.72	1108.73	0.8471	2	0.314	11
86	5 4	1115.76	1120.77	3.047	2	4.2734	11
87	5 1	1133.95	1138.96	0.3956	2	0.4471	13
88	2 5	1145.69	1150.71	0.5494	1	0.4707	3
89	1 4	1157.57	1162.56	0.2895	1	1.1181	4
90	1 1	1169.8	1174.84	3.149	1	0.2544	1
91	2 3	1184.13	1189.12	0.3618	1	0.5282	4
92	3 1	1195.86	1200.86	0.3473	2	0.5734	13
93	3 5	1207.66	1212.66	3.8616	2	0.5097	11
94	4 1	1222.9	1227.9	2.6561	12	0.595	2
95	5 3	1237.02	1242.03	0.4215	1	0.388	4
96	1 2	1248.71	1253.71	1.0568	1	0.4577	1
97	4 4	1261.09	1266.07	0.3551	1	0.4807	1
98	5 5	1272.78	1277.78	0.934	2	0.2194	11
99	2 2	1284.77	1289.78	0.5691	2	0.9501	21
100	1 3	1297.18	1302.17	0.3703	1	1.4399	4
101	4 1	1309.84	1314.85	0.7432	2	2.591	13
102	3 4	1324.05	1329.04	0.4677	2	1.4741	12
103	1 4	1336.8	1341.79	0.4098	1	0.7109	3
104	4 5	1348.78	1353.78	0.5991	1	0.4084	5
105	5 2	1360.67	1365.67	0.4158	2	0.4492	14
106	4 2	1372.38	1377.38	1.2046	2	0.2999	11
107	4 3	1384.75	1389.76	0.3085	1	0.3659	2
108	3 3	1396.33	1401.32	0.4787	1	0.4207	5
109	4 4	1408.08	1413.08	2.192	2	0.0741	11
110	3 5	1421.17	1426.18	0.5232	1	1.3917	3
111	2 1	1433.92	1438.95	0.6428	2	0.7075	11
112	1 2	1446.12	1451.11	0.2971	1	0.8768	1
113	2 2	1458.16	1463.16	3.8117	1	0.2814	1
114	3 2	1473.1	1478.09	1.6218	2	1.8506	11
115	1 1	1487.45	1492.46	0.2983	2	0.5225	21
116	2 3	1499.16	1504.15	0.4517	1	0.1522	5
117	5 4	1510.62	1515.61	2.2359	2	1.6128	13
118	1 3	1525.32	1530.33	0.4999	1	0.1402	4
119	5 5	1536.84	1541.84	1.9283	1	0.5591	1
120	2 5	1550.16	1555.16	0.4825	1	0.0014	3
121	5 1	1561.54	1566.55	0.414	2	0.7153	12
122	2 4	1573.55	1578.55	0.928	1	0.4202	2
123	1 5	1585.77	1590.76	0.5219	1	0.5576	2
124	3 1	1597.7	1602.71	0.3531	2	0.9655	12
125	5 3	1609.9	1614.9	0.7748	1	0.2379	2
