# Supplementary material for: Surface Stickiness Perception by Auditory, Tactile, and Visual Cues
Source: Front Psychol. 2019 Sep 18;10:2135. doi: 10.3389/fpsyg.2019.02135 (PMC6760014; doi:10.3389/fpsyg.2019.02135)
Supplement: DATASET S1 — Raw behavioral data for each of the 27 participants. [file Data_Sheet_1.ZIP › Datasets/15_filenumber10004_180809_a.xlsx]

## Sheet: 15_filenumber10004_180809_a
Trial	Level	1stDetach_onset	2ndDetach_onset	1stResp_RT	1stResp	2ndResp_RT	2ndResp
1	1 4	0	4.5452	3.1776	1	11.3404	3
2	5 3	24.9079	29.4545	6.3501	2	3.8406	21
3	4 3	45.4922	50.0419	1.4367	1	4.492	5
4	4 1	61.8188	66.3713	2.3231	2	7.5517	13
5	5 4	82.1294	86.6763	5.2387	1	8.2784	6
6	5 2	105.973	110.526	3.9568	1	7.837	4
7	2 2	128.174	132.708	1.5095	1	3.4216	7
8	3 4	143.525	148.075	4.5998	2	5.0198	12
9	2 4	163.484	168.008	1.9454	1	4.4822	8
10	3 3	180.226	184.776	2.4536	2	2.9465	21
11	4 5	196.016	200.558	3.8373	1	5.9896	9
12	4 4	216.259	220.809	2.148	2	4.9	16
13	1 5	233.635	238.17	4.9217	2	5.8599	10
14	5 5	254.809	259.358	3.2051	2	4.5529	14
15	2 3	272.993	277.538	1.0142	2	4.7274	19
16	3 1	289.142	293.691	4.779	2	4.8941	11
17	1 2	309.236	313.773	2.2817	1	4.8845	5
18	3 2	326.825	331.359	5.602	2	4.4789	13
19	1 3	347.305	351.856	2.2001	1	2.1744	8
20	3 5	362.092	366.626	5.1121	1	5.3075	4
21	5 1	382.906	387.457	3.0191	2	4.8401	17
22	4 2	401.191	405.732	3.0477	2	6.0263	13
23	2 5	420.674	425.226	3.8597	2	7.5123	15
24	2 1	442.46	446.992	1.6521	1	3.0059	3
25	1 1	457.507	462.059	2.4198	1	4.1551	5
26	1 2	474.516	479.059	0.8987	1	3.1257	6
27	3 5	488.938	493.474	3.9603	2	4.4492	13
28	4 3	507.764	512.299	3.2061	1	4.0232	4
29	3 4	525.389	529.925	2.2556	1	4.8199	5
30	2 3	542.776	547.3	2.4664	1	4.9308	3
31	5 1	560.572	565.125	3.2992	1	5.3742	3
32	1 3	579.675	584.2	1.2868	1	3.4939	5
33	5 2	594.842	599.391	2.2329	1	5.4196	7
34	5 5	612.932	617.467	4.2443	1	2.8654	2
35	1 4	630.458	635.009	0.9729	1	2.8688	7
36	1 5	644.629	649.176	3.8023	2	3.4993	13
37	4 5	662.358	666.907	3.5544	2	2.5207	15
38	3 1	678.859	683.391	3.6609	2	5.2555	11
39	5 3	698.175	702.723	2.9883	1	3.0576	4
40	4 4	714.625	719.175	2.84	2	3.7809	13
41	4 2	731.574	736.122	3.1633	2	3.6208	14
42	5 4	748.779	753.324	2.4404	2	3.1615	15
43	3 3	764.702	769.239	1.3904	1	4.0539	4
44	4 1	780.541	785.096	2.0429	2	2.7026	17
45	2 4	795.683	800.223	2.5563	1	2.555	7
46	2 1	811.108	815.658	3.3903	2	2.0032	12
47	2 2	826.926	831.473	1.571	2	1.2795	21
48	3 2	840.21	844.757	2.7276	2	2.0625	21
49	2 5	855.425	859.959	4.0433	2	5.0711	13
50	1 1	874.938	879.49	1.6795	2	3.058	14
51	1 2	890.108	894.642	2.3247	1	2.0785	4
52	3 4	904.902	909.438	3.543	2	2.1098	15
53	1 1	920.859	925.409	1.5001	1	2.5766	6
54	1 3	935.342	939.875	2.2178	1	3.0326	7
55	5 4	951.007	955.559	1.4224	1	2.2906	6
56	5 1	965.042	969.583	4.3743	1	2.676	5
57	2 4	982.489	987.024	3.8826	2	2.2768	21
58	4 5	998.959	1003.5	2.9323	2	3.6541	16
59	2 3	1015.94	1020.47	2.5075	2	0.9933	21
60	3 3	1029.83	1034.36	1.0553	2	0.788	21
61	1 4	1042.05	1046.59	0.9751	1	1.1659	4
62	4 2	1054.51	1059.06	2.3964	2	2.8956	14
63	5 5	1070.21	1074.75	3.673	2	2.6608	13
64	1 5	1086.97	1091.52	3.2195	1	1.8184	4
65	3 2	1102.45	1106.99	4.0803	2	2.9697	13
66	3 1	1119.91	1124.44	2.0642	2	1.8393	16
67	4 4	1134.23	1138.78	2.2479	1	2.3172	4
68	2 2	1149.1	1153.64	1.4762	1	3.3021	3
69	5 3	1164.29	1168.84	1.8735	1	2.5921	5
70	3 5	1179.15	1183.68	2.3187	2	2.1616	13
71	4 1	1194.01	1198.56	2.2074	2	2.8478	16
72	2 1	1209.49	1214.03	3.201	2	1.8174	13
73	2 5	1224.91	1229.46	2.8511	2	3.0298	15
74	5 2	1241.22	1245.78	4.234	2	3.1078	13
75	4 3	1258.99	1263.54	0.8405	1	3.037	5
76	1 5	1273.26	1277.81	6.166	1	2.5668	5
77	5 4	1292.4	1296.96	2.8039	1	3.6472	5
78	4 1	1309.19	1313.74	4.0276	2	2.4129	12
79	4 4	1326.04	1330.59	1.3859	1	4.5592	4
80	2 3	1342.34	1346.88	2.8118	1	2.8515	6
81	3 3	1358.4	1362.94	1.1813	1	2.9996	5
82	2 2	1372.98	1377.53	2.7235	1	3.4256	3
83	3 1	1389.51	1394.05	3.3831	2	1.1714	12
84	3 2	1404.47	1409.01	3.1662	2	1.2264	13
85	4 3	1419.26	1423.8	1.9329	1	1.2746	4
86	3 4	1432.85	1437.39	3.194	1	3.7111	5
87	5 3	1450.09	1454.64	2.1067	1	2.0308	4
88	5 2	1464.63	1469.17	3.4597	1	0.8825	3
89	3 5	1479.39	1483.94	3.857	2	1.7684	13
90	1 3	1495.44	1499.97	0.6679	1	1.6918	6
91	4 2	1508.17	1512.72	2.5315	2	1.5887	13
92	1 1	1522.71	1527.24	1.6993	2	0.7859	21
93	4 5	1535.58	1540.14	1.5145	2	2.9151	16
94	2 5	1550.46	1554.99	5.2604	2	1.6474	13
95	5 1	1567.78	1572.33	4.1397	1	2.9659	3
96	2 4	1585.29	1589.84	2.3431	1	3.2402	5
97	2 1	1601.2	1605.73	2.946	2	2.7759	12
98	5 5	1617.32	1621.88	1.6325	2	0.6755	21
99	1 4	1630.06	1634.58	0.8493	2	4.143	11
100	1 2	1645.34	1649.87	0.559	1	1.5796	3
101	2 4	1657.89	1662.43	0.7888	1	1.9698	5
102	5 1	1670.96	1675.49	3.3516	1	2.8381	4
103	3 3	1687.54	1692.09	0.9469	1	4.1361	3
104	4 2	1703.04	1707.58	2.5152	2	2.3336	11
105	2 3	1718.29	1722.82	2.601	1	2.6397	4
106	3 4	1733.92	1738.46	3.3457	1	1.6229	6
107	1 5	1749.21	1753.75	3.8568	1	2.9023	4
108	5 5	1766.39	1770.94	1.8429	2	0.4277	21
109	5 4	1779.08	1783.64	3.8824	1	2.8572	6
110	4 4	1796.17	1800.73	2.5471	1	2.7251	3
111	2 2	1811.78	1816.31	1.5319	2	1.5011	21
112	3 1	1825.21	1829.76	2.584	2	1.8797	12
113	4 5	1840.11	1844.66	2.6387	2	2.7483	14
114	2 1	1855.92	1860.46	2.0573	2	2.4053	15
115	1 4	1870.79	1875.34	4.4718	1	2.2096	4
116	3 5	1887.8	1892.34	1.7444	2	3.6124	15
117	1 2	1903.58	1908.12	1.0059	1	3.2979	4
118	3 2	1918.3	1922.82	1.8486	1	2.4057	3
119	1 1	1932.96	1937.51	1.998	2	1.7352	21
120	5 2	1947.12	1951.67	2.429	1	2.6291	3
121	4 1	1962.59	1967.14	2.0208	2	2.0005	15
122	5 3	1977.04	1981.59	0.4621	1	2.6513	6
123	1 3	1990.57	1995.09	0.5707	1	1.7239	6
124	4 3	2003.24	2007.79	0.6867	1	2.3398	5
125	2 5	2016.68	2021.2	4.1588	2	3.0005	14
