# Supplementary material for: Surface Stickiness Perception by Auditory, Tactile, and Visual Cues
Source: Front Psychol. 2019 Sep 18;10:2135. doi: 10.3389/fpsyg.2019.02135 (PMC6760014; doi:10.3389/fpsyg.2019.02135)
Supplement: DATASET S1 — Raw behavioral data for each of the 27 participants. [file Data_Sheet_1.ZIP › Datasets/15_filenumber10005_180809_t.xlsx]

## Sheet: 15_filenumber10005_180809_t
Trial	Level	1stDetach_onset	2ndDetach_onset	1stResp_RT	1stResp	2ndResp_RT	2ndResp
1	3 1	0	4.5473	4.1433	1	4.6323	10
2	4 3	19.2806	23.8224	3.0209	2	4.7881	17
3	4 5	37.4939	42.0466	1.9149	1	3.033	7
4	2 4	52.8843	57.4037	1.8129	1	4.1003	8
5	3 4	69.0931	73.6286	2.5469	2	4.1653	5
6	4 4	86.1294	90.6807	1.5164	2	1.333	21
7	3 2	99.2895	103.826	2.0542	2	3.1163	13
8	5 2	114.863	119.414	1.7004	2	2.0544	15
9	3 3	129.03	133.562	1.7682	1	1.4854	3
10	5 3	142.676	147.23	2.4558	2	2.5399	21
11	5 5	158.08	162.619	0.9155	1	1.6827	2
12	5 4	171.074	175.627	2.759	2	1.1891	12
13	3 5	185.347	189.897	0.8924	1	2.6155	3
14	2 3	199.263	203.789	0.8594	1	1.9947	3
15	5 1	212.494	217.047	2.6926	2	3.0403	17
16	4 2	228.647	233.185	1.738	2	2.747	15
17	2 1	243.513	248.061	1.5226	2	1.9105	11
18	2 5	257.364	261.897	1.0355	1	2.5195	5
19	1 5	271.322	275.845	0.7104	1	1.767	6
20	1 4	284.194	288.747	1.0086	1	2.5541	5
21	4 1	298.08	302.629	1.5855	2	3.7642	14
22	2 2	313.842	318.377	3.0671	1	1.1208	2
23	1 3	328.414	332.964	0.7631	1	1.6461	6
24	1 1	341.23	345.764	1.4366	2	1.415	21
25	1 2	354.479	359.029	1.028	1	2.4667	2
26	3 3	368.397	372.919	1.6027	2	1.342	21
27	4 3	381.712	386.26	2.1572	2	2.1543	12
28	2 2	396.431	400.98	1.7641	1	1.7223	2
29	3 5	410.321	414.846	1.8941	2	0.8655	21
30	3 4	423.481	428.029	1.0311	1	2.072	4
31	5 4	436.913	441.463	0.8036	2	2.3164	12
32	3 1	450.356	454.892	1.6659	2	1.8214	14
33	5 3	464.264	468.813	0.6508	1	1.5685	5
34	1 2	476.885	481.422	0.622	1	3.1373	2
35	1 3	491.047	495.595	0.9265	1	1.6969	5
36	4 1	504.113	508.663	0.7307	2	2.2278	16
37	4 2	517.461	521.996	1.8285	2	2.2058	14
38	4 5	531.894	536.447	2.222	1	1.9491	7
39	2 3	546.497	551.021	0.9518	1	2.3141	7
40	2 5	560.142	564.677	0.7347	1	1.1342	8
41	2 1	572.447	576.98	0.6755	2	3.341	13
42	1 5	586.855	591.38	0.6827	1	1.8106	8
43	3 2	599.727	604.28	0.7549	2	2.0424	15
44	1 1	612.947	617.481	0.6909	2	0.8484	21
45	1 4	624.889	629.413	0.9003	1	2.69	6
46	5 5	638.78	643.33	1.4396	1	2.5028	5
47	2 4	653.154	657.687	0.8475	1	1.7045	6
48	4 4	666.009	670.562	1.4185	1	1.9445	4
49	5 2	679.73	684.28	1.9022	2	2.214	18
50	5 1	694.255	698.808	0.6788	2	1.6035	19
51	1 2	706.946	711.496	1.1481	1	2.3029	4
52	3 4	720.813	725.336	0.6105	1	2.2887	5
53	5 5	734.008	738.559	3.0036	2	1.5834	14
54	4 3	749.03	753.58	1.5091	1	0.982	6
55	2 3	761.929	766.463	1.1708	1	1.2815	7
56	4 4	774.78	779.33	1.9838	2	0.8242	21
57	5 4	787.913	792.463	0.7522	1	0.935	3
58	1 5	799.938	804.475	0.5655	1	2.4494	8
59	1 4	813.378	817.93	0.9199	1	2.7174	7
60	2 2	827.352	831.886	1.0798	2	0.7344	21
61	5 3	839.558	844.11	2.9977	1	1.9784	3
62	1 1	854.948	859.496	0.8465	2	1.0956	21
63	2 1	867.296	871.823	0.4864	2	1.453	13
64	2 5	879.63	884.179	1.0732	1	1.2191	9
65	3 1	892.349	896.896	0.6635	2	1.1361	19
66	5 2	904.537	909.091	0.9557	2	1.7165	15
67	3 5	917.627	922.18	1.7035	1	2.9923	5
68	4 2	932.747	937.286	2.1022	2	1.7822	15
69	4 1	947.01	951.561	0.654	2	1.7331	16
70	5 1	959.83	964.381	0.6264	2	1.2657	18
71	3 3	972.131	976.655	2.1343	2	1.0754	13
72	4 5	985.73	990.28	1.5414	1	2.1272	5
73	3 2	999.813	1004.35	0.7974	2	1.7233	16
74	1 3	1012.72	1017.26	1.061	1	0.9989	6
75	2 4	1025.18	1029.71	1.021	1	1.9702	6
76	5 1	1038.48	1043.02	0.7391	2	1.0133	17
77	5 5	1050.63	1055.18	3.4034	2	1.8888	13
78	5 4	1066.35	1070.9	1.5293	1	0.6557	3
79	4 3	1078.86	1083.4	2.022	2	2.3577	12
80	5 2	1093.63	1098.18	0.6243	2	2.1866	15
81	3 5	1106.85	1111.37	1.3911	1	1.8497	7
82	2 2	1120.46	1125	0.4937	1	1.1864	4
83	4 4	1132.53	1137.08	0.5718	1	1.3841	5
84	2 4	1144.82	1149.34	0.6149	1	0.9054	7
85	4 2	1156.63	1161.18	0.7038	2	2.0616	17
86	4 5	1169.81	1174.36	0.5072	1	0.989	7
87	1 5	1181.72	1186.25	1.0367	1	1.0057	8
88	2 5	1194.16	1198.69	0.6299	1	1.3636	9
89	4 1	1206.58	1211.13	2.55	2	2.6142	17
90	5 3	1222.16	1226.71	1.2311	1	2.5508	5
91	1 2	1236.35	1240.9	0.7391	1	1.4653	3
92	3 4	1248.96	1253.49	1.1998	1	1.3138	5
93	2 1	1261.76	1266.31	0.3882	2	3.1044	15
94	3 1	1275.68	1280.23	0.6028	2	1.4111	16
95	3 2	1288.12	1292.66	0.4471	2	1.3595	17
96	1 1	1300.31	1304.86	0.686	2	2.9806	15
97	2 3	1314.42	1318.96	0.7098	1	1.5277	6
98	3 3	1327.03	1331.57	0.6265	1	2.7404	5
99	1 4	1340.8	1345.35	0.6048	1	1.1823	6
100	1 3	1352.91	1357.44	1.2362	1	1.2525	6
101	1 2	1365.79	1370.33	0.3095	2	0.6327	21
102	1 3	1377.13	1381.68	0.5798	1	0.9323	7
103	2 2	1389.06	1393.59	2.2711	1	0.5023	2
104	4 4	1402.22	1406.78	2.267	1	1.4089	7
105	3 5	1416.23	1420.78	0.3393	1	1.0894	5
106	5 3	1428.07	1432.61	0.8042	1	1.477	7
107	5 4	1440.74	1445.3	1.4912	1	0.5348	2
108	1 1	1453.1	1457.65	0.6683	2	1.9648	12
109	2 5	1466.16	1470.68	0.541	1	0.6057	4
110	2 4	1477.68	1482.23	0.5329	1	1.6641	5
111	1 4	1490.23	1494.78	0.5707	1	1.0305	5
112	3 1	1502.15	1506.69	0.4357	2	1.3004	16
113	4 2	1514.3	1518.85	0.5714	2	1.4327	16
114	3 2	1526.72	1531.26	0.3201	2	1.3262	16
115	3 3	1538.78	1543.31	0.4592	2	1.466	21
116	1 5	1551.11	1555.66	0.3442	1	2.2937	6
117	2 1	1564.16	1568.69	0.6043	2	1.3517	13
118	4 1	1576.51	1581.06	1.4485	2	1.102	17
119	4 5	1589.48	1594.03	1.8048	1	0.9864	4
120	5 2	1602.7	1607.24	0.4597	2	1.1758	16
121	2 3	1614.75	1619.29	0.9952	1	0.9642	7
122	5 5	1627.13	1631.68	1.116	1	2.3213	10
123	4 3	1640.98	1645.51	0.4525	1	1.0369	7
124	3 4	1652.86	1657.39	2.7523	1	1.3823	4
125	5 1	1667.32	1671.86	0.4939	2	1.2079	16
