# Supplementary material for: Surface Stickiness Perception by Auditory, Tactile, and Visual Cues
Source: Front Psychol. 2019 Sep 18;10:2135. doi: 10.3389/fpsyg.2019.02135 (PMC6760014; doi:10.3389/fpsyg.2019.02135)
Supplement: DATASET S1 — Raw behavioral data for each of the 27 participants. [file Data_Sheet_1.ZIP › Datasets/15_filenumber10006_180809_v.xlsx]

## Sheet: 15_filenumber10006_180809_v
Trial	Level	1stDetach_onset	2ndDetach_onset	1stResp_RT	1stResp	2ndResp_RT	2ndResp
1	2 1	0	5.001	2.0678	2	3.6347	12
2	5 2	16.6199	21.613	1.3604	2	1.3296	13
3	3 5	30.1858	35.2004	0.5301	2	0.7842	21
4	1 4	42.3705	47.3591	1.1208	1	2.7036	7
5	4 1	56.9964	61.999	1.5253	2	1.62	15
6	3 3	71.0014	76.0056	1.1883	2	0.3289	21
7	1 1	83.3882	88.378	1.1077	1	1.1564	5
8	3 1	96.509	101.518	0.878	2	1.4268	15
9	2 5	109.696	114.69	0.4687	1	1.7117	7
10	5 4	122.748	127.763	0.6983	1	1.1059	5
11	3 2	135.434	140.451	1.5534	2	1.2857	13
12	1 3	149.153	154.143	2.6782	1	0.8911	3
13	4 3	163.576	168.583	2.0565	1	1.0664	5
14	3 4	177.568	182.573	2.4107	2	1.0372	14
15	1 2	191.88	196.863	0.6755	1	0.9195	4
16	2 4	204.33	209.334	0.7315	1	1.3335	6
17	1 5	217.267	222.275	1.0005	1	1.2968	7
18	2 3	230.387	235.384	2.4625	1	0.9751	6
19	5 3	244.66	249.668	1.0872	1	1.7802	5
20	4 2	258.392	263.395	0.8106	2	0.6018	21
21	5 5	270.666	275.668	1.6501	2	0.7909	21
22	5 1	283.967	288.973	1.3798	2	1.0302	15
23	2 2	297.245	302.247	1.7121	2	0.6964	13
24	4 5	310.559	315.567	0.5953	2	1.7984	15
25	4 4	323.785	328.793	1.1454	2	0.3312	21
26	3 4	336.131	341.132	4.7746	2	0.7326	14
27	4 5	352.468	357.472	0.0887	2	1.0526	13
28	4 2	364.483	369.478	2.9238	2	0.5544	21
29	3 5	378.83	383.834	0.7655	1	1.479	4
30	4 3	391.913	396.908	2.2334	1	0.7825	4
31	5 5	405.745	410.734	0.4597	2	1.1509	21
32	4 4	418.184	423.201	2.0517	1	0.9767	5
33	5 3	432.075	437.077	0.698	1	0.9416	5
34	1 2	444.586	449.583	1.842	1	1.2493	3
35	5 1	458.534	463.539	0.4551	2	0.9664	14
36	1 3	470.801	475.795	0.5647	1	1.3824	7
37	3 2	483.616	488.618	2.4255	2	0.621	21
38	2 4	497.529	502.525	1.904	2	0.8156	21
39	5 2	511.103	516.101	1.6179	2	0.5493	12
40	3 3	524.137	529.151	0.6041	1	1.0918	7
41	2 3	536.698	541.744	0.8396	1	0.9142	4
42	2 5	549.313	554.316	2.2526	1	2.1352	5
43	1 4	564.536	569.54	0.4413	1	1.0708	7
44	1 5	576.913	581.896	0.4301	1	1.0277	8
45	4 1	589.228	594.234	1.0448	2	1.0124	16
46	2 1	602.18	607.174	2.0922	2	0.9859	14
47	5 4	616.101	621.114	1.291	1	1.0082	5
48	2 2	629.285	634.301	0.832	1	0.8501	4
49	3 1	641.821	646.826	0.4055	2	1.8891	15
50	1 1	654.99	659.999	0.8812	2	1.03	14
51	4 4	667.787	672.789	0.7621	2	0.168	21
52	3 3	679.559	684.561	1.3846	1	0.8446	4
53	1 4	692.67	697.716	1.4134	1	1.0964	4
54	2 4	706.102	711.106	0.629	1	0.9913	7
55	1 5	718.568	723.579	0.5007	1	1.7451	8
56	2 3	731.728	736.735	2.6873	1	1.2899	7
57	3 1	746.594	751.576	0.656	2	1.6459	14
58	3 2	759.736	764.749	0.7025	2	0.8905	14
59	4 2	772.194	777.201	0.4533	2	1.1055	13
60	1 1	784.654	789.644	0.7475	2	1.1353	13
61	4 3	797.399	802.4	0.7682	1	1.2729	6
62	3 4	810.27	815.273	1.3939	2	0.9653	21
63	5 5	823.503	828.496	1.6284	1	1.0738	7
64	4 5	837.068	842.084	1.003	1	1.0707	6
65	5 3	849.997	854.991	2.0409	1	1.5529	5
66	5 1	864.464	869.465	0.5342	2	1.5002	17
67	5 2	13.0377	18.04	1.04	2	1.1753	16
68	3 5	26.1131	31.113	1.9788	2	2.508	15
69	1 2	41.4441	46.4364	0.5814	2	0.7608	21
70	4 1	53.6068	58.6093	0.6005	2	0.9614	17
71	2 1	66.0466	71.0481	0.7561	2	0.001	2
72	2 5	77.6687	82.6703	1.0385	2	0.6909	21
73	5 4	90.2083	95.2092	0.9372	1	1.2495	7
74	1 3	103.265	108.283	0.4388	1	1.7328	8
75	2 2	116.287	121.289	1.2633	2	0.7228	21
76	3 1	129.094	134.095	1.0064	2	1.1959	19
77	2 2	142.168	147.182	1.2842	2	1.8259	11
78	4 2	156.175	161.157	0.5048	2	0.7676	13
79	4 1	168.275	173.28	0.4931	2	0.7274	15
80	5 3	180.383	185.399	1.6689	1	0.9731	6
81	4 4	193.901	198.909	0.7778	1	1.0006	6
82	3 3	206.564	211.565	0.654	1	0.9667	4
83	1 3	219.019	224.032	0.6769	1	1.2418	5
84	4 5	231.768	236.776	0.9239	1	0.767	3
85	4 3	244.297	249.316	2.639	2	0.8821	21
86	1 4	258.699	263.706	0.7742	1	1.136	5
87	5 4	271.444	276.432	0.892	1	1.5187	7
88	2 5	284.699	289.7	0.5292	1	0.8275	6
89	1 2	296.886	301.892	0.8506	1	1.0387	8
90	3 4	309.626	314.631	0.5468	2	0.6744	21
91	3 5	321.715	326.732	1.1729	1	0.9732	3
92	5 1	334.735	339.726	0.5048	2	1.2873	16
93	5 2	347.393	352.398	2.1576	2	1.0449	12
94	2 1	361.482	366.505	0.4896	1	1.3019	4
95	2 4	374.167	379.165	0.6059	1	0.7902	7
96	2 3	386.382	391.383	0.5066	1	0.5717	8
97	1 5	398.283	403.289	0.444	1	1.6732	8
98	3 2	411.229	416.215	0.5788	2	0.8439	13
99	1 1	423.485	428.483	2.5004	2	0.7954	12
100	5 5	437.639	442.641	0.5065	1	1.0166	6
101	1 5	449.996	455.014	0.4188	1	1.5737	8
102	3 2	462.875	467.899	0.488	2	0.618	12
103	1 2	474.867	479.859	0.6687	2	0.737	12
104	4 3	487.109	492.115	0.7735	1	0.7123	3
105	4 1	499.46	504.454	0.784	2	0.8729	16
106	2 2	511.977	516.976	0.6952	2	0.5714	21
107	1 4	524.127	529.132	1.2294	1	0.872	15
108	5 4	537.099	542.105	0.9593	2	0.6524	21
109	4 4	549.542	554.544	0.7735	2	0.1886	21
110	3 1	561.333	566.332	0.5066	2	0.7331	13
111	2 3	573.447	578.455	1.2708	1	2.0489	6
112	4 2	587.595	592.582	0.7422	2	0.7407	13
113	2 4	599.908	604.916	1.2263	1	2.6041	6
114	3 4	614.591	619.592	1.4277	2	2.3923	15
115	1 3	629.241	634.249	1.3178	1	1.3248	9
116	3 3	642.761	647.755	2.445	2	1.7751	11
117	1 1	657.817	662.816	0.785	2	1.2686	21
118	2 1	670.744	675.749	1.2296	2	0.8443	12
119	5 2	683.734	688.725	2.2382	2	3.4294	12
120	5 5	700.227	705.232	2.8774	1	1.2269	2
121	3 5	715.178	720.173	0.8856	1	1.8838	3
122	4 5	728.772	733.765	0.4522	2	0.78	21
123	2 5	740.834	745.849	1.7487	2	0.6362	14
124	5 3	754.068	759.058	1.2631	1	1.2658	5
125	5 1	767.462	772.465	0.891	2	1.272	15
