# Supplementary material for: Surface Stickiness Perception by Auditory, Tactile, and Visual Cues
Source: Front Psychol. 2019 Sep 18;10:2135. doi: 10.3389/fpsyg.2019.02135 (PMC6760014; doi:10.3389/fpsyg.2019.02135)
Supplement: DATASET S1 — Raw behavioral data for each of the 27 participants. [file Data_Sheet_1.ZIP › Datasets/16_filenumber10010_180809_a.xlsx]

## Sheet: 16_filenumber10010_180809_a
Trial	Level	1stDetach_onset	2ndDetach_onset	1stResp_RT	1stResp	2ndResp_RT	2ndResp
1	4 3	0	4.5364	1.9527	2	1.8823	21
2	5 2	14.316	18.8555	3.2929	2	1.2037	13
3	5 5	29.216	33.7641	2.6308	2	0.2566	21
4	3 5	42.5327	47.0665	1.5964	1	0.3346	3
5	2 5	54.874	59.399	1.4743	1	1.5372	5
6	2 2	68.263	72.7998	2.5512	2	0.1476	21
7	3 2	81.383	85.9163	2.2096	2	2.0595	12
8	3 4	96.0487	100.596	1.6591	1	0.9101	3
9	1 2	108.933	113.483	1.9747	2	0.0579	21
10	3 1	121.373	125.907	1.8159	2	1.1774	13
11	4 2	134.783	139.331	1.657	2	0.4733	12
12	4 5	147.317	151.867	2.2545	1	0.97	5
13	4 4	160.975	165.516	1.3729	2	0.042	21
14	1 4	172.698	177.255	0.7972	1	0.3821	3
15	3 3	184.235	188.784	0.7732	2	0.0021	21
16	4 1	195.428	199.967	1.6368	2	1.0052	13
17	2 3	208.485	213.032	3.0636	1	0.2906	1
18	1 1	222.256	226.8	1.9825	2	0.1447	21
19	5 1	234.792	239.345	2.9241	2	0.5652	15
20	2 4	248.705	253.249	0.81	1	0.3028	4
21	2 1	260.14	264.674	4.4983	2	0.0269	12
22	1 3	275.065	279.614	1.6627	1	0.2293	3
23	1 5	287.401	291.95	1.8324	1	2.3007	5
24	5 4	301.957	306.511	0.9558	2	0.3787	13
25	5 3	313.647	318.198	0.3587	2	0.561	13
26	5 5	324.97	329.521	0.9204	2	0.053	21
27	3 4	336.349	340.893	1.1192	2	0.0177	21
28	1 5	347.819	352.366	0.9569	1	1.1958	5
29	1 4	360.418	364.966	0.3346	1	0.1055	3
30	4 3	371.189	375.726	1.4258	2	0.0009	21
31	4 4	383.013	387.571	0.2492	2	0.001	21
32	1 1	393.599	398.156	1.1504	2	0.1184	21
33	2 4	405.307	409.849	0.8455	1	0.3335	3
34	5 4	416.8	421.347	0.8107	2	0.2975	12
35	1 2	428.268	432.817	2.0907	2	0.0723	21
36	4 2	440.84	445.375	1.8438	2	1.8237	12
37	3 1	454.904	459.45	2.0703	2	0.1622	12
38	3 2	467.566	472.087	2.4553	2	0.0506	11
39	5 2	480.433	484.979	0.9661	2	1.7917	14
40	1 3	493.615	498.166	1.0317	1	0.1405	2
41	3 3	505.206	509.748	0.338	2	0.0559	21
42	4 5	515.984	520.528	1.6727	1	0.5008	4
43	2 1	528.581	533.118	1.4244	2	0.9883	12
44	4 1	541.4	545.957	1.2521	2	0.3957	13
45	5 1	553.491	558.046	1.3888	2	0.9741	15
46	2 2	566.283	570.841	1.1335	2	0.0202	21
47	5 3	577.871	582.417	1.9266	2	0.1454	13
48	2 5	590.327	594.863	1.8073	1	0.4578	4
49	3 5	603.016	607.57	1.5585	1	1.4314	3
50	2 3	616.45	620.984	1.6827	1	0.3232	2
51	4 2	628.852	633.398	1.1404	2	0.1662	12
52	3 4	640.573	645.116	1.9695	1	0.8845	3
53	2 1	653.734	658.282	2.2416	2	0.1592	11
54	4 1	666.563	671.116	1.689	2	0.2447	12
55	2 2	678.923	683.466	1.0939	2	0.0755	21
56	5 5	690.475	695.033	1.3254	2	0.1184	21
57	4 3	702.356	706.9	1.0958	2	1.6261	12
58	3 5	715.489	720.021	1.4217	1	0.2875	4
59	2 3	727.592	732.134	0.5874	2	0.001	21
60	1 1	738.599	743.156	1.0994	2	0.0025	21
61	5 1	750.14	754.683	1.5901	2	0.188	14
62	3 3	762.334	766.878	1.0508	2	0.0077	21
63	5 4	773.781	778.34	0.7525	2	0.0431	13
64	1 4	784.907	789.45	0.3939	1	1.4828	4
65	1 5	797.091	801.628	1.55	1	0.7929	5
66	3 1	809.837	814.384	1.508	2	0.3813	13
67	5 3	822.155	826.689	1.7708	2	0.5225	13
68	5 2	834.86	839.412	1.3064	2	0.8008	14
69	4 4	847.39	851.935	0.4187	2	0.0382	21
70	3 2	858.173	862.706	1.2604	2	0.0009	12
71	1 2	869.828	874.363	1.3569	2	0.0009	21
72	2 4	881.583	886.132	0.9967	1	0.1547	3
73	4 5	893.071	897.623	1.327	1	0.1539	4
74	1 3	904.976	909.529	0.5383	1	0.2003	3
75	2 5	916.138	920.685	1.32	1	0.1401	5
76	5 4	928.023	932.557	3.2895	2	1.3193	13
77	1 3	942.951	947.497	0.4173	1	0.3855	3
78	4 1	954.173	958.716	1.1603	2	0.7926	13
79	1 2	966.534	971.058	1.8771	1	0.5236	3
80	4 4	979.318	983.864	1.5339	1	1.3183	2
81	2 3	992.523	997.067	0.9537	1	0.4043	2
82	2 2	1004.28	1008.81	1.3908	2	0.1282	21
83	2 1	1016.18	1020.72	2.4138	2	0.1133	11
84	5 3	1029.14	1033.68	1.0505	2	0.8989	14
85	4 2	1041.47	1046	1.2126	2	0.7348	13
86	4 3	1053.82	1058.37	0.4218	2	0.4226	21
87	3 2	1065.07	1069.62	1.1196	2	0.441	12
88	2 4	1077.03	1081.56	0.4381	1	0.5079	3
89	5 1	1088.3	1092.85	2.9284	2	1.1114	14
90	1 1	1102.79	1107.34	0.9935	2	0.4176	21
91	3 1	1114.61	1119.15	3.2411	2	0.2305	11
92	3 3	1128.52	1133.07	0.8808	1	0.6987	1
93	3 5	1140.52	1145.04	1.6549	1	0.5762	5
94	1 4	1153.15	1157.7	0.2722	1	0.6787	4
95	5 5	1164.45	1169	3.4785	2	0.173	21
96	1 5	1178.54	1183.07	1.6517	1	0.6709	4
97	4 5	1191.25	1195.8	0.9964	1	0.3949	3
98	5 2	1203.1	1207.65	0.8377	2	0.3453	14
99	3 4	1214.71	1219.23	0.7655	2	0.2735	21
100	2 5	1226.07	1230.62	0.8693	1	0.9438	4
101	1 5	1238.3	1242.86	1.0015	1	0.3002	5
102	1 3	1250.02	1254.56	0.5764	1	0.4277	2
103	4 1	1261.43	1265.98	1.4053	2	0.2306	12
104	4 4	1273.52	1278.07	1.2663	1	0.1772	1
105	5 2	1285.3	1289.84	4.7958	2	1.5941	13
106	2 4	1302.13	1306.68	1.5914	1	0.3646	3
107	3 2	1314.43	1318.97	0.9687	2	0.2717	12
108	4 2	1326.07	1330.61	1.6052	2	0.2192	21
109	5 1	1338.3	1342.85	1.0563	2	0.5828	16
110	1 4	1350.37	1354.91	1.5692	1	0.4051	3
111	3 5	1362.67	1367.21	1.5896	2	0.2988	5
112	2 5	1375	1379.55	2.9866	1	0.5636	5
113	2 2	1388.97	1393.51	0.8879	2	0.8313	21
114	5 5	1401.08	1405.63	0.8678	2	0.341	21
115	1 2	1412.72	1417.27	0.8515	2	0.2127	21
116	3 4	1424.22	1428.75	0.8078	1	0.432	2
117	1 1	1435.77	1440.31	1.0921	2	0.2047	21
118	2 1	1447.49	1452.03	1.9916	2	0.0852	11
119	3 1	1459.99	1464.53	1.1472	2	0.2966	12
120	2 3	1471.84	1476.38	0.3971	1	0.2231	3
121	5 3	1482.92	1487.47	0.2324	2	0.8682	13
122	3 3	1494.44	1498.97	0.2092	2	0.3944	21
123	5 4	1505.43	1509.99	0.2717	2	0.2803	14
124	4 3	1516.32	1520.87	0.4994	2	0.3735	12
125	4 5	1527.59	1532.13	1.1607	1	0.4944	5
