# Supplementary material for: Surface Stickiness Perception by Auditory, Tactile, and Visual Cues
Source: Front Psychol. 2019 Sep 18;10:2135. doi: 10.3389/fpsyg.2019.02135 (PMC6760014; doi:10.3389/fpsyg.2019.02135)
Supplement: DATASET S1 — Raw behavioral data for each of the 27 participants. [file Data_Sheet_1.ZIP › Datasets/16_filenumber10011_180809_t.xlsx]

## Sheet: 16_filenumber10011_180809_t
Trial	Level	1stDetach_onset	2ndDetach_onset	1stResp_RT	1stResp	2ndResp_RT	2ndResp
1	5 2	0	4.5264	5.2025	1	3.9364	2
2	5 4	19.5981	24.1493	1.3393	1	1.6527	2
3	3 2	32.9164	37.4396	0.6638	2	2.9719	12
4	2 4	46.9282	51.4635	2.3917	2	0.8194	21
5	4 2	60.468	65.0161	1.0802	2	1.2312	13
6	1 4	73.174	77.699	1.7103	1	2.132	4
7	4 4	87.316	91.8658	1.7701	2	0.6928	21
8	1 2	100.1	104.633	1.3048	1	1.1006	3
9	5 3	112.893	117.445	1.5977	1	0.7231	1
10	5 1	125.649	130.199	1.1595	2	1.5284	14
11	3 5	138.75	143.274	1.5975	1	0.5146	1
12	5 5	151.245	155.796	4.7017	2	1.8385	11
13	1 1	168.216	172.767	1.0959	2	1.0973	21
14	3 4	180.826	185.362	1.3367	1	0.7454	1
15	2 2	193.231	197.767	1.6799	2	0.448	21
16	2 5	0	4.5453	1.8221	1	3.6174	3
17	1 3	15.9286	20.4802	0.8778	1	2.4061	4
18	3 3	29.6131	34.1451	1.3348	1	0.539	1
19	3 1	41.8773	46.4285	1.0802	2	1.5966	14
20	4 5	54.9791	59.5286	0.901	2	1.5711	14
21	2 3	67.8563	72.3913	1.0641	1	2.8288	3
22	4 1	82.1451	86.6962	1.1217	2	3.1164	13
23	4 3	96.8304	101.363	1.2912	1	1.2657	4
24	2 1	109.776	114.312	0.7123	2	0.4978	21
25	1 5	121.415	125.963	1.311	1	0.7058	3
26	4 2	133.855	138.395	1.3325	2	0.8635	11
27	4 5	146.442	150.995	1.1769	1	1.2028	1
28	3 3	159.266	163.813	1.5828	1	0.4046	1
29	2 4	171.639	176.174	1.3201	1	0.6312	2
30	1 2	183.911	188.464	3.192	1	0.5421	1
31	1 3	198.046	202.57	0.8938	1	0.5488	3
32	4 4	209.862	214.409	1.0777	2	0.3714	21
33	3 4	221.646	226.196	1.3286	1	0.3282	1
34	3 1	233.63	238.153	1.0934	2	1.0249	14
35	5 3	246.124	250.676	1.6513	1	0.9	1
36	3 2	259.096	263.647	0.8983	2	0.4741	12
37	4 1	270.879	275.421	0.9777	2	3.102	13
38	5 1	285.358	289.912	1.3646	2	0.4194	14
39	1 1	297.58	302.129	0.8262	2	0.2665	21
40	5 4	309.069	313.596	1.07	2	0.2321	21
41	2 2	320.679	325.228	2.8388	2	0.1653	21
42	5 5	334.099	338.646	1.0539	2	0.2422	11
43	2 3	345.796	350.329	1.7898	1	1.6707	3
44	3 5	359.645	364.197	1.3128	1	1.0318	2
45	2 5	372.447	376.979	0.886	1	0.27	3
46	1 5	384.014	388.559	0.9885	1	1.2419	5
47	4 3	396.662	401.217	1.0964	1	0.2854	1
48	5 2	408.462	413.003	2.6315	2	2.1777	13
49	2 1	423.692	428.227	1.1829	2	0.2783	21
50	1 4	435.596	440.146	0.9254	1	0.6503	5
51	3 2	447.495	452.022	0.9401	2	0.4188	12
52	1 2	459.246	463.795	0.7525	1	0.464	1
53	4 3	470.879	475.43	0.9823	1	1.0181	3
54	4 1	483.28	487.813	1.0558	2	1.5083	14
55	2 3	496.226	500.762	0.8956	1	1.1194	3
56	5 5	508.663	513.214	1.1093	2	0.1297	21
57	5 4	520.314	524.845	1.2181	2	0.3743	11
58	4 4	532.209	536.761	1.8795	2	0.6709	11
59	1 4	545.097	549.646	1.0148	1	0.3053	3
60	2 1	556.738	561.262	0.8037	2	0.5473	12
61	3 3	568.477	573.028	1.273	2	0.1533	12
62	3 4	580.316	584.863	1.0518	1	0.2986	1
63	1 3	591.98	596.524	0.8459	1	0.1632	4
64	2 2	603.394	607.929	2.0438	1	0.2209	1
65	5 1	616.062	620.613	1.0767	2	0.1648	14
66	3 5	627.721	632.245	1.4529	1	0.1941	1
67	1 5	639.744	644.296	0.8945	1	0.5833	3
68	5 3	651.665	656.214	10.297	1	0.5771	1
69	3 1	672.926	677.461	1.0078	1	0.9566	2
70	4 2	685.296	689.846	1.168	2	0.3706	12
71	2 5	697.246	701.779	0.8429	1	0.2676	2
72	2 4	708.763	713.311	0.8559	1	0.2231	2
73	1 1	720.164	724.713	1.744	2	0.1377	21
74	4 5	732.455	737.006	0.9643	1	0.0013	3
75	5 2	743.843	748.395	1.2043	2	0.1069	13
76	3 4	755.579	760.113	1.0714	1	0.058	1
77	3 5	767.005	771.529	1.0582	1	0.0897	1
78	3 1	778.526	783.061	0.9309	2	0.119	13
79	2 3	789.997	794.529	1.4041	1	0.4416	3
80	1 2	802.238	806.762	1.4391	2	0.0621	21
81	5 3	814.11	818.662	0.9531	1	0.1204	2
82	4 2	825.596	830.147	0.9004	2	0.001	12
83	5 2	836.913	841.445	1.0702	2	0.7388	11
84	2 2	849.126	853.662	1.4007	1	0.0898	2
85	3 2	861.013	865.546	1.1102	2	5.7136	12
86	2 4	878.24	882.775	4.0983	2	0.2113	21
87	5 1	892.88	897.43	0.9507	2	0.1521	13
88	4 4	904.419	908.954	0.9872	1	0.4259	2
89	5 5	916.142	920.693	0.9031	1	0.1571	2
90	1 1	927.63	932.18	2.08	2	0.0161	11
91	2 5	940.163	944.688	1.2567	1	0.1731	4
92	4 3	951.996	956.544	1.0003	1	0.1951	2
93	1 5	963.612	968.163	1.039	1	0.4243	3
94	3 3	975.479	980.006	1.532	1	0.099	2
95	4 1	987.513	992.061	1.032	2	0.1926	13
96	4 5	999.163	1003.71	1.3266	1	3.2254	3
97	1 3	1014.15	1018.68	1.2241	1	0.7516	3
98	2 1	1026.51	1031.05	1.0668	2	0.4387	13
99	5 4	1038.43	1042.98	2.88	1	0.6386	2
100	1 4	1052.27	1056.81	1.3939	1	1.2206	4
101	5 3	1065.2	1069.75	1.3995	1	0.1296	1
102	5 5	1077.13	1081.67	1.4853	1	0.1443	1
103	1 2	1089.17	1093.71	0.9646	1	0.2322	1
104	4 3	1100.8	1105.35	1.6085	1	0.1421	2
105	3 1	1112.95	1117.47	1.8061	2	0.2683	12
106	1 5	1125.41	1129.94	1.1159	1	0.6227	4
107	5 1	1137.56	1142.11	2.1268	2	1.7387	14
108	1 3	1151.86	1156.39	0.9279	1	1.236	4
109	2 2	1164.43	1168.96	0.9056	2	0.0097	21
110	1 1	1175.73	1180.28	1.0696	2	2.2512	11
111	4 5	1189.47	1194.02	0.9854	1	0.335	1
112	2 5	1201.21	1205.75	1.7823	1	0.7215	2
113	5 2	1214.13	1218.68	1.2218	2	0.4425	12
114	4 2	1226.2	1230.74	1.1325	2	0.2662	21
115	1 4	1238.03	1242.58	1.2387	1	0.4636	3
116	3 2	1250.08	1254.61	1.4339	2	0.9619	12
117	2 4	1262.87	1267.41	1.2778	1	0.7914	5
118	2 1	1275.24	1279.78	4.4305	2	0.282	11
119	4 4	1290.39	1294.92	1.4032	1	0.2095	1
120	3 5	1302.31	1306.84	0.8758	1	0.2849	2
121	5 4	1313.88	1318.43	2.8555	1	0.3492	2
122	4 1	1327.42	1331.95	1.8152	2	0.5939	13
123	2 3	1340.26	1344.81	1.5752	1	0.5232	3
124	3 4	1352.76	1357.3	1.148	2	0.1982	21
125	3 3	1364.41	1368.95	1.2802	1	0.1879	1
