# Supplementary material for: Surface Stickiness Perception by Auditory, Tactile, and Visual Cues
Source: Front Psychol. 2019 Sep 18;10:2135. doi: 10.3389/fpsyg.2019.02135 (PMC6760014; doi:10.3389/fpsyg.2019.02135)
Supplement: DATASET S1 — Raw behavioral data for each of the 27 participants. [file Data_Sheet_1.ZIP › Datasets/16_filenumber10012_180809_v.xlsx]

## Sheet: 16_filenumber10012_180809_v
Trial	Level	1stDetach_onset	2ndDetach_onset	1stResp_RT	1stResp	2ndResp_RT	2ndResp
1	4 2	0	5.0153	6.5967	2	3.1883	21
2	3 3	20.7629	25.7644	7.5589	2	8.3572	12
3	5 4	47.5452	52.5463	1.4116	1	7.0089	3
4	4 3	66.8197	71.8218	1.4419	1	1.3332	5
5	2 1	80.4521	85.4625	1.2989	2	3.1734	13
6	2 4	95.8212	100.82	1.3424	1	2.5224	5
7	4 4	110.516	115.527	2.2268	1	1.9837	3
8	5 2	125.601	130.615	1.498	2	1.6298	13
9	3 2	139.568	144.574	2.1077	2	0.9662	11
10	3 4	153.477	158.497	2.2957	1	2.3855	1
11	4 1	169.052	174.054	1.8324	2	4.3222	15
12	1 5	186.063	191.063	2.0424	1	1.3996	5
13	2 5	200.375	205.369	1.8283	1	2.3173	5
14	5 3	215.344	220.36	1.7854	1	0.6621	3
15	4 5	228.642	233.648	2.4083	1	1.1043	3
16	2 2	242.986	247.989	2.2006	2	0.8754	21
17	3 1	256.89	261.896	1.3292	2	1.4124	13
18	5 5	270.518	275.519	1.0513	1	0.914	3
19	1 4	283.333	288.325	1.9586	1	1.4963	6
20	5 1	297.632	302.632	1.4381	2	4.0178	12
21	1 3	313.955	318.956	1.1842	1	1.1228	5
22	3 5	327.089	332.112	1.6306	2	0.7513	21
23	2 3	340.361	345.364	1.4909	1	0.8073	3
24	1 2	353.518	358.524	2.1692	2	0.7411	21
25	1 1	367.297	372.348	1.2324	2	0.9969	12
26	3 4	380.452	385.455	2.1677	1	1.1695	1
27	3 5	394.651	399.648	1.4424	2	1.0707	21
28	1 1	408.017	413.031	1.9584	2	0.9442	13
29	2 5	421.798	426.791	1.5047	2	2.6865	21
30	2 2	436.814	441.831	1.32	1	0.8566	2
31	1 5	449.87	454.888	0.9402	1	2.9612	4
32	1 4	464.614	469.615	0.9371	1	1.0516	5
33	4 4	477.464	482.482	1.4802	2	0.6735	21
34	3 1	490.506	495.506	1.0677	2	0.9437	14
35	1 2	503.372	508.379	1.2859	1	0.6157	2
36	4 1	516.151	521.182	2.0641	2	0.8716	13
37	5 5	529.986	534.975	0.8761	1	1.1876	2
38	3 3	542.874	547.881	2.3809	1	0.2646	1
39	4 3	556.404	561.405	1.2687	1	1.0406	2
40	5 1	569.562	574.544	0.5981	2	1.042	14
41	5 4	582.058	587.065	1.2386	2	0.6906	21
42	4 2	594.861	599.856	1.7495	2	0.595	13
43	4 5	608.016	613.045	1.1573	2	0.5143	21
44	2 3	620.548	625.565	1.329	1	0.7055	4
45	5 3	633.423	638.424	1.6849	2	0.6083	21
46	2 1	646.556	651.564	1.3788	2	0.5308	13
47	5 2	659.353	664.353	1.1282	2	0.5715	13
48	2 4	671.876	676.892	1.9834	1	0.5799	3
49	3 2	685.297	690.315	1.2471	2	0.4234	14
50	1 3	697.877	702.872	1.0545	1	0.7388	5
51	5 4	710.477	715.482	2.0131	1	0.7014	1
52	2 5	724.032	729.048	1.079	1	0.5355	2
53	4 3	736.516	741.524	1.0376	1	0.8367	3
54	5 3	749.223	754.229	1.2643	1	0.6674	4
55	4 4	762.032	767.036	1.4431	1	0.5896	1
56	3 3	774.917	779.925	1.4476	2	0.5124	21
57	1 5	787.724	792.731	1.086	1	0.8355	5
58	4 1	800.516	805.52	1.2203	2	0.7335	13
59	2 2	813.32	818.326	1.0307	2	0.662	21
60	2 1	825.906	830.915	1.1112	2	0.4956	12
61	5 5	838.386	843.388	1.3246	1	0.5587	2
62	5 1	851.165	856.165	1.5742	2	0.9235	14
63	2 4	864.524	869.532	1.3807	1	0.8698	4
64	5 2	877.653	882.64	1.5095	1	0.59	1
65	3 2	890.605	895.629	0.959	2	0.6667	13
66	4 2	903.119	908.119	1.2871	2	1.9913	15
67	4 5	917.226	922.226	1.1983	2	0.4228	21
68	3 5	929.679	934.698	4.282	2	0.7769	11
69	1 3	945.596	950.589	1.1309	1	0.459	4
70	1 4	958.037	963.032	1.828	1	0.8445	3
71	3 1	971.549	976.565	1.4812	2	0.4006	15
72	3 4	984.316	989.324	2.4907	2	0.5711	21
73	1 2	998.214	1003.21	1.8332	1	0.6127	1
74	1 1	1011.54	1016.54	1.0435	2	0.4321	21
75	2 3	1023.86	1028.89	1.7507	1	0.9125	6
76	2 5	1037.46	1042.46	1.2306	1	0.7171	5
77	1 2	1050.25	1055.25	1.0951	1	1.9342	3
78	5 2	1064.15	1069.15	0.9363	2	0.2097	21
79	2 4	1076.17	1081.17	1.4458	1	0.4541	4
80	4 5	1088.9	1093.91	3.9279	2	1.0302	21
81	3 2	1104.7	1109.71	1.1981	2	0.4276	12
82	4 4	1117.22	1122.22	1.5458	1	1.4209	3
83	1 5	1131.04	1136.04	1.1928	1	1.3083	4
84	3 1	1144.38	1149.38	0.8906	2	0.8873	14
85	5 3	1157.01	1161.99	0.9859	1	0.7921	3
86	3 4	1169.62	1174.63	1.0692	1	0.9118	3
87	2 2	1182.49	1187.5	1.2199	1	0.9536	1
88	1 3	1195.53	1200.54	1.2086	1	1.4503	5
89	3 3	1209.03	1214.03	2.448	2	0.3267	21
90	5 1	1222.64	1227.64	1.0403	2	0.3567	13
91	4 3	1234.88	1239.88	1.1234	1	0.7236	6
92	4 1	1247.56	1252.56	1.2203	2	0.2226	13
93	4 2	1259.87	1264.87	1.8613	2	0.673	13
94	1 1	1273.22	1278.21	1.142	2	0.2756	12
95	2 1	1285.47	1290.48	1.4023	2	0.0914	21
96	3 5	1297.84	1302.84	1.3607	1	0.5723	3
97	2 3	1310.61	1315.61	1.0147	1	0.1894	3
98	1 4	1322.68	1327.68	1.0152	1	0.5609	4
99	5 4	1335.16	1340.16	1.148	1	1.1639	4
100	5 5	1348.31	1353.31	1.1696	1	0.2256	3
101	5 2	1360.55	1365.54	2.2669	2	0.5763	12
102	4 5	1374.19	1379.19	1.3545	1	0.1862	4
103	4 3	1386.56	1391.57	1.5566	1	2.2123	2
104	1 3	1401.2	1406.19	0.6451	1	0.4568	3
105	5 1	1413.1	1418.09	1.5814	2	1.5315	14
106	2 4	1427.11	1432.15	1.2784	1	0.2583	4
107	3 5	1439.51	1444.51	0.8689	1	0.2903	3
108	2 2	1451.51	1456.5	0.9002	2	0.0815	21
109	4 2	1463.38	1468.38	1.8155	2	0.7865	12
110	2 5	1476.82	1481.81	1.2181	1	0.325	3
111	5 5	1489.22	1494.23	1.2618	1	0.2221	3
112	1 1	1501.55	1506.55	0.7578	2	0.4225	13
113	3 3	1513.61	1518.61	1.3751	1	0.3492	4
114	1 2	1526.2	1531.2	0.8891	1	0.3894	2
115	2 1	1538.31	1543.34	1.2806	2	0.2582	12
116	1 4	1550.72	1555.71	2.0282	2	0.5438	12
117	5 4	1564.15	1569.17	0.9418	1	0.6425	2
118	4 1	1576.6	1581.61	0.886	2	0.4648	12
119	3 4	1588.8	1593.79	1.4342	1	1.0925	1
120	3 1	1602.16	1607.18	1.0332	2	0.9388	15
121	3 2	1615.02	1620.02	1.206	2	0.8253	15
122	1 5	1627.86	1632.86	1.0598	1	1.4339	4
123	2 3	1641.26	1646.27	0.929	1	0.7941	16
124	4 4	1653.85	1658.84	0.9706	1	1.2374	5
125	5 3	1666.88	1671.9	1.4241	1	0.5797	5
