# Supplementary material for: Surface Stickiness Perception by Auditory, Tactile, and Visual Cues
Source: Front Psychol. 2019 Sep 18;10:2135. doi: 10.3389/fpsyg.2019.02135 (PMC6760014; doi:10.3389/fpsyg.2019.02135)
Supplement: DATASET S1 — Raw behavioral data for each of the 27 participants. [file Data_Sheet_1.ZIP › Datasets/17_filenumber10001_180810_a.xlsx]

## Sheet: 17_filenumber10001_180810_a
Trial	Level	1stDetach_onset	2ndDetach_onset	1stResp_RT	1stResp	2ndResp_RT	2ndResp
1	2 3	0	4.5314	2.9248	1	0.3294	1
2	2 4	13.7492	18.2821	1.1943	1	0.9014	4
3	3 2	26.1486	30.6813	1.1774	2	1.0013	13
4	5 5	38.728	43.2804	2.3737	2	0.9406	21
5	3 4	52.4845	57.0313	1.2948	1	0.5961	12
6	1 5	64.698	69.243	2.577	1	0.6782	8
7	4 2	78.3631	82.9154	1.1915	2	1.2367	14
8	5 4	91.2152	95.765	1.0995	2	0.3399	13
9	3 5	102.982	107.527	0.8734	1	0.5291	6
10	5 2	114.814	119.365	1.2116	2	1.9477	17
11	4 5	128.382	132.923	1.2358	1	1.1206	7
12	2 1	141.144	145.679	1.3612	2	0.8547	11
13	5 1	153.781	158.331	2.5243	2	1.4563	18
14	2 2	168.173	172.697	1.3107	2	0.4195	11
15	1 2	180.281	184.831	1.9908	1	0.4831	1
16	4 1	193.198	197.748	1.4801	2	1.3161	15
17	5 3	206.398	210.943	0.8391	2	0.9063	17
18	3 1	218.53	223.081	1.1833	2	1.2488	15
19	2 5	231.403	235.948	1.3382	1	0.722	8
20	4 4	243.874	248.428	1.7721	1	0.2432	1
21	1 4	256.215	260.764	0.815	1	1.5369	5
22	3 3	268.898	273.422	2.6647	2	0.7025	21
23	1 1	282.644	287.178	3.7649	2	0.7265	11
24	4 3	297.581	302.132	1.1122	2	0.6864	12
25	1 3	309.791	314.314	0.8977	1	1.2057	6
26	5 4	322.28	326.831	0.6861	2	1.2613	14
27	1 4	334.549	339.099	1.2376	1	0.3657	3
28	4 5	346.474	351.026	1.0176	1	1.0263	6
29	4 1	358.947	363.498	1.0532	2	0.9602	14
30	4 3	371.382	375.931	3.5979	2	0.8853	11
31	2 3	386.293	390.828	0.7836	1	0.2155	6
32	5 2	397.698	402.248	1.5592	2	1.2916	16
33	4 2	410.948	415.49	0.9076	2	1.2208	14
34	2 5	423.477	428.013	1.968	1	0.4583	7
35	5 3	436.314	440.865	0.5629	2	1.0932	16
36	3 5	448.382	452.915	0.9551	1	0.5651	5
37	2 2	460.295	464.83	1.6059	2	0.9435	21
38	1 1	473.265	477.814	2.6116	2	0.9037	11
39	4 4	487.19	491.743	0.8421	2	0.6346	11
40	2 4	499.013	503.548	0.5535	1	0.9363	3
41	3 3	510.818	515.366	2.6665	2	0.6067	11
42	1 5	524.475	529.01	0.7523	1	1.3458	9
43	3 1	536.997	541.548	1.2915	2	1.4977	13
44	3 2	550.198	554.722	1.1509	2	1.5494	14
45	5 1	563.282	567.83	1.2355	2	2.0684	19
46	5 5	577.014	581.566	1.9881	2	1.4884	11
47	3 4	590.914	595.448	2.9206	2	1.377	21
48	1 3	605.514	610.065	0.6028	1	1.6002	6
49	2 1	618.131	622.665	1.5984	2	0.408	11
50	1 2	630.53	635.077	0.6747	1	0.628	2
51	3 3	642.248	646.799	0.6965	1	0.5445	2
52	2 1	653.915	658.448	1.8217	2	1.3242	11
53	1 2	667.443	671.978	0.8324	1	1.0737	4
54	5 3	679.748	684.298	0.782	2	1.6339	14
55	1 5	692.571	697.098	1.1526	1	3.0869	7
56	5 1	707.212	711.764	1.5044	2	1.343	18
57	3 5	720.5	725.049	1.919	1	0.8657	3
58	2 4	733.698	738.243	2.1948	1	0.561	1
59	5 2	746.78	751.331	1.9215	2	1.5763	14
60	3 2	760.682	765.206	0.7752	2	0.914	13
61	4 4	772.76	777.312	2.7245	2	0.1781	21
62	5 5	785.982	790.532	2.8258	1	0.8355	1
63	2 3	800.039	804.564	0.8707	1	0.9691	4
64	1 3	812.264	816.814	0.7642	1	0.9683	3
65	3 1	824.416	828.965	0.9105	2	1.3871	13
66	3 4	837.131	841.664	1.397	1	1.1542	1
67	1 4	849.979	854.531	0.832	1	2.2327	5
68	2 2	863.382	867.904	2.2403	2	0.5334	21
69	2 5	876.526	881.061	0.827	1	1.1199	8
70	4 5	888.898	893.449	0.8985	1	0.818	5
71	1 1	901.065	905.59	2.4562	2	0.5414	21
72	4 1	914.448	918.995	1.029	2	0.9878	13
73	5 4	926.9	931.448	0.6317	2	0.9514	15
74	4 3	938.831	943.366	1.2015	2	0.8813	12
75	4 2	951.316	955.863	0.6381	2	1.0563	14
76	3 4	963.399	967.948	1.9025	2	0.2501	11
77	1 5	975.881	980.407	0.9256	1	1.8037	7
78	3 2	989.012	993.547	1.4559	2	0.5862	13
79	5 3	1001.45	1006	1.1279	2	0.411	14
80	2 4	1013.4	1017.94	0.7232	1	0.8782	2
81	2 2	1025.33	1029.86	0.8633	2	0.5207	21
82	5 2	1037.13	1041.68	0.7987	2	1.1768	18
83	2 3	1049.52	1054.06	1.5468	1	0.4583	1
84	4 5	1061.91	1066.46	1.2146	1	1.966	5
85	3 3	1075.53	1080.05	1.2863	2	1.0121	12
86	3 5	1088.22	1092.76	1.431	1	0.9272	7
87	1 4	1101.03	1105.58	2.2743	2	0.8149	11
88	4 1	1114.43	1118.97	0.9867	2	0.6364	13
89	4 2	1126.46	1131.01	0.6428	2	0.6134	14
90	4 4	1138.13	1142.68	1.3417	2	0.2894	11
91	5 1	1150.09	1154.62	2.9143	2	0.7945	16
92	3 1	1164.19	1168.73	1.0488	2	1.0213	11
93	4 3	1176.68	1181.23	2.8386	2	1.0971	21
94	1 2	1191.04	1195.58	1.7368	1	0.7772	1
95	1 3	1203.95	1208.5	1.2652	1	1.2748	3
96	5 4	1216.9	1221.44	1.3646	2	1.6448	16
97	2 1	1230.23	1234.76	0.9797	2	0.2029	11
98	1 1	1241.85	1246.4	3.6781	2	0.9508	11
99	5 5	1256.91	1261.45	3.0477	1	2.7687	1
100	2 5	1273.15	1277.7	0.7601	1	1.1307	7
101	3 1	1285.47	1290.02	1.1988	2	0.9063	12
102	2 2	1297.98	1302.51	1.2333	2	0.6543	21
103	4 4	1310.25	1314.8	2.0678	2	0.5282	21
104	5 1	1323.18	1327.72	1.0119	2	1.0673	16
105	1 3	1335.66	1340.19	1.4675	1	0.6857	2
106	3 3	1348.23	1352.78	2.6805	2	0.4156	21
107	4 2	1361.71	1366.25	0.8921	2	0.9107	14
108	2 3	1373.94	1378.48	0.5968	1	1.8595	3
109	1 5	1386.8	1391.35	0.9893	1	0.6059	8
110	4 5	1398.81	1403.35	1.3161	1	1.6591	4
111	3 4	1412.18	1416.73	2.7432	2	0.2856	11
112	4 3	1425.53	1430.08	5.5024	2	0.3604	21
113	2 1	1441.8	1446.34	1.2681	1	0.4046	1
114	4 1	1453.9	1458.45	0.9743	2	0.7945	13
115	1 4	1466.12	1470.64	0.5583	1	0.7218	4
116	1 2	1477.71	1482.25	2.067	1	0.2105	1
117	5 5	1490.38	1494.93	3.4261	2	0.7261	21
118	1 1	1504.95	1509.49	3.5191	2	0.1633	11
119	2 4	1519.05	1523.58	1.8666	1	0.4018	1
120	5 2	1531.64	1536.18	1.3215	2	0.9744	16
121	5 3	1544.33	1548.88	2.1917	2	1.0957	15
122	2 5	1558.03	1562.57	0.6429	1	1.02	6
123	3 5	1570.1	1574.62	0.8685	1	1.1086	5
124	5 4	1582.48	1587.03	0.4714	2	1.3515	14
125	3 2	1594.63	1599.18	1.0442	2	2.9861	15
