# Supplementary material for: Surface Stickiness Perception by Auditory, Tactile, and Visual Cues
Source: Front Psychol. 2019 Sep 18;10:2135. doi: 10.3389/fpsyg.2019.02135 (PMC6760014; doi:10.3389/fpsyg.2019.02135)
Supplement: DATASET S1 — Raw behavioral data for each of the 27 participants. [file Data_Sheet_1.ZIP › Datasets/17_filenumber10002_180810_t.xlsx]

## Sheet: 17_filenumber10002_180810_t
Trial	Level	1stDetach_onset	2ndDetach_onset	1stResp_RT	1stResp	2ndResp_RT	2ndResp
1	1 5	0	4.5437	2.2659	1	2.0729	7
2	3 2	14.8259	19.3597	1.414	2	0.6831	15
3	2 4	27.3099	31.8548	1.4994	1	0.8913	6
4	4 4	40.0588	44.6099	2.2878	1	0.8235	3
5	2 3	53.4931	58.0166	1.413	1	0.88	6
6	2 2	66.177	70.7219	3.5093	2	0.5458	11
7	1 3	80.643	85.1924	1.2609	1	0.2222	8
8	2 1	92.5257	97.0516	0.7626	2	0.9322	16
9	2 5	104.607	109.141	1.7765	1	0.853	8
10	1 1	117.66	122.21	1.3315	2	1.0342	21
11	5 5	130.418	134.959	1.4374	1	0.446	4
12	4 3	142.69	147.242	2.0257	1	0.4356	2
13	5 2	155.559	160.11	0.9469	2	0.7733	14
14	3 5	167.685	172.221	0.8273	2	0.8812	13
15	4 5	179.823	184.376	0.9473	1	0.7406	4
16	1 2	191.944	196.478	0.8144	1	0.7291	14
17	5 4	203.877	208.421	0.9998	1	0.2058	6
18	3 1	215.409	219.96	1.0296	2	0.5359	17
19	3 3	227.411	231.943	4.1694	2	1.1852	12
20	5 3	243.155	247.706	2.086	1	0.5702	3
21	3 4	256.244	260.794	1.1904	2	0.8434	13
22	5 1	268.593	273.126	0.9077	2	0.4054	17
23	4 1	280.305	284.858	1.8983	2	0.5874	17
24	4 2	293.226	297.777	1.1441	2	0.4228	14
25	1 4	305.209	309.743	1.3682	1	0.2726	7
26	4 5	317.173	321.726	1.8264	1	0.7585	3
27	3 5	330.176	334.71	2.3394	1	0.6815	2
28	4 4	343.593	348.138	4.6926	2	0.468	21
29	1 5	359.076	363.626	1.1766	1	0.1976	6
30	3 3	370.877	375.4	4.1331	2	0.9314	12
31	2 2	386.339	390.875	2.514	2	0.5366	21
32	2 3	399.81	404.344	1.2052	1	0.8166	5
33	4 2	412.209	416.743	1.1482	2	0.8067	16
34	2 5	424.574	429.109	1.245	1	0.8252	4
35	3 2	437.06	441.593	1.2273	2	0.7504	15
36	3 4	449.419	453.954	2.2502	2	0.8119	13
37	5 3	462.808	467.359	1.5626	1	2.2486	4
38	2 1	477.043	481.567	1.0081	2	0.9771	17
39	4 1	489.422	493.974	1.097	2	0.3209	18
40	1 2	501.277	505.826	2.91	1	1.8106	3
41	1 3	516.417	520.943	0.8881	1	1.0521	7
42	5 5	528.74	533.293	3.5115	2	0.6354	21
43	3 1	543.309	547.843	0.8335	2	2.0993	16
44	5 4	556.626	561.173	2.5593	2	0.7721	21
45	1 1	570.277	574.826	3.9691	2	1.556	11
46	1 4	586.243	590.769	1.0605	1	1.3483	4
47	5 2	598.957	603.509	1.2902	2	1.8565	13
48	4 3	612.529	617.076	1.6369	1	1.2029	2
49	2 4	625.786	630.322	1.0631	1	1.0672	5
50	5 1	638.241	642.794	0.6593	2	0.9342	17
51	2 5	650.277	654.798	0.8767	1	1.2295	4
52	4 3	662.77	667.323	2.0468	2	1.4645	13
53	1 4	676.727	681.276	0.9653	1	0.8751	6
54	1 3	688.916	693.451	1.2092	1	0.4322	7
55	1 5	700.938	705.475	1.5209	1	0.596	5
56	5 5	713.476	718.027	2.9338	2	0.7196	21
57	4 5	727.543	732.076	2.7918	2	1.0952	11
58	5 3	741.824	746.377	3.1641	2	0.8641	12
59	4 4	756.293	760.834	2.5068	2	1.045	12
60	2 3	770.171	774.706	1.2878	1	0.957	5
61	2 4	782.826	787.36	1.1098	1	1.6766	4
62	2 2	795.932	800.46	1.2857	2	0.2823	12
63	3 3	807.872	812.408	1.8789	2	0.9729	12
64	1 1	821.143	825.693	0.984	2	0.6656	12
65	3 5	833.211	837.743	1.8058	1	1.6054	2
66	4 1	847.025	851.576	0.7301	2	1.9006	17
67	3 2	860.093	864.628	0.9868	2	2.9621	14
68	1 2	874.443	878.989	1.4552	1	0.6691	4
69	3 4	886.994	891.543	2.512	1	2.2597	1
70	5 1	902.1	906.626	0.825	2	1.6342	15
71	2 1	914.973	919.509	0.8385	2	1.9946	13
72	4 2	928.21	932.76	2.0371	2	0.9083	11
73	3 1	941.585	946.122	1.0093	2	1.5787	17
74	5 4	954.558	959.111	1.6998	2	1.2754	13
75	5 2	967.865	972.399	0.6486	2	0.7046	14
76	1 3	979.604	984.138	2.3317	1	1.1275	6
77	2 1	993.476	998.009	0.7872	2	1.584	14
78	4 5	1006.27	1010.8	2.0502	1	2.7116	3
79	3 1	1021.44	1025.98	0.6354	2	2.6654	17
80	3 2	1035.16	1039.7	0.8179	2	2.1398	16
81	2 4	1048.52	1053.06	1.002	1	1.3298	6
82	1 2	1061.19	1065.74	1.2745	1	1.4208	3
83	1 1	1074.31	1078.83	3.466	2	0.6732	21
84	3 3	1088.85	1093.39	1.4931	1	2.1238	4
85	3 5	1102.86	1107.39	1.2055	2	0.5496	12
86	4 1	1115.03	1119.56	0.7444	2	1.1635	16
87	4 2	1127.34	1131.89	0.8279	2	1.2976	15
88	5 4	1139.91	1144.46	2.1059	1	2.3365	4
89	5 3	1154.68	1159.22	1.6274	1	2.486	3
90	3 4	1169.21	1173.76	2.9176	1	0.6377	1
91	5 2	1183.1	1187.63	0.9629	2	1.7977	15
92	2 3	1196.27	1200.81	0.9482	1	1.4508	6
93	1 5	1209.08	1213.63	1.1417	1	0.6574	7
94	1 4	1221.29	1225.82	1.6851	1	1.12	8
95	5 1	1234.41	1238.96	1.2821	2	0.6518	17
96	2 2	1246.78	1251.31	1.3138	1	0.9463	3
97	2 5	1259.43	1263.97	0.9781	1	1.393	8
98	4 3	1272.24	1276.79	2.2406	1	1.094	2
99	5 5	1285.96	1290.5	2.8612	1	0.847	2
100	4 4	1300.09	1304.64	1.0046	2	1.1077	11
101	3 2	1312.53	1317.08	0.9616	2	3.1434	14
102	1 1	1327.04	1331.57	2.1546	2	1.469	21
103	5 5	1341.06	1345.61	0.8958	1	2.1071	6
104	5 2	1354.51	1359.06	1.1061	2	1.6329	14
105	1 5	1367.65	1372.19	0.825	1	1.0386	7
106	2 3	1379.93	1384.48	1.284	1	1.2256	5
107	3 3	1392.83	1397.37	1.3945	1	1.2339	2
108	4 5	1405.86	1410.41	0.9259	2	1.003	13
109	4 2	1418.23	1422.78	1.0777	2	0.3361	15
110	1 4	1430.05	1434.58	0.6913	1	1.3156	5
111	2 1	1442.36	1446.91	1.3166	2	1.0875	11
112	1 3	1455.21	1459.76	0.8413	1	0.749	6
113	2 5	1467.18	1471.71	1.0766	1	0.7904	5
114	2 4	1479.47	1484.01	1.4097	1	1.1112	3
115	3 1	1492.31	1496.85	0.5744	2	0.9268	15
116	2 2	1504.21	1508.75	1.5366	1	0.4409	1
117	4 3	1516.58	1521.13	0.7967	1	0.8635	5
118	4 4	1528.68	1533.22	2.3092	2	0.6929	21
119	1 2	1542	1546.54	0.697	1	0.7811	4
120	3 5	1553.89	1558.44	1.1527	1	0.4723	2
121	3 4	1565.95	1570.48	1.481	1	0.5703	4
122	5 4	1578.31	1582.86	3.9444	1	0.7808	1
123	5 1	1593.38	1597.93	0.9874	2	0.5707	16
124	4 1	1605.36	1609.89	1.0314	2	0.5093	15
125	5 3	1617.31	1621.86	1.2523	1	0.4141	2
