# Supplementary material for: Surface Stickiness Perception by Auditory, Tactile, and Visual Cues
Source: Front Psychol. 2019 Sep 18;10:2135. doi: 10.3389/fpsyg.2019.02135 (PMC6760014; doi:10.3389/fpsyg.2019.02135)
Supplement: DATASET S1 — Raw behavioral data for each of the 27 participants. [file Data_Sheet_1.ZIP › Datasets/17_filenumber10003_180810_v.xlsx]

## Sheet: 17_filenumber10003_180810_v
Trial	Level	1stDetach_onset	2ndDetach_onset	1stResp_RT	1stResp	2ndResp_RT	2ndResp
1	5 3	0	5.0033	0.77	1	6.3275	3
2	1 5	17.9881	22.9873	0.9526	1	0.976	5
3	4 1	30.7439	35.754	1.005	2	2.8709	13
4	5 5	45.4636	50.4601	1.1108	1	1.1694	2
5	4 5	58.5673	63.5673	2.0233	1	0.9481	1
6	4 4	72.3921	77.4038	0.9529	1	3.0553	2
7	2 3	87.2365	92.2476	1.2407	1	1.0544	5
8	5 1	100.413	105.421	0.7677	2	0.9185	14
9	5 4	112.972	117.976	3.723	2	2.1447	21
10	3 3	129.675	134.684	1.9789	2	0.1369	21
11	2 5	142.673	147.687	1.1108	1	1.6663	4
12	5 2	156.289	161.296	1.2207	2	0.465	11
13	1 1	168.821	173.82	0.9198	2	0.7869	21
14	3 1	181.387	186.392	1.7626	2	1.0643	13
15	1 2	195.101	200.087	1.4339	2	0.5192	14
16	4 2	207.916	212.921	1.4506	2	1.3304	12
17	2 4	221.541	226.544	1.1481	1	1.3689	15
18	2 2	234.901	239.9	3.5357	2	1.1785	12
19	1 3	250.49	255.492	1.0003	1	0.4737	5
20	1 4	262.812	267.814	1.3483	1	0.1313	6
21	4 3	275.169	280.17	2.6152	1	1.0162	4
22	2 1	289.644	294.643	2.2822	2	1.4519	11
23	3 2	304.24	309.233	1.8916	2	0.7946	12
24	3 4	317.804	322.82	2.7922	2	1.2132	21
25	3 5	332.663	337.664	3.1229	2	0.6453	21
26	5 5	347.27	352.271	1.0525	1	1.9472	3
27	2 3	361.097	366.094	2.1712	1	0.7926	6
28	4 1	374.884	379.87	0.9424	2	0.841	15
29	4 4	387.53	392.538	1.4344	1	0.9666	5
30	1 5	400.772	405.78	1.2736	1	0.3269	7
31	2 5	413.211	418.219	1.0284	1	0.433	7
32	3 4	425.537	430.537	2.0995	1	1.1695	2
33	5 2	439.64	444.631	0.8574	2	1.3148	14
34	2 4	452.647	457.654	2.9562	1	0.8278	2
35	2 1	467.287	472.277	1.631	2	0.6864	21
36	1 4	480.452	485.451	1.698	1	0.6041	8
37	4 5	493.616	498.621	2.9753	2	0.6548	21
38	4 2	508.099	513.08	1.9095	2	0.4658	14
39	2 2	521.485	526.503	2.0735	2	0.6992	12
40	3 5	535.162	540.159	2.244	1	1.1652	4
41	3 3	549.384	554.371	2.2618	1	2.3637	1
42	4 3	564.838	569.854	2.5473	2	1.0515	12
43	3 2	579.322	584.314	1.6842	2	0.6544	16
44	1 1	592.486	597.504	4.9563	2	3.1321	11
45	1 2	611.456	616.462	3.9323	1	2.1629	1
46	5 1	628.402	633.421	1.1098	2	0.9114	15
47	5 4	641.316	646.31	3.5361	2	1.8202	12
48	3 1	657.47	662.468	1.2307	2	0.8869	16
49	5 3	670.455	675.471	1.9484	1	1.2283	4
50	1 3	684.516	689.514	1.3764	1	1.8718	6
51	3 3	698.614	703.62	2.0477	1	1.016	5
52	5 5	712.57	717.561	5.0163	2	1.8908	12
53	3 2	730.29	735.302	1.4686	2	0.9648	16
54	4 1	743.6	748.592	1.3015	2	0.1624	17
55	5 4	755.951	760.947	2.4735	2	1.2714	16
56	2 3	770.52	775.521	0.9609	1	0.8586	9
57	2 2	783.214	788.21	2.1074	1	0.8916	2
58	5 2	797.093	802.218	1.3992	2	1.997	14
59	4 5	811.455	816.47	5.713	2	3.2673	11
60	5 3	831.292	836.287	1.072	1	2.1279	5
61	2 5	845.347	850.354	0.9804	1	0.4668	8
62	2 4	857.643	862.647	1.7342	1	0.9086	7
63	3 5	871.127	876.136	1.8434	1	1.4585	3
64	4 3	885.289	890.293	1.0096	1	1.1168	4
65	4 2	898.233	903.232	1.3925	2	0.7673	16
66	1 3	911.25	916.254	1.268	1	1.2442	7
67	1 2	924.623	929.628	1.4088	1	1.9323	5
68	5 1	938.783	943.785	0.958	2	1.8675	16
69	1 4	952.489	957.504	1.588	1	1.6923	7
70	2 1	966.63	971.631	1.9433	2	0.6474	21
71	4 4	980.086	985.104	2.8946	1	2.2796	3
72	1 1	996.141	1001.14	2.1285	1	0.9102	1
73	3 1	1010.06	1015.07	1.1744	2	0.6236	14
74	1 5	1022.75	1027.75	1.9577	1	4.1727	6
75	3 4	1039.72	1044.72	2.2403	2	2.7329	12
76	5 5	1055.57	1060.57	1.5054	1	1.305	4
77	5 3	1069.2	1074.21	3.4005	2	1.1271	12
78	2 5	1084.6	1089.6	1.5826	1	2.045	7
79	2 1	1099.07	1104.06	2.1757	2	2.9022	12
80	1 2	1115.02	1120.02	2.7149	2	0.9161	21
81	2 4	1129.53	1134.54	1.1405	1	1.518	4
82	1 1	1143.01	1148.03	0.7689	2	0.65	21
83	4 4	1155.32	1160.34	1.0912	1	1.2487	4
84	4 1	1168.74	1173.74	0.9346	2	0.5085	14
85	3 3	1181.03	1186.03	1.7342	1	1.7155	3
86	3 2	1195.35	1200.37	1.0053	2	1.0871	17
87	4 3	1208.3	1213.3	1.3933	1	0.4211	5
88	4 5	1220.92	1225.92	1.3424	1	0.3976	4
89	1 5	1233.5	1238.51	0.8958	1	0.4022	7
90	5 2	1245.64	1250.65	2.6176	2	0.6865	18
91	4 2	1259.82	1264.82	2.1058	2	2.5889	13
92	3 4	1275.34	1280.34	2.6166	2	0.5868	11
93	3 1	1289.41	1294.42	1.149	2	1.7213	17
94	2 3	1303.18	1308.19	2.4143	1	1.9946	5
95	3 5	1318.47	1323.47	1.2542	1	1.1777	5
96	5 1	1331.73	1336.75	1.1476	2	0.6177	16
97	1 4	1344.4	1349.39	2.2397	1	1.1813	6
98	5 4	1358.69	1363.69	2.4562	2	1.1794	12
99	1 3	1373.18	1378.19	1.4975	1	1.005	5
100	2 2	1386.56	1391.55	2.73	2	1.188	21
101	3 5	1401.34	1406.57	1.6818	1	0.8176	4
102	5 5	1414.91	1419.91	1.4889	1	1.4954	5
103	3 2	1428.73	1433.72	0.953	2	1.4301	17
104	4 3	1441.97	1446.99	1.8214	1	1.5315	4
105	3 4	1456.17	1461.16	2.3224	2	1.3113	14
106	5 2	1470.66	1475.67	1.1003	2	0.991	17
107	5 4	1483.6	1488.61	1.6943	2	1.174	14
108	3 1	1497.29	1502.29	1.2773	2	1.5197	16
109	1 1	1510.97	1515.97	0.9713	2	1.8997	13
110	1 4	1524.71	1529.71	1.7492	1	0.7649	6
111	2 4	1538.06	1543.07	0.8831	1	1.2247	4
112	4 2	1551.02	1556.02	0.882	2	1.5897	14
113	4 4	1564.37	1569.36	0.7831	1	1.2724	5
114	2 3	1577.28	1582.29	0.9282	1	0.129	6
115	2 5	1589.19	1594.19	0.7574	1	0.3649	9
116	1 2	1601.12	1606.15	1.6	2	1.1803	12
117	1 3	1614.81	1619.82	0.9446	1	0.8135	7
118	5 3	1627.45	1632.43	3.3657	1	0.5436	2
119	3 3	1642.14	1647.13	4.3529	1	1.7086	2
120	4 1	1659.03	1664.03	1.009	2	0.616	17
121	2 1	1671.5	1676.5	0.6646	2	1.3997	11
122	5 1	1684.46	1689.47	1.1516	2	0.3107	16
123	4 5	1696.8	1701.79	1.0519	1	0.5449	8
124	2 2	1709.23	1714.22	2.2147	2	1.2429	14
125	1 5	1723.52	1728.54	0.7356	1	0.4364	8
