# Supplementary material for: Surface Stickiness Perception by Auditory, Tactile, and Visual Cues
Source: Front Psychol. 2019 Sep 18;10:2135. doi: 10.3389/fpsyg.2019.02135 (PMC6760014; doi:10.3389/fpsyg.2019.02135)
Supplement: DATASET S1 — Raw behavioral data for each of the 27 participants. [file Data_Sheet_1.ZIP › Datasets/18_filenumber10013_180810_a.xlsx]

## Sheet: 18_filenumber10013_180810_a
Trial	Level	1stDetach_onset	2ndDetach_onset	1stResp_RT	1stResp	2ndResp_RT	2ndResp
1	2 3	0	4.5325	3.2208	1	6.2732	5
2	3 5	19.9683	24.5021	1.7506	1	3.2154	8
3	2 1	35.3443	39.8678	4.546	1	3.0049	1
4	2 4	53.2858	57.8355	2.4158	1	1.2945	3
5	4 2	67.3429	71.8773	3.6809	2	2.7078	21
6	2 2	84.1335	88.6689	1.9639	2	1.7341	21
7	4 4	98.2355	102.775	2.7269	2	1.3596	21
8	1 1	112.652	117.199	4.1188	2	0.4681	21
9	5 2	127.668	132.219	2.079	2	4.3564	15
10	4 5	144.512	149.064	2.4305	1	4.2567	4
11	5 3	161.636	166.186	3.0586	2	4.316	13
12	3 4	179.412	183.948	3.7373	2	1.7312	11
13	1 3	195.219	199.768	1.0479	1	4.3582	3
14	5 5	211.01	215.552	1.8964	1	1.9221	2
15	1 2	225.25	229.803	3.0948	2	1.1147	11
16	4 1	239.869	244.41	1.9656	2	1.4304	11
17	2 5	253.664	258.199	2.0821	1	2.1915	8
18	1 4	268.369	272.919	1.1275	1	2.066	2
19	5 4	281.911	286.464	1.1963	2	4.3757	12
20	1 5	297.818	302.369	2.543	1	3.0361	8
21	3 1	313.826	318.352	1.2907	2	1.845	14
22	3 2	327.349	331.901	1.6548	2	1.9607	13
23	5 1	341.369	345.918	2.8111	2	3.6446	16
24	3 3	358.231	362.766	3.5387	1	3.8489	1
25	4 3	376.006	380.552	2.6353	1	0.983	1
26	3 1	390.012	394.548	2.0179	2	0.8984	11
27	5 1	403.369	407.918	2.3164	2	5.4644	17
28	2 3	421.568	426.095	0.9999	1	2.0127	3
29	2 1	434.967	439.502	3.1386	2	0.971	21
30	1 3	449.485	454.009	1.5249	1	1.5952	2
31	1 1	462.996	467.533	1.4398	2	1.3361	21
32	4 4	476.185	480.735	1.4288	1	1.6584	2
33	1 2	489.592	494.118	3.269	2	1.0009	21
34	5 5	504.25	508.802	3.7856	2	0.9007	21
35	3 3	519.386	523.908	1.0804	1	1.9811	1
36	3 4	532.83	537.365	5.0671	1	1.6146	1
37	1 4	549.852	554.402	0.8605	1	1.4072	3
38	4 1	562.444	566.995	1.3646	2	2.5921	13
39	2 4	576.818	581.369	0.8257	1	1.4462	3
40	3 2	589.407	593.942	1.0191	2	1.0157	13
41	4 5	601.852	606.398	1.5207	1	2.2231	7
42	4 2	616.036	620.586	1.3184	2	3.8533	14
43	1 5	631.62	636.152	1.8428	1	1.4616	8
44	5 3	645.336	649.885	1.1717	2	2.3227	15
45	4 3	659.24	663.775	1.4198	1	3.5249	2
46	2 2	674.563	679.098	4.8559	2	0.8326	21
47	2 5	690.637	695.168	1.7707	1	3.0773	7
48	3 5	705.878	710.413	3.3114	1	1.4951	5
49	5 2	721.102	725.652	1.2407	2	2.3112	14
50	5 4	735.059	739.586	0.8152	2	1.1623	13
51	1 4	747.332	751.885	0.8613	1	1.56	2
52	3 3	760.085	764.618	1.9466	1	0.4327	1
53	2 3	772.861	777.384	1.5746	1	1.0491	3
54	4 1	785.868	790.42	1.6315	2	1.3727	12
55	1 5	799.307	803.852	1.3743	1	2.0769	7
56	5 5	813.163	817.714	4.5827	2	1.4629	21
57	3 1	829.651	834.186	2.487	2	4.3728	15
58	5 4	846.902	851.448	1.5201	2	2.4247	15
59	1 1	861.169	865.719	2.8625	2	0.9086	21
60	3 2	875.37	879.894	1.6593	2	1.8753	14
61	3 5	889.283	893.834	1.3795	1	4.0103	5
62	4 4	905.103	909.641	1.8715	1	0.8203	1
63	1 2	918.096	922.631	1.9158	2	1.0846	11
64	4 5	931.485	936.036	1.1283	1	1.2478	3
65	3 4	944.285	948.81	0.9612	2	1.7945	11
66	5 1	957.347	961.9	2.8631	2	1.5265	18
67	2 1	972.169	976.702	2.0634	2	2.0189	12
68	5 2	986.635	991.181	2.7821	2	2.6313	18
69	2 2	1002.49	1007.04	1.9079	2	0.8907	21
70	4 2	1015.69	1020.22	4.2023	2	1.2267	11
71	5 3	1031.5	1036.05	2.8712	2	0.7354	13
72	1 3	1045.54	1050.06	1.1095	1	3.5207	4
73	2 5	1060.55	1065.08	2.8538	1	1.2441	7
74	4 3	1075.07	1079.62	1.5322	1	1.5665	1
75	2 4	1088.59	1093.12	1.0294	1	1.6476	2
76	2 2	1101.57	1106.1	2.5704	2	0.8411	21
77	5 5	1115.39	1119.94	2.8961	2	0.7387	21
78	4 1	1129.43	1133.98	2.1487	2	1.4235	15
79	2 4	1143.43	1147.97	1.0139	1	1.8852	4
80	4 3	1156.66	1161.19	2.0162	1	1.2527	3
81	1 1	1170.35	1174.9	3.1096	2	0.787	21
82	5 3	1184.67	1189.22	0.9403	2	3.4155	13
83	4 2	1199.41	1203.97	2.2452	2	1.5771	12
84	5 2	1213.69	1218.24	1.8062	2	2.2344	16
85	3 5	1228.14	1232.67	1.2429	1	2.494	4
86	5 1	1242.28	1246.84	2.4977	2	2.1602	15
87	1 2	1257.37	1261.91	4.3382	2	0.909	11
88	5 4	1273	1277.55	2.8402	2	4.103	17
89	2 5	1290.27	1294.79	1.4648	1	1.6933	8
90	1 3	1303.81	1308.35	2.0142	1	2.0536	3
91	2 3	1318.29	1322.84	1.8818	1	1.1218	2
92	3 4	1331.69	1336.21	3.4193	2	0.7441	11
93	4 5	1346.15	1350.7	1.2606	1	1.7439	5
94	1 4	1359.59	1364.14	1.44	1	1.1874	2
95	3 3	1372.54	1377.08	1.6639	2	1.2098	21
96	3 2	1385.8	1390.35	1.0054	2	1.5031	13
97	2 1	1398.72	1403.25	3.4158	1	1.2265	1
98	4 4	1413.75	1418.3	2.5752	2	0.7137	21
99	1 5	1427.37	1431.9	1.5872	1	1.1829	7
100	3 1	1440.53	1445.05	1.7977	2	3.4588	15
101	3 1	1456.19	1460.74	4.5719	2	2.3713	14
102	5 2	1473.56	1478.09	3.9315	2	0.7389	19
103	5 4	1488.62	1493.17	2.2645	2	1.3208	15
104	3 5	1502.54	1507.09	1.8297	1	4.0235	2
105	1 1	1518.81	1523.35	3.4571	2	1.4662	21
106	5 5	1534.17	1538.72	4.8512	2	0.4872	21
107	3 3	1549.92	1554.46	1.7031	2	0.8217	11
108	1 2	1562.84	1567.39	1.9189	2	0.7324	12
109	4 3	1575.88	1580.43	0.756	1	2.153	2
110	4 5	1589.2	1593.75	1.1728	1	1.0577	4
111	5 1	1601.85	1606.4	2.908	2	3.0011	15
112	1 4	1618.15	1622.7	1.4263	1	2.9655	3
113	2 5	1632.87	1637.42	1.7312	1	5.6682	7
114	4 1	1650.7	1655.23	2.2219	2	4.1361	14
115	1 5	1667.47	1672.02	2.5679	1	5.0432	8
116	4 4	1685.5	1690.03	1.9271	1	1.1995	1
117	2 3	1698.93	1703.47	1.7642	1	1.4311	3
118	2 2	1712.54	1717.09	2.3513	2	1.336	21
119	4 2	1726.63	1731.18	1.8968	2	1.4653	12
120	5 3	1740.42	1744.97	1.2597	2	1.5671	14
121	3 2	1753.64	1758.18	1.7104	2	2.1377	13
122	3 4	1767.88	1772.43	2.3551	2	2.1477	13
123	2 4	1782.72	1787.25	1.2103	1	1.1448	2
124	2 1	1795.39	1799.93	3.9442	1	0.8654	1
125	1 3	1810.62	1815.17	0.675	1	0.8312	3
