# Supplementary material for: Surface Stickiness Perception by Auditory, Tactile, and Visual Cues
Source: Front Psychol. 2019 Sep 18;10:2135. doi: 10.3389/fpsyg.2019.02135 (PMC6760014; doi:10.3389/fpsyg.2019.02135)
Supplement: DATASET S1 — Raw behavioral data for each of the 27 participants. [file Data_Sheet_1.ZIP › Datasets/18_filenumber10014_180810_t.xlsx]

## Sheet: 18_filenumber10014_180810_t
Trial	Level	1stDetach_onset	2ndDetach_onset	1stResp_RT	1stResp	2ndResp_RT	2ndResp
1	2 2	0	4.5415	3.1763	2	1.1815	21
2	2 5	14.8576	19.3915	3.4693	1	1.6638	7
3	1 1	30.3741	34.9199	4.2871	2	1.6649	11
4	2 3	46.7585	51.3083	4.0565	1	2.5582	7
5	5 5	63.7657	68.3071	3.0624	2	1.9828	11
6	4 1	79.2244	83.774	1.8915	2	1.2654	13
7	5 3	92.8243	97.365	0.9437	1	1.1244	3
8	1 3	105.286	109.823	1.149	1	2.2907	4
9	4 4	119.158	123.707	2.3332	1	1.2882	2
10	2 4	133.117	137.64	3.4658	2	0.9582	21
11	3 2	147.839	152.391	2.3267	2	2.4621	13
12	5 1	163.047	167.582	0.9034	2	1.3875	13
13	5 2	175.741	180.288	0.9395	2	0.6631	14
14	3 3	187.74	192.275	1.4327	2	0.9178	21
15	4 2	200.482	205.016	1.4885	2	1.0908	13
16	1 4	213.455	218.006	0.6851	1	2.1663	5
17	4 5	226.641	231.192	1.1611	1	0.785	1
18	2 1	239.008	243.541	1.2927	2	0.8561	14
19	3 4	251.572	256.108	1.534	1	1.7784	1
20	1 2	265.19	269.725	0.5241	1	0.4976	2
21	1 5	276.601	281.136	0.8167	1	0.5674	5
22	5 4	288.408	292.958	1.5982	2	0.7655	21
23	4 3	301.107	305.646	3.6206	2	0.7139	12
24	3 1	315.84	320.389	4.1214	2	1.2452	16
25	3 5	331.644	336.191	2.174	2	1.4739	11
26	5 1	345.691	350.236	0.5089	2	1.6194	17
27	1 4	358.222	362.775	1.1617	1	0.961	5
28	3 3	370.674	375.208	0.601	1	0.3942	1
29	2 3	382.05	386.585	1.5733	1	0.5344	2
30	1 1	394.54	399.091	1.6479	2	0.4651	21
31	2 5	407.092	411.615	0.5461	1	1.7	3
32	3 4	419.752	424.288	1.7101	1	0.77	1
33	3 5	432.558	437.108	2.4502	2	0.8811	21
34	4 2	446.307	450.841	0.4474	2	1.0346	12
35	5 4	458.203	462.756	1.4585	2	0.5118	11
36	4 4	470.507	475.057	0.5606	1	1.0565	2
37	5 3	482.441	486.974	0.6316	2	0.6411	12
38	2 2	494.107	498.657	2.1139	2	0.272	11
39	3 2	506.942	511.491	0.4631	2	0.2459	14
40	1 3	518.058	522.59	0.4044	1	0.5441	6
41	2 1	529.404	533.939	0.3016	2	0.3147	13
42	4 5	540.441	544.991	4.2095	2	0.3023	11
43	3 1	555.366	559.903	0.7092	2	0.6815	15
44	2 4	567.154	571.691	0.6378	1	1.2828	6
45	4 1	579.394	583.941	0.811	2	0.3282	16
46	1 5	590.942	595.485	0.5093	1	0.3492	7
47	5 2	602.225	606.775	4.0452	2	2.1172	16
48	5 5	618.83	623.366	0.5529	2	4.4112	21
49	4 3	634.205	638.756	2.7552	2	0.6421	21
50	1 2	648.008	652.559	3.7438	1	1.4378	2
51	1 3	663.592	668.136	1.4005	1	0.7367	8
52	2 1	676.14	680.674	0.9794	2	0.9295	12
53	3 5	688.462	693.008	1.6028	1	2.7208	4
54	2 3	703.202	707.738	0.4971	1	0.6666	1
55	5 3	714.775	719.325	1.387	1	1.8262	3
56	5 5	728.375	732.917	1.1346	1	0.2854	1
57	3 2	740.203	744.739	1.125	2	0.5313	11
58	3 3	752.291	756.825	0.5722	2	0.8502	21
59	4 4	764.098	768.633	0.9396	1	0.3491	1
60	2 2	775.704	780.239	3.2536	2	1.1893	11
61	4 3	790.54	795.092	3.7202	1	0.7537	1
62	3 4	805.418	809.954	1.1128	2	0.5672	21
63	1 4	817.441	821.992	0.4289	1	1.0694	8
64	4 5	829.273	833.815	2.2135	1	0.5097	1
65	2 4	842.402	846.937	0.3611	1	0.3505	3
66	1 2	853.424	857.973	0.4244	1	0.3372	1
67	2 5	864.592	869.114	1.5128	1	0.4102	4
68	1 5	876.907	881.453	0.7547	1	0.2551	4
69	5 1	888.341	892.891	1.5746	2	3.7019	14
70	4 1	904.041	908.575	0.5571	2	0.9613	14
71	4 2	915.953	920.507	0.4812	12	4.9903	12
72	5 2	931.845	936.392	5.4651	2	0.3092	11
73	1 1	948.019	952.555	0.3167	2	0.3293	11
74	5 4	959.09	963.64	0.8114	1	0.7868	1
75	3 1	971.009	975.532	0.9039	2	0.5628	16
76	1 5	982.853	987.387	0.6446	1	1.4471	7
77	4 1	995.391	999.941	0.3144	2	0.9394	17
78	3 5	1007.08	1011.62	0.8301	2	0.823	11
79	4 2	1019.14	1023.69	1.5223	2	0.6829	16
80	2 3	1031.76	1036.29	0.8237	1	0.9512	4
81	4 3	1043.91	1048.45	0.4304	1	1.2075	1
82	2 2	1055.97	1060.51	0.6374	1	1.1082	1
83	1 2	1068.11	1072.66	0.9246	1	0.3642	2
84	3 1	1079.79	1084.32	1.5533	2	0.8633	15
85	2 5	1092.59	1097.12	1.1042	1	0.7024	6
86	2 1	1104.81	1109.36	0.5095	2	0.5784	14
87	4 4	1116.32	1120.86	0.8571	1	0.7822	1
88	5 2	1128.27	1132.82	7.8709	2	0.5941	11
89	1 4	1147.16	1151.7	0.6502	1	1.6048	7
90	2 4	1159.72	1164.26	1.2151	1	0.5582	7
91	5 3	1171.81	1176.36	0.5154	1	1.2319	1
92	3 4	1183.96	1188.51	2.1306	2	1.4318	12
93	5 1	1197.84	1202.39	0.7452	2	0.8614	14
94	3 3	1209.88	1214.42	0.6447	2	0.719	21
95	1 1	1221.64	1226.17	0.5888	2	0.9102	11
96	5 4	1233.54	1238.09	1.4244	2	0.4951	11
97	3 2	1245.81	1250.34	2.71	2	2.6129	13
98	5 5	1261.52	1266.07	0.4853	1	0.4311	1
99	1 3	1272.86	1277.41	0.9986	1	1.7215	7
100	4 5	1286.01	1290.55	0.4227	2	0.82	2
101	3 5	1297.66	1302.2	1.139	2	0.747	2
102	3 2	1309.99	1314.54	7.3617	1	9.2968	1
103	2 4	1337.05	1341.59	1.0042	1	1.5742	3
104	1 3	1349.97	1354.52	2.9961	1	1.4066	4
105	4 1	1364.77	1369.32	0.5912	2	1.1596	14
106	5 5	1376.92	1381.47	1.6943	2	1.0384	21
107	4 2	1390.08	1394.62	1.5743	2	1.0798	14
108	1 5	1403.15	1407.69	0.7927	1	0.9244	7
109	5 4	1415.27	1419.82	0.9949	1	0.787	2
110	5 3	1427.38	1431.91	1.1143	1	0.6483	1
111	3 1	1439.54	1444.07	0.5034	2	1.6148	15
112	3 3	1452.08	1456.62	2.6515	2	0.3813	11
113	4 5	1465.49	1470.03	1.0993	2	1.2826	21
114	2 1	1478.29	1482.82	1.1134	2	3.9753	11
115	4 4	1493.79	1498.34	1.0926	1	0.8373	1
116	5 1	1506.05	1510.6	0.3354	2	1.4272	13
117	5 2	1518.22	1522.77	1.2641	2	0.5223	13
118	2 3	1530.43	1534.96	1.1703	1	0.6346	5
119	2 2	1542.6	1547.14	1.399	2	0.8851	12
120	1 2	1555.31	1559.86	1.3754	1	0.3739	1
121	3 4	1567.46	1571.98	0.9599	2	0.5725	21
122	4 3	1579.28	1583.84	0.9721	2	0.6113	21
123	2 5	1591.27	1595.82	0.9183	1	0.8046	5
124	1 1	1603.42	1607.95	1.9202	2	0.7519	21
125	1 4	1616.49	1621.04	1.1	1	0.6394	6
