# Supplementary material for: Surface Stickiness Perception by Auditory, Tactile, and Visual Cues
Source: Front Psychol. 2019 Sep 18;10:2135. doi: 10.3389/fpsyg.2019.02135 (PMC6760014; doi:10.3389/fpsyg.2019.02135)
Supplement: DATASET S1 — Raw behavioral data for each of the 27 participants. [file Data_Sheet_1.ZIP › Datasets/18_filenumber10015_180810_v.xlsx]

## Sheet: 18_filenumber10015_180810_v
Trial	Level	1stDetach_onset	2ndDetach_onset	1stResp_RT	1stResp	2ndResp_RT	2ndResp
1	2 1	0	5.0079	2.1309	2	3.0415	12
2	4 2	16.1143	21.1148	2.3375	2	0.5105	21
3	4 1	29.794	34.8046	2.2103	2	1.3504	15
4	2 3	44.2446	49.2579	1.8949	1	2.3552	6
5	2 2	59.379	64.3683	2.9877	2	3.8086	12
6	3 1	77.0418	82.0414	1.2242	2	1.2434	16
7	5 1	90.3593	95.3662	2.1488	2	4.1858	16
8	1 2	107.574	112.675	1.4986	1	0.8861	3
9	4 5	120.898	125.898	1.9577	1	1.2674	3
10	1 4	134.972	139.972	1.5979	1	1.2405	6
11	3 5	148.653	153.658	1.9764	2	1.1001	21
12	4 3	162.56	167.568	1.749	1	1.9742	1
13	3 3	177.131	182.157	1.6048	1	2.4816	4
14	2 4	192.14	197.131	1.4966	1	2.0685	6
15	1 3	206.519	211.523	3.627	1	2.888	5
16	5 5	223.911	228.913	5.8766	2	1.1481	11
17	1 1	241.77	246.772	1.1976	1	0.5896	1
18	2 5	254.453	259.458	0.9147	1	1.1557	5
19	4 4	267.367	272.367	0.9882	1	2.444	6
20	5 4	281.67	286.675	5.9397	1	0.4896	1
21	5 3	298.966	303.982	0.9683	1	2.4079	4
22	3 4	313.219	318.222	1.1076	2	0.7992	12
23	5 2	326.009	331.024	0.9287	2	3.2354	13
24	3 2	341.066	346.069	1.1444	2	1.7749	13
25	1 5	354.868	359.875	1.4184	1	1.6732	5
26	2 5	368.821	373.815	1.1487	1	2.4638	7
27	4 3	383.273	388.273	2.7037	1	0.706	1
28	2 1	397.514	402.541	0.8282	2	2.2963	13
29	5 3	411.539	416.536	1.0605	1	1.6293	6
30	3 2	425.105	430.109	1.4136	2	1.1792	16
31	5 1	438.538	443.531	1.8147	2	1.0314	17
32	1 3	452.22	457.221	1.5661	1	0.9896	7
33	1 5	465.656	470.658	3.0023	1	1.0409	5
34	4 1	480.55	485.551	1.4087	2	2.6307	15
35	3 1	495.461	500.475	1.1733	2	1.3717	17
36	5 4	508.888	513.881	1.9207	1	0.9245	3
37	3 3	522.569	527.571	1.6241	1	0.9442	2
38	2 3	536.019	541.024	1.4561	1	1.1222	6
39	1 2	549.426	554.418	1.9181	1	1.1281	3
40	1 1	563.337	568.341	0.9249	2	1.2209	21
41	4 4	576.366	581.364	1.2488	1	0.9029	4
42	4 2	589.342	594.341	0.7783	2	1.7037	11
43	3 4	602.674	607.675	2.2488	1	0.7777	1
44	4 5	616.572	621.566	1.3022	2	1.0277	21
45	2 2	629.733	634.739	0.5983	2	1.0213	21
46	5 2	642.194	647.208	0.6744	2	1.5039	11
47	2 4	655.216	660.218	1.1554	1	0.8199	4
48	1 4	668.062	673.074	1.1895	1	1.6607	6
49	3 5	681.755	686.746	1.9985	2	1.3738	12
50	5 5	695.946	700.957	0.898	1	0.7414	3
51	5 4	708.434	713.441	1.5316	1	0.6841	1
52	5 1	721.534	726.533	0.9005	2	2.7321	17
53	1 5	736.049	741.056	1.0432	1	0.7318	7
54	4 2	748.678	753.708	0.9453	2	2.0749	15
55	2 5	762.546	767.536	0.4579	1	1.3918	8
56	3 2	775.217	780.225	3.1429	2	0.8982	16
57	5 2	790.111	795.098	0.9946	2	0.8421	14
58	3 3	802.755	807.755	1.1912	2	1.1084	21
59	3 1	815.9	820.958	1.0323	2	1.0914	17
60	2 4	828.948	833.951	0.8872	1	2.4301	8
61	4 4	843.093	848.09	2.7502	2	1.0743	21
62	1 4	857.753	862.746	1.1979	1	1.4348	8
63	2 1	871.224	876.225	1.6483	2	2.1446	12
64	4 3	885.895	890.891	1.0407	1	1.2606	2
65	4 1	899.027	904.016	0.501	2	1.04	16
66	1 1	911.408	916.406	0.995	2	1.047	21
67	2 3	924.351	929.358	0.9177	1	2.7891	7
68	3 5	938.903	943.908	2.0724	2	0.7275	11
69	3 4	952.534	957.542	2.0346	2	1.2309	11
70	5 5	966.638	971.633	0.6716	1	0.8199	2
71	1 3	978.955	983.955	2.2985	1	1.2083	4
72	4 5	993.293	998.325	1.0356	1	0.554	2
73	1 2	1005.74	1010.75	1.5244	2	0.9838	21
74	5 3	1019.12	1024.12	0.6026	1	1.0161	3
75	2 2	1031.58	1036.58	0.7531	2	1.0048	21
76	4 4	1044.15	1049.15	0.7632	1	0.7923	2
77	5 1	1056.55	1061.56	2.5817	2	1.4069	17
78	4 5	1071.47	1076.45	3.13	1	0.943	2
79	5 5	1086.34	1091.34	2.8877	2	0.6085	11
80	1 5	1100.67	1105.71	0.9666	1	0.8191	7
81	3 3	1113.32	1118.32	1.3091	2	0.9577	11
82	2 4	1126.42	1131.42	1.1965	1	0.7709	4
83	2 3	1139.23	1144.23	0.9039	1	1.8137	6
84	5 2	1152.77	1157.77	0.9049	2	2.9648	14
85	3 5	1167.48	1172.49	1.819	2	0.5249	12
86	1 4	1180.65	1185.65	1.0067	1	0.7497	7
87	2 1	1193.23	1198.24	0.6009	2	2.8471	13
88	3 4	1207.58	1212.58	1.6797	2	0.5762	11
89	3 2	1220.65	1225.64	0.6465	2	0.8893	16
90	4 1	1233.07	1238.07	0.4273	2	1.0858	16
91	1 1	1245.46	1250.45	0.442	2	0.9287	21
92	4 3	1257.7	1262.69	1.1722	1	0.6351	3
93	3 1	1270.33	1275.49	0.8315	2	0.6676	17
94	2 5	1282.84	1287.83	0.8883	1	1.279	7
95	5 4	1295.82	1300.82	2.9992	2	0.5707	11
96	5 3	1310.23	1315.24	0.7331	1	0.5436	3
97	4 2	1322.36	1327.35	0.6417	2	0.9238	12
98	1 2	1334.75	1339.76	1.9783	2	0.4745	21
99	2 2	1348.09	1353.08	0.9954	2	0.9002	21
100	1 3	1360.79	1365.82	0.97	1	0.892	7
101	2 3	1373.52	1378.52	0.8778	1	1.5243	8
102	4 2	1386.77	1391.76	0.7195	2	1.2403	17
103	2 1	1399.57	1404.56	3.762	2	1.5681	13
104	3 5	1415.76	1420.77	2.8131	2	0.3299	11
105	5 1	1429.75	1434.74	0.4449	2	1.1096	15
106	2 4	1442.16	1447.17	0.8775	1	0.4316	4
107	5 5	1454.37	1459.36	2.6715	2	0.7482	21
108	1 4	1468.61	1473.6	1.1162	1	1.4232	6
109	3 2	1482.02	1487.06	0.8726	2	1.8736	16
110	1 3	1495.65	1500.65	1.3524	1	1.6013	8
111	1 1	1509.48	1514.47	1.0183	1	0.7634	1
112	2 2	1522.13	1527.14	0.4004	1	0.7276	1
113	5 2	1534.1	1539.1	0.3973	2	2.002	16
114	4 5	1547.35	1552.36	0.5941	1	0.4727	1
115	3 3	1559.29	1564.28	3.2061	2	0.8951	21
116	5 4	1574.22	1579.21	2.2113	1	1.044	1
117	4 3	1588.3	1593.31	1.1257	1	2.1802	3
118	3 1	1602.45	1607.47	0.9484	2	0.4563	14
119	4 4	1614.74	1619.76	3.5331	2	1.3227	11
120	4 1	1630.45	1635.45	0.7093	2	0.6766	14
121	1 2	1642.73	1647.72	3.0965	2	2.6488	11
122	1 5	1659.33	1664.34	0.8051	1	1.5644	4
123	3 4	1672.56	1677.55	1.1739	2	1.2201	11
124	5 3	1685.82	1690.82	0.6334	1	1.1079	2
125	2 5	1698.41	1703.4	3.0973	4	18.9377	4
