# Supplementary material for: Surface Stickiness Perception by Auditory, Tactile, and Visual Cues
Source: Front Psychol. 2019 Sep 18;10:2135. doi: 10.3389/fpsyg.2019.02135 (PMC6760014; doi:10.3389/fpsyg.2019.02135)
Supplement: DATASET S1 — Raw behavioral data for each of the 27 participants. [file Data_Sheet_1.ZIP › Datasets/19_filenumber10004_180810_a.xlsx]

## Sheet: 19_filenumber10004_180810_a
Trial	Level	1stDetach_onset	2ndDetach_onset	1stResp_RT	1stResp	2ndResp_RT	2ndResp
1	1 4	0	4.5344	3.0041	1	2.1537	3
2	5 3	15.5541	20.1037	4.3015	2	0.2908	14
3	4 3	30.5455	35.0879	3.3354	1	0.639	2
4	4 1	44.9349	49.4869	2.8163	2	1.693	16
5	5 4	59.8925	64.4364	5.795	2	0.8467	13
6	5 2	76.8835	81.4346	4.3702	2	1.1326	15
7	2 2	92.8081	97.3536	2.3779	2	0.2815	11
8	3 4	105.881	110.416	2.2927	2	0.0009	11
9	2 4	118.502	123.038	1.4091	1	0.0601	3
10	3 3	130.291	134.826	4.5227	2	1.7738	12
11	4 5	147.001	151.552	1.2825	1	0.7327	5
12	4 4	159.454	164.004	2.1034	2	2.5326	13
13	1 5	174.412	178.948	0.6201	1	1.3656	7
14	5 5	186.819	191.371	7.0249	2	0.3241	11
15	2 3	204.593	209.112	0.4366	1	0.0588	6
16	3 1	215.482	220.018	1.2294	2	0.5173	15
17	1 2	227.654	232.203	6.687	2	0.0671	11
18	3 2	244.829	249.353	0.6215	2	0.6213	13
19	1 3	256.452	261.003	13.3619	2	0.1056	11
20	3 5	280.347	284.882	1.0676	1	0.5068	6
21	5 1	292.336	296.887	2.0035	2	0.7786	16
22	4 2	305.536	310.078	3.5924	1	0.5024	2
23	2 5	320.037	324.584	2.321	1	0.7297	6
24	2 1	333.537	338.07	6.8516	2	0.5706	11
25	1 1	351.354	355.899	2.1658	1	3.0778	1
26	1 2	367.037	371.587	1.5511	1	0.345	1
27	3 5	379.354	383.879	1.5172	1	1.0373	4
28	4 3	392.299	396.852	0.6636	2	0.0325	11
29	3 4	403.438	407.987	1.9278	2	0.1994	21
30	2 3	415.904	420.436	0.5076	1	0.3183	3
31	5 1	427.116	431.669	3.4583	2	1.9313	15
32	1 3	442.941	447.487	0.554	1	0.0526	4
33	5 2	453.954	458.486	0.8615	2	0.7102	15
34	5 5	465.934	470.486	3.0161	1	0.8918	2
35	1 4	480.271	484.803	7.5412	1	0.1442	3
36	1 5	498.267	502.819	3.2283	1	0.4258	7
37	4 5	512.354	516.903	2.7051	1	2.783	4
38	3 1	528.269	532.817	1.321	2	0.7679	13
39	5 3	540.771	545.32	3.4649	2	0.1225	11
40	4 4	554.771	559.312	6.128	2	1.095	12
41	4 2	572.302	576.854	7.2262	2	0.6478	11
42	5 4	590.593	595.121	4.2251	2	1.5771	15
43	3 3	606.685	611.237	14.3649	2	0.0012	11
44	4 1	631.447	635.999	2.406	2	0.4215	11
45	2 4	644.687	649.237	0.9917	1	0.7789	2
46	2 1	656.77	661.294	1.056	2	1.3454	11
47	2 2	669.57	674.117	0.7462	2	0.001	21
48	3 2	680.736	685.287	2.1001	2	0.0938	12
49	2 5	693.337	697.861	1.1301	1	0.8188	7
50	1 1	705.688	710.234	3.0985	2	0.0009	11
51	1 2	719.22	723.77	3.6518	2	0.0009	11
52	3 4	733.287	737.829	1.3606	2	0.5123	11
53	1 1	745.484	750.036	0.9822	2	0.001	21
54	1 3	756.922	761.47	0.8535	1	1.6009	3
55	5 4	769.795	774.336	2.1201	2	1.1853	15
56	5 1	783.419	787.97	1.9745	2	0.3207	14
57	2 4	796.14	800.67	0.5287	1	0.5233	3
58	4 5	807.487	812.032	1.0015	1	0.5385	6
59	2 3	819.435	823.97	0.5918	1	0.0009	3
60	3 3	830.421	834.954	1.1616	2	0.1614	11
61	1 4	842.146	846.682	3.8173	1	0.2071	2
62	4 2	856.486	861.038	1.0401	2	0.3351	11
63	5 5	868.27	872.811	1.0273	1	0.0673	2
64	1 5	879.771	884.316	2.0474	1	2.4109	4
65	3 2	894.654	899.204	0.9145	2	0.0148	13
66	3 1	906.009	910.545	2.3708	2	0.1076	12
67	4 4	918.899	923.451	1.4211	2	0.2016	11
68	2 2	930.856	935.404	0.7241	2	0.2089	21
69	5 3	942.205	946.736	0.319	2	1.2478	13
70	3 5	954.183	958.718	0.6575	1	1.7881	6
71	4 1	967.054	971.604	1.1206	2	0.0202	12
72	2 1	978.604	983.129	2.6383	2	0.0009	12
73	2 5	991.632	996.169	5.433	1	0.3414	4
74	5 2	1007.84	1012.39	0.9739	2	0.3343	16
75	4 3	1019.55	1024.1	4.9036	1	0.5244	2
76	1 5	1035.4	1039.95	1.1587	1	0.2134	5
77	5 4	1047.19	1051.74	1.8309	2	0.001	11
78	4 1	1059.34	1063.88	3.2845	2	0.2401	11
79	4 4	1073.29	1077.84	0.6829	1	1.7205	4
80	2 3	1086.02	1090.55	3.7506	1	0.3022	2
81	3 3	1100.47	1105.02	1.7703	1	0.0009	1
82	2 2	1112.65	1117.19	2.4378	2	0.001	11
83	3 1	1125.49	1130.03	2.6237	2	0.2779	12
84	3 2	1138.8	1143.35	6.1288	2	1.6132	15
85	4 3	1156.95	1161.49	1.0265	2	0.0009	12
86	3 4	1168.37	1172.9	4.0221	2	0.3176	12
87	5 3	1183.02	1187.57	2.2012	2	0.2385	14
88	5 2	1195.88	1200.43	3.6176	2	0.1642	16
89	3 5	1210.07	1214.62	1.3311	2	0.2202	17
90	1 3	1222.04	1226.58	0.2866	1	0.096	5
91	4 2	1232.84	1237.38	2.2793	2	0.425	11
92	1 1	1245.99	1250.54	2.3688	2	0.0009	11
93	4 5	1258.77	1263.3	1.79	1	0.6095	4
94	2 5	1271.58	1276.12	1.4603	1	0.1919	4
95	5 1	1283.65	1288.2	1.8115	2	1.7289	17
96	2 4	1297.61	1302.15	1.3248	1	0.4812	6
97	2 1	1309.74	1314.29	6.4556	2	1.7741	11
98	5 5	1328.4	1332.95	1.9111	2	0.0011	21
99	1 4	1340.73	1345.27	2.213	1	0.1933	2
100	1 2	1353.45	1358	2.5543	2	1.7545	11
101	2 4	1368.18	1372.7	3.8135	1	0.437	4
102	5 1	1382.75	1387.3	21.2615	2	0.4166	14
103	3 3	1414.87	1419.42	0.9344	2	0.0009	21
104	4 2	1426.24	1430.79	2.0167	2	0.2844	12
105	2 3	1438.95	1443.48	3.5001	1	1.0976	5
106	3 4	1453.94	1458.49	1.2138	1	0.1682	3
107	1 5	1465.65	1470.19	2.8301	1	0.3779	3
108	5 5	1479.26	1483.82	1.4677	2	0.0029	21
109	5 4	1491.19	1495.74	1.536	2	1.115	15
110	4 4	1504.18	1508.7	3.2158	2	0.0147	11
111	2 2	1517.72	1522.27	1.3597	2	0.0009	21
112	3 1	1529.49	1534.02	1.6332	2	0.3086	12
113	4 5	1541.83	1546.36	1.5872	1	1.858	6
114	2 1	1555.68	1560.22	2.1996	2	1.212	21
115	1 4	1569.52	1574.05	1.0163	1	0.6892	4
116	3 5	1581.54	1586.08	17.8602	1	2.009	3
117	1 2	1611.84	1616.37	1.4723	2	0.4076	11
118	3 2	1624.1	1628.63	1.0627	2	0.0888	11
119	1 1	1635.67	1640.22	1.2267	2	0.0009	21
120	5 2	1647.31	1651.85	1.2068	2	1.9097	11
121	4 1	1660.84	1665.39	2.841	2	0.0012	11
122	5 3	1674.1	1678.65	1.4415	2	1.0986	14
123	1 3	1687.03	1691.57	0.5392	1	0.3411	3
124	4 3	1698.3	1702.85	0.4279	1	0.0863	2
125	2 5	1709.24	1713.77	1.7594	1	0.8376	7
