# Supplementary material for: Surface Stickiness Perception by Auditory, Tactile, and Visual Cues
Source: Front Psychol. 2019 Sep 18;10:2135. doi: 10.3389/fpsyg.2019.02135 (PMC6760014; doi:10.3389/fpsyg.2019.02135)
Supplement: DATASET S1 — Raw behavioral data for each of the 27 participants. [file Data_Sheet_1.ZIP › Datasets/19_filenumber10005_180810_t.xlsx]

## Sheet: 19_filenumber10005_180810_t
Trial	Level	1stDetach_onset	2ndDetach_onset	1stResp_RT	1stResp	2ndResp_RT	2ndResp
1	3 1	0	4.5422	2.4532	2	2.6454	15
2	4 3	15.5905	20.1403	1.3261	1	1.7932	4
3	4 5	29.1015	33.6527	1.8142	1	2.4689	5
4	2 4	43.8402	48.3742	1.1305	1	1.5922	4
5	3 4	56.8628	61.3989	3.2959	1	0.1408	2
6	4 4	70.6201	75.1729	0.6297	2	0.0969	21
7	3 2	81.6921	86.24	3.2281	2	0.4018	14
8	5 2	95.7321	100.272	1.3646	2	1.2866	14
9	3 3	108.788	113.341	1.3355	1	0.3833	3
10	5 3	120.928	125.473	1.9598	1	0.706	6
11	5 5	133.989	138.536	1.3086	1	0.734	3
12	5 4	146.472	151.024	1.4401	1	0.189	3
13	3 5	158.428	162.965	0.506	1	0.1672	4
14	2 3	169.501	174.036	0.5081	1	0.4368	5
15	5 1	180.821	185.373	1.3871	2	0.6213	15
16	4 2	193.274	197.813	0.4287	2	0.2632	14
17	2 1	204.356	208.886	0.4783	2	1.3609	15
18	2 5	216.605	221.14	0.9479	1	0.0696	6
19	1 5	228.044	232.579	3.3927	1	0.246	5
20	1 4	242.067	246.604	3.0472	1	0.043	4
21	4 1	255.49	260.039	1.4909	2	0.0009	13
22	2 2	267.389	271.907	1.3097	1	0.001	2
23	1 3	279.086	283.621	2.2382	1	0.5678	5
24	1 1	292.289	296.841	1.2994	2	0.001	21
25	1 2	304.015	308.54	0.8111	1	1.0541	3
26	3 3	316.274	320.822	1.6463	2	1.2675	21
27	4 3	329.607	334.157	3.439	1	0.6533	1
28	2 2	344.108	348.651	1.7284	1	0.1799	2
29	3 5	356.421	360.974	2.4203	1	0.4822	1
30	3 4	369.762	374.307	1.4619	1	0.4878	4
31	5 4	382.039	386.587	1.3286	1	1.6265	4
32	3 1	395.34	399.891	2.2893	2	0.6059	14
33	5 3	408.656	413.19	1.5168	2	0.0364	12
34	1 2	420.607	425.155	1.1948	1	0.0832	2
35	1 3	432.306	436.857	0.4728	1	0.7771	5
36	4 1	443.939	448.473	4.85	2	0.2383	13
37	4 2	459.438	463.99	1.2553	2	0.3508	14
38	4 5	471.461	476.007	0.8284	1	0.2577	5
39	2 3	482.973	487.519	1.2537	1	1.0734	4
40	2 5	495.705	500.24	1.6148	1	0.492	5
41	2 1	508.224	512.746	1.0327	2	0.1662	11
42	1 5	519.8	524.335	1.0522	1	0.3223	7
43	3 2	531.588	536.14	0.6062	2	0.6843	15
44	1 1	543.294	547.829	0.2928	1	0.5649	2
45	1 4	554.549	559.085	1.3623	1	1.0532	5
46	5 5	567.273	571.823	4.7443	2	0.0009	21
47	2 4	582.446	586.981	2.7652	1	0.2308	3
48	4 4	595.757	600.305	2.0937	1	0.0009	1
49	5 2	608.19	612.741	3.3498	2	0.4238	14
50	5 1	622.365	626.916	1.6934	2	0.541	18
51	1 2	635.006	639.557	0.6761	1	0.3255	2
52	3 4	646.44	650.974	2.9702	1	0.9169	3
53	5 5	660.634	665.184	1.9908	1	0.2667	4
54	4 3	673.323	677.873	1.0408	2	0.4773	21
55	2 3	685.257	689.781	5.5023	1	0.3936	2
56	4 4	701.553	706.105	0.5928	1	0.0382	5
57	5 4	712.54	717.09	3.744	1	0.001	3
58	1 5	726.615	731.139	1.3053	1	0.6374	6
59	1 4	738.937	743.489	2.1855	2	0.4165	21
60	2 2	751.873	756.407	0.7012	2	0.2979	21
61	5 3	763.265	767.816	7.7297	1	1.6891	2
62	1 1	783.09	787.641	1.0955	2	0.123	21
63	2 1	794.723	799.249	0.3653	2	0.5057	21
64	2 5	805.99	810.537	0.8592	1	0.2397	4
65	3 1	817.523	822.073	0.5481	2	0.5705	16
66	5 2	829.064	833.599	4.5933	2	0.4364	13
67	3 5	844.489	849.039	2.7466	1	0.1899	3
68	4 2	857.873	862.424	5.2226	2	0.3798	11
69	4 1	873.883	878.437	1.6478	2	0.0827	14
70	5 1	886.057	890.607	0.5655	2	0.2103	15
71	3 3	897.24	901.764	3.2033	2	0.0009	11
72	4 5	910.836	915.387	0.8243	1	0.1119	1
73	3 2	922.207	926.757	2.0522	2	0.5816	11
74	1 3	935.263	939.791	0.8573	1	1.1905	5
75	2 4	947.686	952.221	1.8764	1	0.1219	5
76	5 1	959.989	964.541	0.4551	2	0.3872	16
77	5 5	971.24	975.773	1.4079	2	0.0009	11
78	5 4	983.053	987.605	2.1636	2	0.0009	12
79	4 3	995.557	1000.11	0.404	2	0.1016	21
80	5 2	1006.46	1011	1.0509	2	0.001	11
81	3 5	1017.9	1022.44	0.5636	2	0.0009	21
82	2 2	1028.89	1033.42	0.764	2	0.0009	21
83	4 4	1040.06	1044.6	1.2877	2	0.0009	11
84	2 4	1051.67	1056.2	0.8641	1	0.3941	5
85	4 2	1063.27	1067.82	1.9415	2	0.0009	12
86	4 5	1075.63	1080.17	1.9754	1	0.3911	2
87	1 5	1088.4	1092.94	0.5904	1	0.3359	7
88	2 5	1099.74	1104.27	0.7962	1	0.2579	6
89	4 1	1111.19	1115.73	2.9392	2	0.455	16
90	5 3	1124.99	1129.54	1.1481	2	0.001	21
91	1 2	1136.56	1141.11	0.8541	1	0.5385	1
92	3 4	1148.36	1152.89	2.8867	1	0.0419	2
93	2 1	1161.59	1166.12	1.1083	2	0.0122	21
94	3 1	1173.12	1177.66	0.4096	2	0.3753	16
95	3 2	1184.3	1188.82	1.5138	2	0.2801	14
96	1 1	1196.47	1201.02	0.2603	1	0.435	2
97	2 3	1207.59	1212.14	2.072	1	0.0379	2
98	3 1	1220.11	1224.64	4.7301	2	0.5161	14
99	1 4	1235.76	1240.31	1.4253	2	2.8652	21
100	1 3	1250.38	1254.91	0.6194	1	0.6353	4
101	1 2	1262.02	1266.55	0.3693	1	0.0009	2
102	1 3	1272.79	1277.34	1.1329	1	0.2829	7
103	2 2	1284.63	1289.16	2.1991	2	0.2773	12
104	4 4	1297.49	1302.04	1.5331	2	0.1644	21
105	3 5	1309.54	1314.09	0.5477	1	1.4394	4
106	5 3	1321.95	1326.47	1.1404	2	0.0713	12
107	5 4	1333.54	1338.09	0.5011	2	0.2392	15
108	1 1	1344.62	1349.17	0.1423	2	0.0926	21
109	2 5	1355.28	1359.8	0.8134	1	0.0116	1
110	2 4	1366.5	1371.04	1.9808	1	0.0009	2
111	1 4	1378.81	1383.36	0.4849	1	0.0202	3
112	3 1	1389.64	1394.16	1.0426	2	0.3564	14
113	4 2	1401.42	1405.97	0.7503	2	0.2936	12
114	3 2	1412.87	1417.42	3.5186	2	0.413	13
115	3 3	1427.22	1431.75	1.1118	1	0.6136	1
116	1 5	1439.34	1443.89	0.6082	1	0.299	5
117	2 1	1450.67	1455.21	1.6343	2	0.6265	15
118	4 1	1463.32	1467.86	1.3482	2	0.2958	16
119	4 5	1475.37	1479.92	0.793	2	0.367	21
120	5 2	1486.97	1491.52	0.5344	2	1.2035	15
121	2 3	1499.11	1503.63	0.6208	1	1.2063	4
122	5 5	1511.32	1515.87	6.9118	1	0.2313	2
123	4 3	1528.89	1533.43	1.1657	2	0.1297	21
124	3 4	1540.59	1545.14	1.5626	2	0.0336	21
125	5 1	1552.51	1557.06	1.314	2	0.3637	13
