# Supplementary material for: Surface Stickiness Perception by Auditory, Tactile, and Visual Cues
Source: Front Psychol. 2019 Sep 18;10:2135. doi: 10.3389/fpsyg.2019.02135 (PMC6760014; doi:10.3389/fpsyg.2019.02135)
Supplement: DATASET S1 — Raw behavioral data for each of the 27 participants. [file Data_Sheet_1.ZIP › Datasets/19_filenumber10006_180810_v.xlsx]

## Sheet: 19_filenumber10006_180810_v
Trial	Level	1stDetach_onset	2ndDetach_onset	1stResp_RT	1stResp	2ndResp_RT	2ndResp
1	2 1	0	5.0213	3.5194	2	8.281	16
2	5 2	22.765	27.7705	4.221	2	8.4635	12
3	3 5	46.2848	51.2864	4.0202	2	52.9938	16
4	1 4	114.165	119.169	0.6776	1	13.0256	8
5	4 1	138.693	143.696	2.8766	2	12.9494	16
6	3 3	165.394	170.393	2.5831	1	2.1436	17
7	1 1	180.984	185.983	5.7689	2	3.5139	11
8	3 1	201.143	206.143	2.0559	2	10.3116	17
9	2 5	224.355	229.404	0.8749	1	4.054	6
10	5 4	240.179	245.195	12.2684	2	1.2277	12
11	3 2	264.564	269.57	1.5668	2	2.5983	14
12	1 3	279.64	284.647	1.4759	1	2.641	7
13	4 3	294.663	299.687	1.1389	1	2.9052	5
14	3 4	309.579	314.594	1.4135	1	2.7983	2
15	1 2	324.659	329.685	0.4745	1	1.4131	3
16	2 4	337.499	342.571	1.2069	1	5.9422	3
17	1 5	355.556	360.583	2.3711	1	2.6797	4
18	2 3	371.505	376.621	0.9888	1	4.9844	4
19	5 3	388.465	393.482	1.2691	1	1.1631	5
20	4 2	401.755	406.788	1.1526	2	1.6494	13
21	5 5	415.48	420.477	3.4679	2	1.6847	11
22	5 1	431.48	436.502	0.584	2	1.0536	14
23	2 2	444.159	449.187	1.1403	2	3.0857	12
24	4 5	459.285	464.282	1.2172	1	1.2046	2
25	4 4	472.565	477.589	8.2378	2	0.9591	11
26	3 4	492.674	497.694	5.2158	2	3.4444	11
27	4 5	512.215	517.337	1.2039	1	2.4394	2
28	4 2	526.823	531.865	2.3847	2	0.981	11
29	3 5	541.097	546.271	1.2956	2	0.3022	21
30	4 3	553.938	558.955	0.5259	1	1.1284	3
31	5 5	566.437	571.516	0.4696	1	0.5104	1
32	4 4	578.37	583.537	2.377	1	1.104	2
33	5 3	592.882	597.904	4.5152	1	0.1125	1
34	1 2	608.418	613.42	0.6203	1	0.3909	3
35	5 1	620.315	625.328	1.5194	2	0.8186	13
36	1 3	633.498	638.548	0.5445	1	0.2996	6
37	3 2	645.275	650.386	3.1697	2	0.9248	15
38	2 4	660.332	665.344	3.0494	2	0.0009	11
39	5 2	674.229	679.24	5.1506	2	1.7319	11
40	3 3	691.993	697.042	1.5269	1	1.1929	2
41	2 3	705.62	710.659	0.816	1	0.5127	5
42	2 5	717.864	723.054	0.8496	1	0.5685	4
43	1 4	730.391	735.41	0.5477	1	0.4225	7
44	1 5	742.2	747.233	1.8643	1	2.0734	6
45	4 1	757.032	762.287	0.6162	2	1.4068	15
46	2 1	770.143	775.162	1.43	2	1.3108	11
47	5 4	783.761	788.786	2.3002	1	1.1132	1
48	2 2	798.082	803.125	6.4088	2	0.4649	11
49	3 1	815.851	820.901	0.8533	2	1.6539	15
50	1 1	829.328	834.454	2.5245	1	0.426	1
51	4 4	843.273	848.28	4.2334	2	2.7962	12
52	3 3	861.148	866.188	8.4385	2	0.3421	11
53	1 4	880.866	885.865	0.9752	1	0.7353	4
54	2 4	893.416	898.521	0.9873	1	1.6848	2
55	1 5	907.071	912.077	0.7883	1	0.7845	4
56	2 3	919.494	924.522	0.7983	1	0.6551	5
57	3 1	931.866	936.955	2.9225	2	1.6224	16
58	3 2	947.371	952.38	0.5291	2	1.2619	14
59	4 2	960.082	965.169	5.4943	2	2.0006	12
60	1 1	978.737	983.745	7.6654	2	0.4487	11
61	4 3	997.748	1002.92	0.9611	1	0.9025	2
62	3 4	1010.82	1015.81	4.0885	2	0.3982	21
63	5 5	1026.15	1031.18	1.3146	2	0.448	21
64	4 5	1038.8	1043.94	8.8018	2	0.6348	21
65	5 3	1059.24	1064.32	12.8405	2	1.1172	11
66	5 1	1084.15	1089.2	0.5705	2	0.8867	17
67	5 2	1096.56	1101.6	3.6336	2	0.5119	12
68	3 5	1111.66	1116.79	9.4338	2	1.9083	12
69	1 2	1133.99	1139.03	0.6819	1	1.4136	1
70	4 1	1146.99	1152.04	0.6871	2	0.9899	13
71	2 1	1159.59	1164.63	0.5046	2	2.1503	12
72	2 5	1173.15	1178.35	0.6144	1	2.1052	4
73	5 4	1187.12	1192.14	1.284	2	0.3367	11
74	1 3	1199.59	1204.62	2.4609	1	0.3134	3
75	2 2	1213.28	1218.35	2.0203	2	0.0648	11
76	3 1	1226.37	1231.41	5.8222	2	1.3242	18
77	2 2	1244.45	1249.47	0.7517	2	1.4672	21
78	4 2	1257.58	1262.61	2.279	2	0.9477	12
79	4 1	1271.65	1276.68	3.6101	2	0.6869	13
80	5 3	1286.9	1291.9	1.8967	1	0.3894	3
81	4 4	1300.03	1305.03	4.6612	2	1.0636	11
82	3 3	1316.68	1321.79	0.7564	1	1.0555	2
83	1 3	1329.67	1334.69	0.9376	1	0.214	5
84	4 5	1341.66	1346.69	2.8233	2	0.1961	11
85	4 3	1355.6	1360.62	0.9871	1	0.0014	1
86	1 4	1367.57	1372.6	0.9173	1	0.8441	3
87	5 4	1380.26	1385.29	8.7504	1	2.436	1
88	2 5	1402.39	1407.38	0.5336	1	0.9895	3
89	1 2	1414.75	1419.75	1.5485	2	1.1886	11
90	3 4	1428.55	1433.6	5.119	2	1.1099	11
91	3 5	1445.67	1450.71	0.5465	1	0.4752	3
92	5 1	1457.59	1462.69	6.648	2	2.7171	15
93	5 2	1477.95	1483	6.2885	2	0.5389	14
94	2 1	1495.75	1500.87	0.661	2	0.0684	12
95	2 4	1507.49	1512.51	5.6371	2	0.9637	21
96	2 3	1524.95	1530.02	0.9647	1	0.2722	2
97	1 5	1537.16	1542.2	1.3901	1	0.3836	5
98	3 2	1549.8	1554.82	1.3104	2	1.4393	17
99	1 1	1563.43	1568.44	4.6669	2	0.9453	21
100	5 5	1580.03	1585.06	2.4906	1	0.9176	2
101	1 5	1594.35	1599.42	0.5661	1	0.5832	5
102	3 2	1606.62	1611.64	2.8946	2	2.1127	15
103	1 2	1622.47	1627.52	2.5544	1	3.8056	3
104	4 3	1639.79	1644.85	2.2748	1	0.6222	2
105	4 1	1653.62	1658.65	0.8262	2	1.7881	13
106	2 2	1667.16	1672.25	4.09	2	0.3048	12
107	1 4	1682.58	1687.6	0.7701	1	0.2341	5
108	5 4	1694.46	1699.49	2.2781	2	0.1258	11
109	4 4	1707.9	1712.99	6.9271	2	0.5053	15
110	3 1	1726.26	1731.27	7.2522	2	0.7095	15
111	2 3	1745.1	1750.2	1.8816	1	1.6494	4
112	4 2	1759.6	1764.62	0.7433	2	0.223	12
113	2 4	1771.42	1776.46	1.1073	2	0.5917	11
114	3 4	1784	1789.03	1.0919	2	0.7138	21
115	1 3	1796.71	1801.74	0.9343	1	0.4666	4
116	3 3	1808.97	1814.2	2.6124	2	1.5052	12
117	1 1	1824.35	1829.39	1.9106	2	1.2101	21
118	2 1	1838.42	1843.47	1.7353	2	0.4769	21
119	5 2	1851.71	1856.74	2.0892	2	0.9459	11
120	5 5	1865.64	1870.67	2.932	1	0.1095	3
121	3 5	1879.6	1884.74	2.4123	1	1.1439	4
122	4 5	1894.15	1899.18	2.0994	2	0.785	21
123	2 5	1907.94	1912.97	1.191	1	0.1364	3
124	5 3	1920.38	1925.4	0.5106	1	0.2015	2
125	5 1	1931.99	1937.02	3.9678	2	1.4289	15
