# Supplementary material for: Surface Stickiness Perception by Auditory, Tactile, and Visual Cues
Source: Front Psychol. 2019 Sep 18;10:2135. doi: 10.3389/fpsyg.2019.02135 (PMC6760014; doi:10.3389/fpsyg.2019.02135)
Supplement: DATASET S1 — Raw behavioral data for each of the 27 participants. [file Data_Sheet_1.ZIP › Datasets/1_filenumber10004_180801_a.xlsx]

## Sheet: 1_filenumber10004_180801_a
Trial	Level	1stDetach_onset	2ndDetach_onset	1stResp_RT	1stResp	2ndResp_RT	2ndResp
1	1 4	0	4.5272	2.5251	1	3.8542	5
2	5 3	16.796	21.3474	1.1771	2	2.8056	14
3	4 3	31.1798	35.7129	1.4848	2	0.6673	11
4	4 1	43.727	48.2779	0.8677	2	1.9519	16
5	5 4	56.9822	61.5294	1.5024	2	1.914	13
6	5 2	70.7229	75.2625	1.4145	2	3.3201	15
7	2 2	85.8636	90.4137	3.768	2	1.8839	11
8	3 4	101.931	106.455	0.9868	1	0.5557	2
9	2 4	113.776	118.312	0.435	1	1.2777	3
10	3 3	125.815	130.363	0.6942	2	1.4331	13
11	4 5	138.329	142.863	1.9473	1	4.588	4
12	4 4	155.262	159.813	0.7296	1	0.6662	2
13	1 5	166.996	171.519	0.8563	1	2.2058	9
14	5 5	180.442	184.993	5.1418	1	0.2827	1
15	2 3	196.314	200.846	0.5219	1	1.5127	4
16	3 1	208.731	213.263	0.9336	2	2.8531	15
17	1 2	222.912	227.463	0.7122	1	0.6774	1
18	3 2	234.73	239.264	1.6548	2	0.3128	1
19	1 3	247.088	251.624	0.7367	1	0.9394	5
20	3 5	259.145	263.697	0.9427	1	3.3595	7
21	5 1	273.863	278.404	1.7725	2	1.6542	16
22	4 2	287.691	292.244	0.9196	2	3.0335	15
23	2 5	302.064	306.597	1.6217	1	4.2226	7
24	2 1	318.307	322.842	3.1367	2	1.2558	13
25	1 1	333.097	337.646	2.0932	2	0.6912	11
26	1 2	346.296	350.822	0.9409	1	1.8546	2
27	3 5	359.476	364.012	1.0437	1	1.2882	6
28	4 3	372.231	376.779	0.3562	2	1.4512	12
29	3 4	384.42	388.947	0.5115	1	2.7742	5
30	2 3	397.994	402.53	2.62	1	0.8399	1
31	5 1	411.847	416.397	1.3998	2	3.2056	16
32	1 3	426.858	431.394	0.5357	1	0.3996	5
33	5 2	438.197	442.747	0.9752	2	1.7094	14
34	5 5	451.281	455.822	3.853	2	0.4982	11
35	1 4	466.043	470.595	1.2148	1	3.1874	6
36	1 5	480.78	485.314	0.7555	1	1.121	7
37	4 5	493.063	497.609	0.7379	1	1.0834	5
38	3 1	505.312	509.863	0.816	2	1.713	14
39	5 3	518.264	522.802	0.3121	2	2.7067	13
40	4 4	531.674	536.226	3.8054	2	0.8604	21
41	4 2	546.664	551.213	1.0982	2	0.3129	13
42	5 4	558.48	563.022	0.6067	2	0.481	12
43	3 3	569.875	574.412	1.0401	2	1.013	11
44	4 1	582.329	586.879	0.6663	2	1.2465	15
45	2 4	594.654	599.173	1.1595	1	0.779	4
46	2 1	606.893	611.429	1.0429	2	0.7319	3
47	2 2	619.082	623.63	1.5559	2	1.611	11
48	3 2	632.646	637.191	2.1533	2	1.1144	21
49	2 5	646.329	650.879	1.8247	1	2.3704	4
50	1 1	660.947	665.47	2.3418	2	0.9362	21
51	1 2	674.608	679.144	0.7231	1	0.2907	1
52	3 4	685.996	690.546	1.109	2	0.4415	11
53	1 1	697.879	702.405	1.3718	2	1.023	21
54	1 3	710.659	715.194	0.345	1	1.4207	5
55	5 4	722.831	727.38	1.0119	2	1.0501	13
56	5 1	735.213	739.746	0.8732	2	0.901	14
57	2 4	747.377	751.912	0.4606	1	1.5132	5
58	4 5	759.682	764.23	1.0724	1	1.43	5
59	2 3	772.597	777.129	0.3331	1	0.3802	2
60	3 3	783.694	788.245	2.2055	2	0.2686	11
61	1 4	796.596	801.13	0.9828	1	1.944	4
62	4 2	809.831	814.375	0.8086	2	1.2591	13
63	5 5	822.295	826.846	1.5834	2	1.0434	12
64	1 5	835.347	839.869	0.944	1	2.2954	6
65	3 2	848.975	853.51	1.08	2	0.8419	11
66	3 1	861.279	865.829	0.5136	2	1.8554	14
67	4 4	874.053	878.588	1.8246	2	0.6285	11
68	2 2	886.81	891.345	4.0502	2	1.4077	11
69	5 3	902.663	907.213	0.3665	2	0.9035	14
70	3 5	914.33	918.874	0.7616	1	1.9448	4
71	4 1	927.462	932.013	1.0598	2	2.0083	15
72	2 1	940.962	945.497	1.3219	2	0.9622	13
73	2 5	953.642	958.176	1.0649	1	1.4394	5
74	5 2	966.562	971.113	0.4067	2	2.0605	16
75	4 3	979.43	983.972	1.1378	2	0.2002	11
76	1 5	991.159	995.694	0.5842	1	3.0375	9
77	5 4	1005.2	1009.75	1.1083	2	1.1657	15
78	4 1	1017.78	1022.31	1.7523	2	1.662	17
79	4 4	1031.58	1036.13	0.7156	1	0.0037	3
80	2 3	1042.63	1047.16	0.505	1	1.0234	4
81	3 3	1054.54	1059.07	0.7086	2	0.2928	12
82	2 2	1065.91	1070.45	1.5052	2	0.3093	11
83	3 1	1078.13	1082.66	1.8003	2	0.103	13
84	3 2	1090.43	1094.97	1.3501	2	0.8096	11
85	4 3	1102.98	1107.53	1.2933	2	0.4694	11
86	3 4	1115.15	1119.67	1.1251	1	0.1463	3
87	5 3	1126.7	1131.26	1.1579	2	2.3178	14
88	5 2	1140.58	1145.13	1.5821	2	0.5357	17
89	3 5	1153.11	1157.64	1.9416	1	0.3452	4
90	1 3	1165.79	1170.33	0.5238	1	0.3121	3
91	4 2	1177.01	1181.56	1.1014	2	0.1477	12
92	1 1	1188.69	1193.22	1.6734	2	0.2575	21
93	4 5	1201.01	1205.56	1.3532	1	0.4112	5
94	2 5	1213.21	1217.75	1.264	1	1.6258	5
95	5 1	1226.53	1231.06	2.035	2	0.5419	17
96	2 4	1239.49	1244.03	1.2308	1	0.3666	4
97	2 1	1251.41	1255.95	1.4386	2	1.1616	15
98	5 5	1264.4	1268.95	2.3484	2	0.2823	21
99	1 4	1277.44	1282	1.1127	1	0.5441	3
100	1 2	1289.43	1293.96	1.5666	1	0.2316	4
101	2 4	1301.62	1306.16	0.7571	1	0.4419	5
102	5 1	1313.13	1317.68	1.6233	2	0.3957	16
103	3 3	1325.56	1330.1	1.2754	1	0.0867	4
104	4 2	1337.31	1341.87	1.219	2	0.1917	12
105	2 3	1349.13	1353.66	1.1647	1	0.7394	6
106	3 4	1361.43	1365.96	0.9803	2	0.0009	11
107	1 5	1372.72	1377.27	1.1361	1	1.665	9
108	5 5	1385.95	1390.5	1.8004	2	0.0082	11
109	5 4	1398.2	1402.74	1.1872	2	0.3262	11
110	4 4	1410.03	1414.58	1.8862	2	0.473	11
111	2 2	1422.71	1427.26	2.1128	2	0.8105	12
112	3 1	1436.03	1440.56	1.8842	2	0.5241	14
113	4 5	1448.83	1453.38	1.823	1	1.1147	6
114	2 1	1462.2	1466.73	2.5431	2	0.4692	11
115	1 4	1475.6	1480.13	0.9653	1	0.2098	4
116	3 5	1487.08	1491.63	1.1297	1	0.1904	5
117	1 2	1498.83	1503.38	1.1973	1	0.2217	1
118	3 2	1510.65	1515.19	1.2061	2	0.0219	12
119	1 1	1522.26	1526.81	1.9923	2	0.6592	12
120	5 2	1535.33	1539.88	0.987	2	0.499	16
121	4 1	1547.22	1551.77	1.4331	2	0.4134	15
122	5 3	1559.49	1564.05	1.2181	2	1.509	14
123	1 3	1572.65	1577.18	0.8209	1	0.0877	3
124	4 3	1583.94	1588.49	1.4365	2	0.1693	21
125	2 5	1595.96	1600.5	0.9941	1	0.5437	6
