# Supplementary material for: Surface Stickiness Perception by Auditory, Tactile, and Visual Cues
Source: Front Psychol. 2019 Sep 18;10:2135. doi: 10.3389/fpsyg.2019.02135 (PMC6760014; doi:10.3389/fpsyg.2019.02135)
Supplement: DATASET S1 — Raw behavioral data for each of the 27 participants. [file Data_Sheet_1.ZIP › Datasets/1_filenumber10005_180801_t.xlsx]

## Sheet: 1_filenumber10005_180801_t
Trial	Level	1stDetach_onset	2ndDetach_onset	1stResp_RT	1stResp	2ndResp_RT	2ndResp
1	3 1	0	4.5432	1.7186	2	1.7515	18
2	4 3	13.9736	18.5248	2.1518	2	2.1679	16
3	4 5	28.7022	33.2534	2.6614	2	0.2644	11
4	2 4	42.0744	46.6062	0.9293	1	1.8049	7
5	3 4	55.1237	59.65	1.3169	2	1.1407	14
6	4 4	67.9032	72.4559	0.5543	2	1.8274	13
7	3 2	80.6076	85.1413	0.7905	2	1.009	16
8	5 2	92.791	97.3233	0.5665	2	1.7892	16
9	3 3	105.537	110.074	1.1411	2	0.2773	11
10	5 3	117.36	121.907	1.4117	2	0.4963	11
11	5 5	129.666	134.207	0.5453	2	0.8623	12
12	5 4	141.489	146.04	1.0124	2	0.9905	13
13	3 5	153.841	158.375	1.7328	2	0.8182	21
14	2 3	166.784	171.319	0.6428	1	1.7349	7
15	5 1	179.556	184.108	0.387	2	1.3135	19
16	4 2	191.696	196.242	0.6617	2	0.8014	17
17	2 1	203.567	208.102	0.4303	2	1.6408	15
18	2 5	216.041	220.59	0.7886	1	1.0819	6
19	1 5	228.339	232.864	0.7682	1	0.4315	7
20	1 4	239.918	244.453	0.56	1	1.2298	7
21	4 1	252.024	256.574	0.8626	2	0.9666	18
22	2 2	264.274	268.799	0.3206	2	0.6731	12
23	1 3	275.658	280.205	0.8578	1	1.0454	7
24	1 1	287.973	292.523	1.1443	2	0.4276	21
25	1 2	299.958	304.483	0.658	1	1.1452	3
26	3 3	312.137	316.672	1.8537	2	0.8773	21
27	4 3	325.29	329.84	1.3239	2	0.2923	11
28	2 2	337.307	341.833	0.5587	2	0.5847	11
29	3 5	348.837	353.372	2.8866	1	0.8063	3
30	3 4	362.943	367.492	2.0343	2	0.6339	21
31	5 4	375.923	380.457	2.9863	1	0.0571	1
32	3 1	389.272	393.823	0.8303	2	1.2207	18
33	5 3	401.778	406.314	1.0392	1	0.6591	1
34	1 2	413.868	418.403	1.0919	1	0.4899	3
35	1 3	425.84	430.39	0.7519	1	0.8862	8
36	4 1	437.874	442.414	1.4057	2	0.6629	19
37	4 2	450.352	454.903	0.6953	2	0.9294	15
38	4 5	462.39	466.941	2.004	2	0.6081	21
39	2 3	475.441	479.965	0.9726	1	1.175	4
40	2 5	487.97	492.505	0.7444	1	0.9646	5
41	2 1	500.108	504.64	0.8696	2	0.8116	17
42	1 5	512.181	516.716	1.1752	1	0.8939	6
43	3 2	524.653	529.188	0.4454	2	0.7486	14
44	1 1	536.257	540.807	0.8228	2	1.3646	13
45	1 4	548.841	553.373	0.903	1	2.6052	8
46	5 5	562.655	567.207	0.7877	2	0.8725	13
47	2 4	574.743	579.274	0.8432	1	1.5279	5
48	4 4	587.424	591.969	0.7951	1	0.5608	1
49	5 2	599.106	603.657	0.427	2	1.1726	15
50	5 1	611.124	615.674	0.6355	2	1.0389	19
51	1 2	623.217	627.752	1.012	1	0.4146	4
52	3 4	635.039	639.59	0.9784	2	1.326	14
53	5 5	647.658	652.207	1.1086	2	1.0784	13
54	4 3	660.259	664.803	2.0858	2	2.2734	12
55	2 3	675.008	679.557	0.8496	1	0.568	6
56	4 4	686.842	691.382	1.1254	1	0.9289	2
57	5 4	699.203	703.754	0.5575	1	0.359	3
58	1 5	710.44	714.991	0.894	1	2.1128	8
59	1 4	723.864	728.389	1.092	1	1.0832	8
60	2 2	736.338	740.873	0.6444	1	0.4289	5
61	5 3	747.84	752.391	0.5126	2	0.8327	12
62	1 1	759.59	764.123	1.4737	2	0.5793	21
63	2 1	772.037	776.573	0.4132	2	0.7764	13
64	2 5	783.641	788.175	0.7311	1	0.4788	5
65	3 1	795.248	799.773	0.8887	2	2.2253	17
66	5 2	808.739	813.29	0.8637	2	1.1459	15
67	3 5	821.175	825.707	0.9678	2	0.6242	12
68	4 2	833.166	837.719	0.6836	2	0.6411	14
69	4 1	844.906	849.458	0.7428	2	1.1677	17
70	5 1	857.24	861.779	1.1536	2	0.7529	18
71	3 3	869.55	874.086	1.7249	1	0.1847	1
72	4 5	881.84	886.391	1.4875	2	0.2957	11
73	3 2	894.058	898.591	0.5311	2	0.9367	15
74	1 3	905.917	910.452	1.8643	1	0.8035	6
75	2 4	918.99	923.541	0.6375	1	1.3235	5
76	5 1	931.274	935.814	1.0845	2	2.2369	17
77	5 5	945.01	949.555	0.423	2	0.8511	13
78	5 4	956.708	961.258	1.4546	2	0.8454	21
79	4 3	969.324	973.867	5.2331	1	1.9812	4
80	5 2	986.956	991.508	0.6602	2	0.6897	14
81	3 5	998.707	1003.23	0.7847	1	0.2571	2
82	2 2	1010.12	1014.65	1.4757	2	0.6781	13
83	4 4	1022.66	1027.21	2.6698	2	0.9767	11
84	2 4	1036.62	1041.15	0.8973	1	0.6005	4
85	4 2	1048.42	1052.97	1.1068	2	1.0452	19
86	4 5	1060.99	1065.54	1.0781	2	0.7889	21
87	1 5	1073.3	1077.83	0.6914	1	1.1564	8
88	2 5	1085.55	1090.09	0.3829	1	0.6897	6
89	4 1	1097.04	1101.59	0.3287	2	0.691	17
90	5 3	1108.47	1113.01	0.6103	2	0.2554	14
91	1 2	1119.75	1124.29	0.5523	1	0.215	5
92	3 4	1130.92	1135.48	0.311	2	0.2796	12
93	2 1	1141.84	1146.36	0.3338	2	0.8291	14
94	3 1	1153.38	1157.92	0.8964	2	0.8609	16
95	3 2	1165.56	1170.11	1.1611	2	1.4164	14
96	1 1	1178.54	1183.07	1.0899	2	0.9075	21
97	2 3	1190.92	1195.45	0.7307	1	0.9069	2
98	3 3	1202.94	1207.49	1.432	1	0.4782	2
99	1 4	1215.26	1219.78	1.1831	1	0.4778	3
100	1 3	1227.24	1231.77	0.5289	1	1.7048	7
101	1 2	1239.87	1244.42	5.8452	2	1.9563	18
102	1 3	1258.08	1262.62	0.7092	1	0.853	7
103	2 2	1270.04	1274.57	0.5341	2	0.3093	13
104	4 4	1281.27	1285.81	1.018	2	0.3334	11
105	3 5	1292.92	1297.45	2.3287	1	0.1223	1
106	5 3	1305.77	1310.32	0.5007	1	0.4954	3
107	5 4	1317.17	1321.71	0.7806	1	0.5138	3
108	1 1	1328.79	1333.32	0.9479	2	0.31	11
109	2 5	1340.44	1344.97	0.7402	1	1.3455	6
110	2 4	1352.92	1357.45	0.5405	1	0.9571	5
111	1 4	1364.72	1369.25	0.6551	1	0.1045	6
112	3 1	1375.79	1380.34	1.1017	2	0.8025	17
113	4 2	1388.12	1392.67	0.9131	2	0.6632	15
114	3 2	1400.1	1404.64	1.1433	2	1.1704	16
115	3 3	1412.81	1417.36	2.6855	2	0.2448	21
116	1 5	1426.15	1430.68	0.6001	1	1.1128	9
117	2 1	1438.25	1442.79	0.376	2	0.9756	14
118	4 1	1450.02	1454.57	0.4368	2	0.6753	19
119	4 5	1461.54	1466.07	0.4683	2	1.3832	15
120	5 2	1473.8	1478.36	0.6603	2	0.254	14
121	2 3	1485.14	1489.67	0.4684	1	0.8248	5
122	5 5	1496.81	1501.35	0.8137	2	0.1896	11
123	4 3	1508.22	1512.77	1.3252	1	0.3355	12
124	3 4	1520.29	1524.84	2.6956	2	1.613	21
125	5 1	1534.92	1539.46	1.1153	2	1.0411	17
