# Supplementary material for: Surface Stickiness Perception by Auditory, Tactile, and Visual Cues
Source: Front Psychol. 2019 Sep 18;10:2135. doi: 10.3389/fpsyg.2019.02135 (PMC6760014; doi:10.3389/fpsyg.2019.02135)
Supplement: DATASET S1 — Raw behavioral data for each of the 27 participants. [file Data_Sheet_1.ZIP › Datasets/1_filenumber10006_180801_v.xlsx]

## Sheet: 1_filenumber10006_180801_v
Trial	Level	1stDetach_onset	2ndDetach_onset	1stResp_RT	1stResp	2ndResp_RT	2ndResp
1	2 1	0	5.0111	4.0652	2	7.143	12
2	5 2	22.154	27.1546	3.5193	2	11.6663	14
3	3 5	48.2216	53.216	1.9949	1	6.5247	4
4	1 4	67.5721	72.5759	3.0822	1	3.2278	7
5	4 1	84.7182	89.7175	1.3729	2	4.8155	15
6	3 3	101.76	106.759	5.2064	2	2.3213	21
7	1 1	120.153	125.151	2.0695	1	4.1946	1
8	3 1	137.282	142.293	1.8179	2	4.095	17
9	2 5	154.087	159.083	3.5408	1	1.3423	7
10	5 4	169.792	174.791	2.1506	1	8.2644	5
11	3 2	191.047	196.034	1.2577	2	5.9241	17
12	1 3	209.076	214.077	2.4255	1	21.4916	8
13	4 3	243.827	248.826	3.3415	2	2.9512	11
14	3 4	260.964	265.967	2.169	1	2.8185	3
15	1 2	276.825	281.825	3.3425	2	0.483	21
16	2 4	291.528	296.532	1.437	1	5.337	4
17	1 5	309.167	314.161	1.9231	1	2.6426	7
18	2 3	324.574	329.577	1.6349	1	1.3081	8
19	5 3	338.369	343.371	1.426	1	0.4927	5
20	4 2	351.128	356.127	1.1647	2	4.6898	13
21	5 5	367.823	372.817	1.1601	1	3.7237	4
22	5 1	383.576	388.575	2.0308	2	4.0477	15
23	2 2	400.571	405.566	2.4391	1	3.3461	3
24	4 5	417.176	422.192	2.082	2	0.3976	21
25	4 4	430.512	435.527	3.4505	2	2.0181	11
26	3 4	446.861	451.872	2.5003	1	2.9424	3
27	4 5	463.189	468.194	1.5769	1	2.5181	4
28	4 2	478.121	483.121	1.4319	2	4.7665	17
29	3 5	495.201	500.211	5.0207	2	0.3044	21
30	4 3	511.402	516.419	2.7664	1	0.558	1
31	5 5	525.617	530.626	1.9703	1	2.9711	7
32	4 4	541.398	546.401	2.6521	2	0.3702	21
33	5 3	555.28	560.29	1.408	1	1.9854	3
34	1 2	569.563	574.578	2.1673	1	2.2892	4
35	5 1	584.885	589.888	1.6924	2	4.762	15
36	1 3	602.178	607.227	1.6019	1	1.5721	9
37	3 2	616.25	621.252	1.8709	2	1.7073	16
38	2 4	630.701	635.71	1.4104	1	0.7617	7
39	5 2	643.765	648.765	1.7859	2	1.3776	12
40	3 3	657.745	662.743	1.4592	1	0.7867	3
41	2 3	670.871	675.878	1.524	1	3.1055	6
42	2 5	686.328	691.336	1.1629	1	0.9844	8
43	1 4	699.342	704.343	1.5916	1	0.7345	9
44	1 5	712.548	717.561	2.4327	1	0.5677	7
45	4 1	726.419	731.421	0.8645	2	1.8204	14
46	2 1	739.978	744.994	1.278	2	3.2022	15
47	5 4	755.355	760.336	1.2931	1	2.7022	4
48	2 2	770.192	775.209	2.7352	2	2.7115	13
49	3 1	786.529	791.533	2.4238	2	3.5625	17
50	1 1	803.39	808.391	4.2935	1	2.5344	1
51	4 4	821.101	826.1	3.5309	2	0.2107	21
52	3 3	835.664	840.661	2.895	1	0.2993	1
53	1 4	849.695	854.711	1.6382	1	2.1363	4
54	2 4	864.335	869.337	1.5267	1	0.9143	6
55	1 5	877.62	882.626	1.9865	1	0.9645	5
56	2 3	891.411	896.416	3.6075	1	2.6487	5
57	3 1	908.526	913.525	0.9162	2	4.5194	16
58	3 2	924.831	929.832	1.1989	2	2.9995	15
59	4 2	939.867	944.861	1.2405	2	3.246	15
60	1 1	955.178	960.195	1.1829	1	0.4697	3
61	4 3	967.684	972.669	2.8858	1	0.2966	1
62	3 4	981.693	986.693	3.0325	2	0.2715	21
63	5 5	995.835	1000.83	2.8523	2	0.1344	21
64	4 5	1009.64	1014.64	2.5627	2	2.189	13
65	5 3	1025.27	1030.28	1.328	1	1.6342	4
66	5 1	1039.09	1044.09	0.8059	2	1.0084	15
67	5 2	1051.77	1056.78	2.8282	2	0.4054	12
68	3 5	1065.85	1070.85	3.3074	2	0.4114	11
69	1 2	1080.38	1085.39	2.056	1	1.3251	2
70	4 1	1094.64	1099.64	1.935	2	2.9435	17
71	2 1	1110.36	1115.35	2.8205	2	0.221	11
72	2 5	1124.26	1129.26	1.3207	1	1.4037	3
73	5 4	1137.82	1142.82	1.2964	1	1.0137	3
74	1 3	1150.94	1155.94	1.706	1	2.4174	7
75	2 2	1165.9	1170.91	1.6426	2	2.817	11
76	3 1	1181.2	1186.19	1.1483	2	1.3684	14
77	2 2	1194.55	1199.56	0.9805	2	0.9102	13
78	4 2	1207.28	1212.27	1.1609	2	1.3378	14
79	4 1	1220.61	1225.64	1.1795	2	3.071	17
80	5 3	1235.76	1240.78	2.0611	2	1.543	13
81	4 4	1250.23	1255.24	3.8775	2	0.185	21
82	3 3	1265.14	1270.14	1.3466	1	0.8126	4
83	1 3	1278.18	1283.18	1.3946	1	0.6424	7
84	4 5	1291.04	1296.06	3.6784	2	1.2395	11
85	4 3	1306.82	1311.83	1.6134	1	0.5599	2
86	1 4	1319.83	1324.84	1.4709	1	1.89	5
87	5 4	1334.03	1339.04	2.4615	2	0.2473	21
88	2 5	1347.6	1352.6	1.7234	1	1.0817	5
89	1 2	1361.21	1366.22	2.3396	1	0.6787	2
90	3 4	1375.09	1380.09	1.7562	2	0.2986	11
91	3 5	1387.99	1392.99	2.0304	2	1.6531	14
92	5 1	1402.49	1407.49	1.0931	2	0.7398	17
93	5 2	1415.2	1420.21	1.9028	2	1.2294	15
94	2 1	1429.17	1434.15	2.0381	2	0.8319	14
95	2 4	1442.89	1447.89	1.3885	1	1.5504	5
96	2 3	1456.66	1461.67	1.4677	1	0.6857	6
97	1 5	1469.64	1474.63	2.4263	1	0.6674	5
98	3 2	1483.56	1488.58	0.9636	2	0.7431	14
99	1 1	1496.11	1501.12	1.7382	1	0.3849	1
100	5 5	1509.11	1514.11	1.7383	1	1.6738	1
101	1 5	1523.36	1528.35	1.8663	1	0.8516	6
102	3 2	1536.9	1541.89	2.361	2	0.573	12
103	1 2	1550.67	1555.69	1.092	1	0.2783	2
104	4 3	1562.89	1567.9	1.2413	1	0.5854	4
105	4 1	1575.56	1580.54	1.0106	2	1.1029	16
106	2 2	1588.53	1593.53	2.3087	2	0.2879	11
107	1 4	1601.95	1606.95	1.4822	1	1.3522	8
108	5 4	1615.63	1620.64	1.8237	1	0.7046	6
109	4 4	1629.01	1634	1.8427	2	0.5918	12
110	3 1	1642.26	1647.27	0.8928	2	0.9844	17
111	2 3	1655.02	1660.03	1.4908	1	0.6726	6
112	4 2	1668.05	1673.05	1.3657	2	0.5143	14
113	2 4	1680.75	1685.76	1.9493	1	0.8111	4
114	3 4	1694.36	1699.38	2.2951	2	0.3517	11
115	1 3	1707.83	1712.84	1.2027	1	1.5076	6
116	3 3	1721.39	1726.39	2.4217	2	0.2929	11
117	1 1	1734.98	1739.97	2.4349	2	0.2747	11
118	2 1	1748.52	1753.51	2.0727	2	0.2463	11
119	5 2	1761.7	1766.71	1.3451	2	0.1209	12
120	5 5	1774.05	1779.05	3.134	1	0.2388	1
121	3 5	1788.26	1793.26	2.1019	1	0.2006	1
122	4 5	1801.43	1806.44	1.9173	2	0.7804	11
123	2 5	1814.96	1819.95	1.3506	1	1.3666	3
124	5 3	1828.51	1833.51	1.1943	1	0.2331	2
125	5 1	1840.78	1845.78	1.5868	2	0.9718	14
