# Supplementary material for: Surface Stickiness Perception by Auditory, Tactile, and Visual Cues
Source: Front Psychol. 2019 Sep 18;10:2135. doi: 10.3389/fpsyg.2019.02135 (PMC6760014; doi:10.3389/fpsyg.2019.02135)
Supplement: DATASET S1 — Raw behavioral data for each of the 27 participants. [file Data_Sheet_1.ZIP › Datasets/20_filenumber10001_180810_a.xlsx]

## Sheet: 20_filenumber10001_180810_a
Trial	Level	1stDetach_onset	2ndDetach_onset	1stResp_RT	1stResp	2ndResp_RT	2ndResp
1	2 3	0	4.5408	3.7832	1	4.3254	3
2	2 4	18.5895	23.1132	4.0993	1	2.3007	5
3	3 2	35.286	39.8212	2.5096	2	5.1354	14
4	5 5	53.3229	57.8633	2.3132	1	1.5734	3
5	3 4	67.6183	72.1537	1.8867	2	3.5713	12
6	1 5	83.392	87.9389	1.4876	1	1.3106	7
7	4 2	96.6145	101.167	1.0319	2	2.7617	17
8	5 4	110.806	115.356	1.931	2	1.5486	21
9	3 5	124.628	129.165	1.2615	1	3.6619	6
10	5 2	139.953	144.504	1.0621	2	2.3973	18
11	4 5	153.84	158.39	1.9388	1	2.3919	7
12	2 1	168.583	173.118	3.348	2	3.3411	13
13	5 1	185.707	190.256	0.6719	2	1.8718	19
14	2 2	198.656	203.188	2.1241	2	0.7093	21
15	1 2	211.887	216.439	3.0982	1	1.3666	1
16	4 1	226.777	231.312	1.1395	2	1.6578	15
17	5 3	239.966	244.518	1.0285	2	1.8953	12
18	3 1	253.305	257.857	2.2996	2	1.3641	14
19	2 5	267.414	271.948	0.6347	1	2.4775	8
20	4 4	280.92	285.471	5.1921	2	1.057	21
21	1 4	297.509	302.055	1.7165	1	1.8944	3
22	3 3	311.434	315.969	1.8774	2	1.0447	21
23	1 1	324.756	329.306	1.9085	2	0.7106	21
24	4 3	337.78	342.315	4.0354	2	1.0609	11
25	1 3	353.256	357.805	0.4928	1	0.8823	4
26	5 4	365.056	369.606	1.232	2	4.2531	12
27	1 4	380.872	385.418	0.6884	1	1.0277	6
28	4 5	392.906	397.456	0.8041	1	1.189	6
29	4 1	405.322	409.863	1.3767	2	1.6745	15
30	4 3	418.788	423.336	1.4225	2	0.5033	21
31	2 3	431.123	435.656	0.9293	1	0.889	4
32	5 2	443.323	447.855	1.5439	2	1.0425	16
33	4 2	456.319	460.871	0.824	2	3.0561	14
34	2 5	470.623	475.156	1.5208	1	2.174	9
35	5 3	484.733	489.284	2.0776	2	0.9623	12
36	3 5	498.172	502.723	0.9513	1	1.5803	5
37	2 2	511.139	515.664	4.0658	2	1.5703	13
38	1 1	527.153	531.704	1.1029	2	0.8588	21
39	4 4	539.539	544.089	1.7361	1	1.0779	2
40	2 4	552.681	557.206	0.7698	1	2.0282	4
41	3 3	565.771	570.323	3.7579	2	0.8608	21
42	1 5	580.812	585.347	0.6951	1	0.8965	8
43	3 1	592.816	597.353	0.826	2	1.4582	18
44	3 2	605.523	610.073	2.2929	2	1.3277	15
45	5 1	619.555	624.089	0.7702	2	1.8837	17
46	5 5	632.607	637.154	2.6528	1	1.4858	3
47	3 4	647.177	651.722	2.2691	2	3.1032	11
48	1 3	662.89	667.436	0.43	1	1.1378	3
49	2 1	674.855	679.389	4.0831	2	2.5079	11
50	1 2	691.873	696.404	1.7175	1	1.9968	1
51	3 3	705.987	710.54	1.1547	1	1.3836	2
52	2 1	718.944	723.49	2.006	2	1.0899	13
53	1 2	732.439	736.986	1.3362	1	0.9764	2
54	5 3	745.173	749.722	3.0567	2	0.5709	21
55	1 5	759.206	763.732	0.7864	1	1.2712	8
56	5 1	771.652	776.204	1.0288	2	1.8433	17
57	3 5	784.957	789.507	1.0589	1	2.3269	5
58	2 4	798.74	803.272	0.7694	1	0.9003	5
59	5 2	810.72	815.272	0.7827	2	0.73	16
60	3 2	822.672	827.206	0.9838	2	1.1168	13
61	4 4	835.155	839.701	1.3741	1	1.598	4
62	5 5	848.455	853.006	1.0457	2	0.9343	21
63	2 3	860.856	865.379	0.4313	1	1.4417	4
64	1 3	873.1	877.635	0.5789	1	0.9301	4
65	3 1	885.004	889.555	0.7736	2	1.5169	15
66	3 4	897.722	902.247	1.2886	1	1.7819	5
67	1 4	911.085	915.62	0.6864	1	2.2552	6
68	2 2	924.356	928.888	2.7206	2	0.6323	21
69	2 5	938.106	942.638	0.7309	1	0.7767	9
70	4 5	950.003	954.555	1.0645	1	1.1141	7
71	1 1	962.625	967.173	1.5361	2	0.785	12
72	4 1	975.365	979.917	1.5687	2	0.674	21
73	5 4	988.037	992.59	1.2769	2	1.9588	11
74	4 3	1001.61	1006.15	1.0192	1	1.9455	4
75	4 2	1014.95	1019.5	0.6145	2	1.2322	14
76	3 4	1027.24	1031.79	7.9017	2	0.948	12
77	1 5	1046.41	1050.95	0.6316	1	1.8599	8
78	3 2	1059.32	1063.87	0.5664	2	2.1152	15
79	5 3	1072.43	1076.97	0.8776	2	1.7132	15
80	2 4	1085.42	1089.95	1.7165	1	2.383	4
81	2 2	1099.86	1104.39	1.0207	2	1.6965	12
82	5 2	1112.97	1117.51	0.501	2	0.9715	17
83	2 3	1124.83	1129.37	0.4337	1	0.418	6
84	4 5	1136.09	1140.64	0.6454	1	1.2591	8
85	3 3	1148.4	1152.92	1.0546	2	0.9217	13
86	3 5	1160.75	1165.29	0.8878	1	1.3762	6
87	1 4	1173.42	1177.96	0.654	1	1.0926	5
88	4 1	1185.46	1190.02	1.1564	2	1.7239	14
89	4 2	1198.75	1203.31	2.3877	2	1.282	14
90	4 4	1212.84	1217.38	1.1893	1	1.3043	4
91	5 1	1225.65	1230.2	0.6419	2	1.1046	17
92	3 1	1237.84	1242.39	0.9686	2	2.128	15
93	4 3	1251.36	1255.9	2.5598	1	0.7188	3
94	1 2	1265.04	1269.59	2.0541	2	1.0999	21
95	1 3	1278.61	1283.16	0.7321	1	0.8945	4
96	5 4	1290.63	1295.17	2.2784	2	0.8801	14
97	2 1	1304.1	1308.64	21.8241	1	2.6781	2
98	1 1	1339.04	1343.59	0.9592	2	0.9793	21
99	5 5	1351.41	1355.96	1.7121	1	2.2973	3
100	2 5	1365.83	1370.37	0.4663	1	0.8871	7
101	3 1	1377.61	1382.16	1.4466	2	1.0404	14
102	2 2	1390.51	1395.03	0.5297	2	0.8389	21
103	4 4	1402.25	1406.8	0.548	1	1.8489	3
104	5 1	1414.99	1419.54	0.7837	2	1.2257	15
105	1 3	1427.43	1431.96	0.9613	1	1.5342	3
106	3 3	1440.32	1444.87	1.1345	2	0.8038	21
107	4 2	1452.69	1457.24	0.9742	2	1.4405	13
108	2 3	1465.5	1470.02	0.4878	1	1.0781	3
109	1 5	1477.44	1481.99	0.5868	1	0.9664	7
110	4 5	1489.42	1493.97	0.6913	1	2.0372	7
111	3 4	1502.57	1507.1	2.6783	2	1.2742	11
112	4 3	1516.82	1521.37	4.4852	2	0.472	21
113	2 1	1532.2	1536.71	1.5549	2	0.8808	21
114	4 1	1545	1549.55	1.1116	2	1.2246	13
115	1 4	1557.79	1562.34	0.4154	1	1.6322	5
116	1 2	1570.16	1574.68	3.8628	1	1.4599	2
117	5 5	1585.87	1590.42	0.8701	2	0.852	21
118	1 1	1598.02	1602.54	0.9609	2	0.7604	21
119	2 4	1610.13	1614.67	0.4617	1	1.6195	3
120	5 2	1622.54	1627.09	0.5672	2	1.1613	16
121	5 3	1634.67	1639.21	0.9454	2	1.038	14
122	2 5	1647.07	1651.6	0.375	1	1.0096	8
123	3 5	1658.86	1663.41	0.8779	1	1.5377	7
124	5 4	1671.69	1676.23	1.162	2	1.4008	13
125	3 2	1684.57	1689.12	0.621	2	1.1609	13
