# Supplementary material for: Surface Stickiness Perception by Auditory, Tactile, and Visual Cues
Source: Front Psychol. 2019 Sep 18;10:2135. doi: 10.3389/fpsyg.2019.02135 (PMC6760014; doi:10.3389/fpsyg.2019.02135)
Supplement: DATASET S1 — Raw behavioral data for each of the 27 participants. [file Data_Sheet_1.ZIP › Datasets/20_filenumber10002_180810_t.xlsx]

## Sheet: 20_filenumber10002_180810_t
Trial	Level	1stDetach_onset	2ndDetach_onset	1stResp_RT	1stResp	2ndResp_RT	2ndResp
1	1 5	0	4.5413	1.3672	1	1.4493	7
2	3 2	13.28	17.8164	2.046	2	2.3427	15
3	2 4	28.0867	32.6219	2.258	1	1.6121	6
4	4 4	42.2556	46.7965	1.5759	1	1.2466	5
5	2 3	55.3834	59.9185	1.1034	1	0.977	6
6	2 2	67.8539	72.3893	0.9236	2	1.0053	13
7	1 3	80.1779	84.7046	0.9126	1	0.5942	10
8	2 1	92.0727	96.6191	0.936	2	1.3339	16
9	2 5	104.788	109.322	0.5782	1	0.8134	7
10	1 1	116.606	121.132	1.1825	2	0.8025	21
11	5 5	128.985	133.537	1.6048	1	1.5586	3
12	4 3	142.605	147.155	1.0124	1	0.919	4
13	5 2	154.947	159.501	0.7232	2	1.0419	14
14	3 5	167.119	171.672	0.9004	2	1.2959	13
15	4 5	179.759	184.305	2.0669	2	1.9683	12
16	1 2	194.199	198.735	0.8158	1	1.4502	3
17	5 4	206.87	211.422	1.2883	1	0.9589	3
18	3 1	219.426	223.955	0.7276	2	0.7756	16
19	3 3	231.317	235.854	1.289	1	1.134	4
20	5 3	244.138	248.688	0.9343	1	2.5301	4
21	3 4	258.012	262.537	1.1447	2	2.0478	14
22	5 1	271.502	276.054	0.5049	2	1.0636	17
23	4 1	283.508	288.055	1.0604	2	2.1371	16
24	4 2	297.132	301.684	1.1762	1	1.3587	4
25	1 4	310.087	314.639	1.6308	1	1.4077	6
26	4 5	323.455	327.996	0.8541	1	1.1367	5
27	3 5	335.854	340.402	1.9655	1	0.9218	3
28	4 4	349.172	353.722	0.7703	1	0.9744	5
29	1 5	361.245	365.78	1.0991	1	1.0229	7
30	1 3	373.768	378.303	1.4368	1	0.3736	10
31	2 2	385.99	390.522	1.6185	1	1.3813	4
32	2 3	399.38	403.905	0.8146	1	1.0781	7
33	4 2	411.672	416.221	0.7852	2	0.7611	21
34	2 5	423.658	428.188	0.5925	1	1.354	6
35	3 2	436.005	440.549	0.8286	2	2.0448	14
36	3 4	449.288	453.838	1.4258	2	1.328	14
37	5 3	462.372	466.922	0.8505	1	1.2467	6
38	2 1	474.882	479.417	2.0402	2	1.3082	15
39	4 1	488.623	493.171	0.7779	2	0.8996	16
40	1 2	500.712	505.247	1.1926	1	1.4249	5
41	1 3	513.734	518.27	1.1234	1	0.3872	9
42	5 5	525.638	530.188	1.7402	1	1.8035	4
43	3 1	539.596	544.121	0.9225	2	0.8961	17
44	5 4	551.803	556.354	2.5694	2	0.8403	21
45	1 1	565.56	570.105	1.093	2	0.8182	21
46	1 4	577.864	582.4	0.5057	1	0.7694	6
47	5 2	589.452	594.005	1.5982	2	1.0736	12
48	4 3	602.538	607.078	0.6963	1	0.7683	5
49	2 4	614.382	618.917	1.6627	1	1.3019	4
50	5 1	627.688	632.238	0.4986	2	1.0692	16
51	2 5	639.705	644.23	0.7009	1	0.7911	5
52	4 3	651.583	656.134	1.7389	1	1.1217	4
53	1 4	664.855	669.405	0.8827	1	0.8023	6
54	1 3	676.877	681.414	0.8529	1	0.4847	9
55	1 5	688.622	693.169	0.5967	1	0.6626	9
56	5 5	700.339	704.89	1.5289	2	0.7369	21
57	4 5	713.055	717.588	1.7946	1	1.0904	2
58	5 3	726.336	730.887	1.6867	2	0.6999	21
59	4 4	739.14	743.688	1.3542	1	0.9173	4
60	2 3	751.738	756.271	0.456	1	1.0204	5
61	2 4	763.602	768.139	0.6101	1	1.2715	6
62	2 2	775.788	780.322	2.2067	1	0.9605	2
63	3 3	789.331	793.867	1.143	2	0.7303	21
64	1 1	801.605	806.155	0.6518	2	0.8616	21
65	3 5	813.572	818.094	1.7277	1	1.5208	3
66	4 1	827.216	831.769	0.4272	2	0.9008	16
67	3 2	838.989	843.538	0.5038	2	1.0674	14
68	1 2	850.971	855.495	0.8856	1	0.9931	5
69	3 4	863.249	867.786	1.1616	2	0.916	21
70	5 1	875.656	880.206	1.3293	2	1.4162	17
71	2 1	888.822	893.355	0.6084	2	1.3123	15
72	4 2	901.134	905.686	0.6396	2	0.9968	14
73	3 1	913.188	917.722	0.8902	2	0.9596	16
74	5 4	925.438	929.972	2.0145	1	1.3806	3
75	5 2	939.136	943.687	0.5858	2	1.475	15
76	1 3	951.605	956.155	1.0484	1	0.9199	7
77	2 1	963.98	968.517	0.3833	2	1.6513	16
78	4 5	976.436	980.989	0.6508	1	1.2221	5
79	3 1	988.739	993.26	0.6587	2	0.7685	17
80	3 2	1000.54	1005.08	0.8371	2	1.1099	15
81	2 4	1012.91	1017.46	0.8578	1	2.1187	5
82	1 2	1026.21	1030.76	0.5493	1	2.3557	4
83	1 1	1039.52	1044.07	0.6748	2	0.7895	21
84	3 3	1051.42	1055.97	1.6284	1	1.1067	2
85	5 3	1064.55	1069.08	1.1608	1	1.4112	4
86	4 1	1077.54	1082.09	0.5208	2	0.8153	17
87	4 2	1089.32	1093.87	1.3251	2	1.0782	12
88	5 4	1102.14	1106.67	1.8757	1	1.2287	4
89	5 3	1115.55	1120.11	2.2157	2	0.9248	21
90	3 4	1129.1	1133.64	0.993	1	1.3756	3
91	5 2	1141.8	1146.35	1.0724	2	0.901	14
92	2 3	1154.2	1158.74	1.1732	1	1.3281	5
93	1 5	1167.11	1171.65	0.8066	1	0.4482	6
94	1 4	1178.76	1183.3	0.5993	1	1.2448	6
95	5 1	1190.94	1195.49	0.5941	2	1.3181	16
96	2 2	1203.27	1207.8	1.3788	2	0.8736	11
97	2 5	1215.91	1220.45	0.3413	1	1.4104	4
98	4 3	1228.09	1232.64	1.2317	2	1.3312	15
99	5 5	1241.04	1245.57	2.1606	2	0.3878	21
100	4 4	1253.99	1258.54	2.1044	2	0.3301	21
101	3 2	1266.77	1271.31	0.9652	2	0.8932	13
102	1 1	1279.01	1283.55	0.8737	2	0.4484	21
103	5 5	1290.74	1295.29	1.1336	1	2.0986	4
104	5 2	1304.41	1308.95	1.1645	2	0.9313	13
105	1 5	1316.9	1321.45	0.5359	1	0.5295	7
106	2 3	1328.4	1332.94	0.5377	1	1.144	5
107	3 3	1340.47	1344.99	1.192	1	1.9623	4
108	4 5	1354.02	1358.57	2.157	2	0.5938	21
109	4 2	1367.19	1371.74	0.9055	2	0.8742	15
110	1 4	1379.37	1383.9	0.9454	1	0.3341	9
111	2 1	1390.95	1395.49	0.6712	2	0.974	14
112	1 3	1403.02	1407.57	0.7893	1	0.6802	9
113	2 5	1414.89	1419.41	1.098	1	0.877	5
114	2 4	1427.25	1431.8	0.6629	1	0.5914	5
115	3 1	1438.87	1443.42	0.8085	2	0.8112	15
116	2 2	1450.9	1455.43	2.437	2	0.8091	21
117	4 3	1464.55	1469.1	1.5897	1	1.5746	2
118	4 4	1478.12	1482.67	2.8216	2	0.7071	21
119	1 2	1491.98	1496.52	0.9937	1	1.0348	5
120	3 5	1504.4	1508.96	3.1003	2	0.7092	21
121	3 4	1518.66	1523.2	2.2039	1	0.5069	2
122	5 4	1531.7	1536.25	1.0968	1	0.7666	4
123	5 1	1543.92	1548.47	0.8439	2	0.9255	17
124	4 1	1556.11	1560.65	0.7393	2	1.8758	16
125	5 3	1569.12	1573.67	3.0355	1	0.2654	2
