# Supplementary material for: Surface Stickiness Perception by Auditory, Tactile, and Visual Cues
Source: Front Psychol. 2019 Sep 18;10:2135. doi: 10.3389/fpsyg.2019.02135 (PMC6760014; doi:10.3389/fpsyg.2019.02135)
Supplement: DATASET S1 — Raw behavioral data for each of the 27 participants. [file Data_Sheet_1.ZIP › Datasets/20_filenumber10003_180810_v.xlsx]

## Sheet: 20_filenumber10003_180810_v
Trial	Level	1stDetach_onset	2ndDetach_onset	1stResp_RT	1stResp	2ndResp_RT	2ndResp
1	5 3	0	5.0195	4.0612	1	0.9628	3
2	1 5	15.9973	21.0025	0.8606	1	1.1584	6
3	4 1	28.8701	33.8602	0.5028	2	1.2456	4
4	5 5	41.4858	46.4827	2.2818	2	0.7743	21
5	4 5	55.3715	60.3858	0.8166	1	1.7078	4
6	4 4	68.7496	73.7451	0.9343	1	1.1502	6
7	2 3	81.7099	86.7189	1.1108	1	0.8623	6
8	5 1	94.5846	99.5745	0.7923	2	1.4294	16
9	5 4	107.666	112.652	1.517	1	0.986	3
10	3 3	121.011	126.036	1.7618	2	0.8313	21
11	2 5	134.485	139.477	0.458	1	2.1088	6
12	5 2	147.852	152.85	0.1044	2	2.7296	15
13	1 1	161.534	166.536	0.5865	2	0.7549	21
14	3 1	173.761	178.746	0.7209	2	1.5451	15
15	1 2	186.88	191.919	0.7322	1	1.0099	3
16	4 2	199.532	204.524	1.2443	2	1.4938	14
17	2 4	213.09	218.086	1.1658	1	1.8777	5
18	2 2	226.979	231.987	0.5401	2	0.7672	21
19	1 3	239.12	244.126	0.7494	1	0.9736	8
20	1 4	251.712	256.703	0.5367	1	1.5342	7
21	4 3	264.628	269.637	2.1556	1	0.2686	3
22	2 1	277.897	282.895	0.742	2	2.6133	12
23	3 2	292.134	297.135	0.6541	2	1.1213	15
24	3 4	304.749	309.74	0.9598	2	0.9707	11
25	3 5	317.499	322.513	0.8879	2	0.8437	12
26	5 5	330.094	335.103	2.7718	1	1.0162	3
27	2 3	344.736	349.726	0.8329	1	1.1958	7
28	4 1	357.593	362.599	0.7893	2	0.8057	16
29	4 4	370.068	375.069	0.6168	1	1.0877	4
30	1 5	382.611	387.611	1.2944	1	1.2745	6
31	2 5	396.01	401.017	1.0885	1	1.3851	6
32	3 4	409.345	414.357	1.0238	2	0.7628	12
33	5 2	421.973	426.963	0.5798	2	1.3315	15
34	2 4	434.767	439.769	0.5831	1	0.9124	5
35	2 1	447.106	452.108	0.4756	2	0.9792	11
36	1 4	459.42	464.419	1.0303	1	1.3726	3
37	4 5	472.666	477.67	0.4005	1	0.7116	4
38	4 2	484.62	489.609	0.4174	2	1.3073	13
39	2 2	497.211	502.202	0.4766	2	0.8336	21
40	3 5	509.352	514.369	0.522	2	1.1411	13
41	3 3	521.845	526.861	2.5864	1	0.8022	2
42	4 3	536.076	541.084	2.3493	1	2.1009	4
43	3 2	551.37	556.375	0.5011	2	0.9059	16
44	1 1	563.647	568.648	0.4356	2	0.6704	21
45	1 2	575.628	580.636	2.1424	1	0.5159	2
46	5 1	589.169	594.176	0.4627	2	1.5954	15
47	5 4	602.107	607.115	2.4887	2	0.6499	21
48	3 1	616.146	621.153	0.8291	2	0.9817	19
49	5 3	628.844	633.845	0.598	1	1.3846	7
50	1 3	641.712	646.718	0.8028	1	1.1844	7
51	3 3	654.6	659.59	0.6405	2	0.7202	21
52	5 5	666.793	671.829	1.2228	2	0.7337	21
53	3 2	679.638	684.635	0.7737	2	0.8948	15
54	4 1	692.169	697.174	0.3034	2	0.938	15
55	5 4	704.283	709.28	3.2134	2	1.8348	12
56	2 3	720.202	725.219	0.4783	1	1.0866	6
57	2 2	732.639	737.628	2.4379	2	0.6712	21
58	5 2	746.591	751.601	0.3605	2	1.4794	14
59	4 5	759.287	764.303	1.3276	2	0.6583	21
60	5 3	772.114	777.112	0.5676	1	0.8843	5
61	2 5	784.445	789.452	0.8642	1	0.9794	4
62	2 4	797.139	802.141	0.987	1	0.304	4
63	3 5	809.305	814.302	0.8934	2	0.7944	14
64	4 3	821.846	826.853	0.4258	1	0.8155	5
65	4 2	833.989	838.975	0.788	2	0.8452	14
66	1 3	846.438	851.464	0.3976	1	0.7644	7
67	1 2	858.505	863.52	0.446	1	1.1843	4
68	5 1	871.033	876.026	0.4236	2	1.9389	16
69	1 4	884.246	889.236	0.5718	1	2.059	4
70	2 1	897.714	902.719	0.8006	2	1.5915	14
71	4 4	910.982	915.979	0.6639	1	0.9264	3
72	1 1	923.408	928.418	0.8308	2	0.4236	21
73	3 1	935.536	940.553	0.8103	2	0.5971	14
74	1 5	947.819	952.83	0.6523	1	1.1268	6
75	3 4	960.476	965.485	0.9049	2	2.0791	14
76	5 5	974.332	979.341	0.3542	2	0.6695	21
77	5 3	986.2	991.198	0.6944	2	0.3306	21
78	2 5	998.118	1003.14	0.3828	1	1.3266	5
79	2 1	1010.73	1015.73	1.2811	2	0.7422	14
80	1 2	1023.62	1028.62	0.7263	1	1.0869	3
81	2 4	1036.26	1041.27	0.75	1	0.4106	5
82	1 1	1048.27	1053.26	0.7533	2	0.3445	21
83	4 4	1060.18	1065.18	2.3088	1	0.5213	2
84	4 1	1073.91	1078.94	0.5391	2	0.8502	14
85	3 3	1086.2	1091.19	2.2058	2	0.2719	21
86	3 2	1099.54	1104.53	0.8654	2	1.1626	15
87	4 3	1112.43	1117.44	0.3717	1	1.0064	5
88	4 5	1124.69	1129.68	0.7434	2	0.2816	21
89	1 5	1136.53	1141.54	0.6106	1	0.4402	5
90	5 2	1148.44	1153.44	0.487	2	1.7241	14
91	4 2	1161.49	1166.49	0.8595	2	0.4164	13
92	3 4	1173.61	1178.62	1.0647	2	0.4532	14
93	3 1	1185.97	1190.97	0.4979	2	0.3481	16
94	2 3	1197.67	1202.67	0.5525	1	1.4832	7
95	3 5	1210.6	1215.6	0.734	2	1.1333	14
96	5 1	1223.34	1228.33	1.2349	2	1.0723	15
97	1 4	1236.52	1241.53	0.8225	1	2.4624	6
98	5 4	1250.68	1255.69	2.3175	1	0.4135	3
99	1 3	1264.26	1269.25	1.15	1	0.8524	8
100	2 2	1277.13	1282.13	0.278	2	0.6969	21
101	3 5	1288.96	1293.96	1.1833	2	0.6888	13
102	5 5	1301.67	1306.66	1.47	2	0.6319	21
103	3 2	1314.62	1319.62	0.7808	2	1.249	17
104	4 3	1327.52	1332.53	0.6643	1	1.0163	5
105	3 4	1340.02	1345.02	0.844	2	1.1074	12
106	5 2	1352.8	1357.8	0.7781	2	0.8996	15
107	5 4	1365.32	1370.33	0.9806	1	0.7924	3
108	3 1	1377.94	1382.93	1.2235	2	1.87	15
109	1 1	1391.91	1396.95	0.2895	2	0.6881	21
110	1 4	1403.81	1408.8	1.3244	1	1.2762	5
111	2 4	1417.27	1422.29	0.7335	1	0.9874	6
112	4 2	1429.88	1434.87	0.3696	2	1.1872	15
113	4 4	1442.26	1447.25	0.3325	1	0.7944	4
114	2 3	1454.25	1459.27	0.8947	1	0.4288	6
115	2 5	1466.44	1471.44	1.6333	1	0.8467	4
116	1 2	1479.76	1484.76	0.9168	1	1.3837	3
117	1 3	1492.91	1497.92	0.6121	1	1.67	5
118	5 3	1506.04	1511.04	0.4449	1	3.3844	5
119	3 3	1520.76	1525.77	1.8877	1	0.2968	3
120	4 1	1533.82	1538.82	0.782	2	0.3852	14
121	2 1	1545.87	1550.86	1.122	2	1.5276	13
122	5 1	1559.38	1564.39	0.8726	2	1.1363	14
123	4 5	1572.26	1577.26	0.3677	1	0.9776	4
124	2 2	1584.44	1589.45	0.7356	2	0.3795	21
125	1 5	1596.43	1601.44	0.6702	1	0.5156	4
