# Supplementary material for: Surface Stickiness Perception by Auditory, Tactile, and Visual Cues
Source: Front Psychol. 2019 Sep 18;10:2135. doi: 10.3389/fpsyg.2019.02135 (PMC6760014; doi:10.3389/fpsyg.2019.02135)
Supplement: DATASET S1 — Raw behavioral data for each of the 27 participants. [file Data_Sheet_1.ZIP › Datasets/21_filenumber10007_180816_v.xlsx]

## Sheet: 21_filenumber10007_180816_V
Trial	Level	1stDetach_onset	2ndDetach_onset	1stResp_RT	1stResp	2ndResp_RT	2ndResp
1	1 2	0	5.0277	3.2204	1	5.7702	2
2	5 4	19.9405	24.9519	4.6977	2	3.7816	21
3	1 1	39.2872	44.284	3.3915	2	1.6594	21
4	2 1	55.1932	60.2015	2.0877	2	2.4306	21
5	5 5	70.5686	75.5604	4.074	1	5.2416	2
6	4 2	90.7457	95.7511	3.352	2	4.0121	12
7	3 4	108.972	113.962	2.0029	1	3.2161	4
8	2 2	125.054	130.068	1.3806	2	0.9462	21
9	2 4	138.252	143.243	1.5509	1	2.155	4
10	1 5	152.817	157.833	2.0291	1	1.8625	5
11	5 1	167.572	172.573	1.4943	2	3.076	12
12	4 1	182.987	187.984	1.6162	2	2.5232	14
13	5 2	197.962	202.968	1.6046	2	1.9211	11
14	3 1	212.351	217.361	4.1461	2	4.0765	14
15	2 5	231.462	236.468	1.652	1	2.3644	6
16	4 5	246.304	251.294	1.7826	1	2.417	1
17	3 3	261.368	266.368	1.411	1	1.1465	2
18	3 2	274.819	279.823	1.2157	2	1.5658	14
19	5 3	288.451	293.464	3.0136	2	1.575	21
20	1 4	303.938	308.935	1.3029	1	4.102	6
21	3 5	320.18	325.178	3.0871	2	0.5529	21
22	1 3	334.7	339.718	1.3738	1	1.9994	7
23	4 4	348.952	353.959	1.6309	2	0.3202	21
24	2 3	361.783	366.782	1.686	1	1.5009	5
25	4 3	375.86	380.868	1.4572	1	0.8904	4
26	2 2	389.07	394.061	1.699	2	1.0366	21
27	4 5	402.669	407.685	2.245	1	1.2685	4
28	3 4	417.039	422.041	3.0205	2	0.973	21
29	4 2	431.892	436.899	1.5437	2	0.5298	11
30	1 2	444.856	449.868	3.609	1	0.6019	2
31	2 3	459.928	464.929	1.5652	1	0.9553	5
32	4 3	473.319	478.335	1.4549	1	0.5296	6
33	5 4	486.179	491.174	1.3328	1	1.001	2
34	1 3	499.371	504.368	1.2569	1	0.2784	7
35	4 4	511.754	516.769	1.3015	1	0.8537	2
36	3 1	524.793	529.793	1.4517	2	0.2593	13
37	5 2	537.391	542.399	1.57	2	0.4753	13
38	2 5	550.314	555.468	1.0961	1	0.2074	6
39	1 5	562.591	567.593	1.5008	1	0.5144	6
40	3 5	575.485	580.483	1.4661	2	0.0529	21
41	1 1	587.872	592.872	1.6958	2	0.0218	21
42	4 1	600.445	605.445	1.1929	2	0.2573	14
43	5 1	612.76	617.768	0.863	2	0.1256	14
44	3 3	624.637	629.64	1.3009	2	0.0009	21
45	1 4	636.813	641.812	1.3529	1	0.6064	4
46	2 4	649.644	654.652	1.102	1	0.1564	6
47	5 3	661.779	666.773	1.1238	1	0.0628	5
48	3 2	673.841	678.834	1.4608	2	0.2277	14
49	5 5	686.4	691.401	1.5599	2	0.0371	21
50	2 1	698.871	703.875	1.2061	2	0.0167	11
51	5 1	710.963	715.951	0.9597	2	0.563	14
52	4 2	723.352	728.368	1.1032	2	0.0261	13
53	1 4	735.383	740.376	1.0444	1	1.3312	5
54	4 1	748.616	753.615	1.4589	2	1.3279	15
55	3 5	762.289	767.301	1.2009	2	0.0011	21
56	3 2	774.335	779.344	1.1555	2	0.7996	14
57	1 3	787.19	792.2	1.0876	1	0.2748	6
58	5 4	799.581	804.573	1.8762	2	1.8324	21
59	5 3	814.13	819.13	1.3943	1	3.0624	2
60	1 5	829.468	834.484	1.2714	1	0.4842	7
61	3 3	842.101	847.11	1.2823	1	0.6954	2
62	1 2	854.948	859.949	1.0659	2	0.0011	21
63	5 5	866.885	871.901	1.5176	1	0.7439	1
64	2 5	880.028	885.028	1.0223	1	0.3137	5
65	2 3	892.227	897.233	1.2388	1	0.5542	7
66	5 2	904.889	909.889	1.7896	2	0.2982	12
67	2 4	917.822	922.828	1.257	1	0.214	6
68	2 2	930.179	935.251	1.4926	2	1.3444	11
69	3 1	943.964	948.958	1.1964	2	1.5018	16
70	3 4	957.533	962.518	2.9676	1	0.785	3
71	1 1	972.103	977.118	0.524	2	1.0258	11
72	4 4	984.521	989.527	0.7588	1	0.0553	3
73	4 3	996.186	1001.2	0.5585	1	0.3233	4
74	2 1	1007.96	1012.97	0.5991	2	0.2273	12
75	4 5	1019.65	1024.64	0.4224	1	0.9994	4
76	4 1	1031.93	1036.93	0.6477	2	1.3656	13
77	2 3	1044.84	1049.84	0.8877	1	0.5041	4
78	1 5	1057.09	1062.09	0.4191	1	1.0125	6
79	5 3	1069.42	1074.43	0.416	1	0.248	3
80	3 3	1080.97	1085.97	0.5593	1	0.5605	1
81	4 2	1092.95	1097.96	0.7883	2	0.0092	11
82	4 4	1104.63	1109.63	0.5128	1	2.0737	3
83	5 2	1118.09	1123.09	0.4385	2	0.8378	14
84	5 5	1130.22	1135.22	0.9857	1	0.5542	3
85	1 4	1142.61	1147.62	0.3865	1	0.9984	6
86	4 3	1154.87	1159.87	0.3713	1	0.9787	6
87	4 5	1167.08	1172.08	0.4567	1	0.2433	2
88	5 1	1178.65	1183.67	0.5133	2	0.8451	14
89	3 4	1190.9	1195.89	1.0348	1	0.6714	2
90	5 4	1203.45	1208.45	1.6615	2	1.4367	11
91	1 2	1217.42	1222.43	1.8617	1	4.1553	1
92	2 5	1234.45	1239.45	0.4983	1	0.0015	4
93	3 5	1245.78	1250.8	3.7625	2	1.3189	21
94	2 4	1261.72	1266.73	1.2486	1	0.6308	1
95	2 1	1274.45	1279.43	0.6089	2	0.3792	11
96	1 3	1286.3	1291.32	0.4047	1	1.4524	5
97	3 1	1299.04	1304.04	1.1382	2	0.2638	15
98	1 1	1311.3	1316.32	1.2984	2	0.2203	11
99	3 2	1323.74	1328.75	0.4339	2	0.9749	15
100	2 2	1336.01	1341.01	0.3964	2	0.8606	21
101	4 5	1348.14	1353.15	0.3994	1	0.2382	1
102	2 1	1359.65	1364.67	0.5606	2	0.4197	21
103	2 5	1371.49	1376.49	0.4771	1	0.6911	5
104	1 1	1383.52	1388.52	0.5691	2	1.2323	11
105	1 2	1396.15	1401.17	1.2327	1	0.1373	1
106	4 1	1408.4	1413.41	0.3454	2	0.3072	12
107	5 3	1419.94	1424.95	1.2123	1	0.734	3
108	5 1	1432.79	1437.79	1.4709	2	0.2156	14
109	1 4	1445.32	1450.41	0.4845	2	7.0238	1
110	3 1	1463.75	1468.77	0.498	1	9.96	21
111	5 5	1485.09	1490.08	0.4062	1	0.7741	3
112	2 2	1497.1	1502.1	0.3661	2	0.2029	21
113	3 2	1508.54	1513.54	0.4315	2	0.8661	14
114	4 3	1520.73	1525.83	0.4244	1	0.0531	3
115	1 3	1532.18	1537.2	0.3467	1	0.8704	6
116	2 4	1544.29	1549.29	1.034	1	1.3566	6
117	5 2	1557.56	1562.57	0.4894	2	1.8384	15
118	4 2	1570.76	1575.77	0.3614	2	0.307	11
119	3 3	1582.25	1587.24	0.3592	1	0.3038	3
120	3 5	1593.77	1598.93	1.1312	2	0.6973	21
121	3 4	1606.64	1611.65	0.7644	2	1.4593	12
122	2 3	1619.71	1624.71	0.4563	1	0.8957	6
123	4 4	1631.93	1636.93	1.2821	1	1.493	3
124	5 4	1645.58	1650.57	0.8183	1	0.6894	2
125	1 5	1657.93	1662.93	0.4129	1	0.7586	5
