# Supplementary material for: Surface Stickiness Perception by Auditory, Tactile, and Visual Cues
Source: Front Psychol. 2019 Sep 18;10:2135. doi: 10.3389/fpsyg.2019.02135 (PMC6760014; doi:10.3389/fpsyg.2019.02135)
Supplement: DATASET S1 — Raw behavioral data for each of the 27 participants. [file Data_Sheet_1.ZIP › Datasets/21_filenumber10008_180816_t.xlsx]

## Sheet: 21_filenumber10008_180816_t
Trial	Level	1stDetach_onset	2ndDetach_onset	1stResp_RT	1stResp	2ndResp_RT	2ndResp
1	1 4	0	4.5378	4.6104	1	2.3542	2
2	5 5	17.3583	21.9093	0.9562	2	0.9685	21
3	5 3	29.7097	34.2592	1.2686	2	0.8208	21
4	3 5	42.2088	46.7545	1.7905	2	1.2476	13
5	4 2	55.6593	60.2094	1.2612	2	1.0678	11
6	2 2	68.3976	72.9267	1.7907	2	0.7212	13
7	5 4	81.287	85.8395	1.2616	1	0.9926	3
8	5 1	93.8767	98.4263	1.8723	2	0.784	14
9	1 2	106.96	111.486	0.8964	1	0.8445	2
10	4 4	119.089	123.642	0.6882	2	1.3968	21
11	3 1	131.527	136.059	1.3536	2	0.7407	14
12	3 4	144.026	148.552	0.6987	2	1.8113	14
13	3 2	156.84	161.376	1.826	2	1.14	15
14	2 3	170.214	174.761	1.7092	1	0.6666	3
15	4 5	182.968	187.522	1.4734	1	0.2815	1
16	4 1	195.142	199.693	0.8378	2	1.0152	14
17	3 3	207.431	211.976	1.9475	2	1.0005	21
18	2 5	220.771	225.306	0.9929	1	0.8629	4
19	2 4	233.043	237.576	1.0507	1	0.6867	4
20	1 1	245.094	249.617	0.7822	1	0.5598	3
21	1 3	256.82	261.357	0.9496	1	0.5055	5
22	5 2	268.694	273.243	1.1488	2	0.3473	12
23	1 5	280.593	285.118	0.9388	1	0.9392	4
24	2 1	292.856	297.391	0.5404	2	1.2229	12
25	4 3	305.027	309.577	1.1549	1	1.0224	2
26	2 4	317.61	322.136	1.2056	1	0.843	3
27	4 5	329.96	334.508	2.2088	1	1.5263	1
28	5 4	344.11	348.661	1.7789	1	0.9863	2
29	1 3	357.185	361.709	0.9606	1	0.5337	5
30	2 5	369.074	373.61	1.0396	1	0.667	5
31	2 1	381.196	385.727	0.882	2	0.4456	13
32	3 1	392.909	397.454	1.0657	2	0.4404	15
33	5 1	404.823	409.376	1.327	2	0.7512	21
34	1 1	417.327	421.86	0.7548	2	2.2328	21
35	1 5	430.692	435.24	0.6343	1	0.3664	3
36	5 5	442.125	446.676	0.9023	1	1.6177	3
37	5 3	455.082	459.617	1.0121	1	0.3693	4
38	4 3	466.855	471.405	0.842	1	0.1686	5
39	3 5	478.294	482.843	0.9858	1	1.1671	3
40	1 2	490.877	495.401	0.7031	1	0.7207	1
41	5 2	502.687	507.24	0.729	2	1.212	13
42	1 4	515.077	519.626	0.7105	1	0.5657	4
43	3 4	526.682	531.217	2.1318	2	0.3678	12
44	4 2	539.488	544.04	0.5436	2	0.7306	13
45	3 2	551.192	555.743	1.317	2	0.3967	11
46	4 4	563.326	567.869	0.7724	1	1.3369	4
47	2 2	575.759	580.307	1.0778	2	0.9427	12
48	2 3	588.193	592.727	1.3818	1	0.9492	6
49	4 1	600.918	605.459	0.9215	2	1.121	13
50	3 3	613.356	617.893	0.6726	1	0.5701	4
51	5 2	625.01	629.56	2.1229	1	0.6789	1
52	4 4	638.218	642.759	1.7029	2	0.3868	21
53	3 4	650.627	655.177	1.6939	2	0.3517	21
54	5 1	663.027	667.577	0.9441	2	0.494	15
55	1 1	674.859	679.404	0.7031	2	0.4607	11
56	2 1	686.425	690.96	1.2023	1	1.3659	2
57	3 3	699.414	703.949	1.1311	2	0.319	21
58	3 1	711.277	715.822	0.571	2	0.9264	15
59	1 4	723.175	727.726	0.7682	1	0.565	4
60	4 3	734.847	739.393	0.9941	1	1.0728	5
61	2 3	747.303	751.839	0.6926	1	1.1634	6
62	4 5	759.575	764.126	2.5875	2	1.3202	11
63	4 2	773.909	778.443	0.9506	1	1.7863	2
64	2 2	787.066	791.608	1.0369	2	0.3069	21
65	4 1	798.81	803.359	0.5343	2	0.3822	14
66	2 4	810.143	814.668	1.038	1	0.3505	6
67	3 5	821.842	826.39	1.2033	2	0.2289	21
68	1 3	833.709	838.26	0.8809	1	0.3929	6
69	5 5	845.383	849.91	0.5368	2	0.9745	13
70	3 2	857.271	861.808	0.7867	2	0.27	14
71	1 2	868.744	873.293	2.4466	1	0.4761	2
72	5 4	882.051	886.587	0.78	1	0.9826	5
73	1 5	894.123	898.676	0.6469	1	0.6103	4
74	5 3	905.81	910.36	0.5004	1	1.1821	5
75	2 5	917.894	922.426	0.6977	1	0.2905	6
76	1 2	929.272	933.825	0.4765	1	0.5939	3
77	2 1	940.776	945.31	0.3595	2	0.314	11
78	3 2	951.844	956.37	0.9242	2	0.4941	14
79	4 1	963.639	968.192	1.7708	2	0.7146	15
80	5 4	976.576	981.128	1.1255	2	0.579	11
81	1 3	988.601	993.126	0.5813	1	0.5816	2
82	5 3	1000.17	1004.73	0.8911	1	1.0257	4
83	2 4	1012.51	1017.04	0.739	1	0.4793	5
84	4 3	1024.03	1028.56	0.5858	1	0.4598	3
85	4 5	1035.46	1040.01	1.8402	2	0.389	11
86	3 4	1048.11	1052.66	1.4658	1	0.6076	1
87	4 4	1060.51	1065.05	0.8121	1	0.6823	3
88	1 4	1072.34	1076.89	0.693	1	0.8852	5
89	2 3	1084.24	1088.78	0.7039	1	0.8841	6
90	1 1	1096.2	1100.73	1.7406	2	1.1223	21
91	3 3	1109.48	1114.03	0.6415	1	0.9454	4
92	2 5	1121.48	1126	0.5345	1	0.8235	5
93	2 2	1133.24	1137.77	0.9158	1	0.3558	2
94	3 1	1144.91	1149.46	0.7695	2	0.291	13
95	3 5	1156.41	1160.93	0.8231	2	0.6959	13
96	5 2	1168.3	1172.85	1.0266	2	0.283	21
97	5 5	1180.03	1184.58	0.6044	1	0.9688	2
98	1 5	1192.04	1196.58	0.7216	1	0.4025	6
99	4 2	1203.57	1208.12	0.456	2	0.3424	12
100	5 1	1214.76	1219.31	1.4496	2	1.0546	13
101	5 2	1227.71	1232.25	1.7421	2	0.4426	11
102	3 4	1240.29	1244.82	1.0235	1	0.6278	4
103	4 1	1252.28	1256.83	0.8359	2	0.6811	14
104	3 2	1264.23	1268.77	0.4839	2	0.6539	14
105	3 3	1275.77	1280.31	0.8423	1	0.6344	3
106	4 5	1287.64	1292.19	0.9113	1	0.3567	5
107	5 1	1299.33	1303.87	0.6552	2	0.5927	14
108	3 1	1310.99	1315.52	0.703	2	0.9686	14
109	1 2	1323.08	1327.63	1.4648	1	0.6143	2
110	1 1	1335.56	1340.08	0.7729	1	0.5781	1
111	4 2	1347.3	1351.86	0.7359	2	0.2778	21
112	2 4	1358.74	1363.28	0.6084	1	0.8048	4
113	5 4	1370.46	1375	2.4076	1	0.8423	2
114	2 5	1384.02	1388.56	0.7474	1	0.7761	5
115	1 5	1395.96	1400.51	0.6158	1	0.4675	4
116	2 3	1407.47	1412	0.5008	1	1.0443	4
117	5 3	1419.39	1423.94	0.4883	1	1.1716	2
118	2 1	1431.44	1435.98	2.0819	2	0.5749	21
119	3 5	1444.49	1449.02	0.5561	2	0.3238	11
120	5 5	1455.76	1460.31	0.6462	1	0.001	1
121	1 4	1466.86	1471.41	0.4331	1	0.7871	5
122	4 3	1478.41	1482.95	0.7094	1	0.3347	2
123	1 3	1489.87	1494.41	0.4028	1	0.3347	5
124	4 4	1501.01	1505.56	0.7303	1	0.4914	3
125	2 2	1512.54	1517.07	0.9491	1	0.6882	2
