# Supplementary material for: Surface Stickiness Perception by Auditory, Tactile, and Visual Cues
Source: Front Psychol. 2019 Sep 18;10:2135. doi: 10.3389/fpsyg.2019.02135 (PMC6760014; doi:10.3389/fpsyg.2019.02135)
Supplement: DATASET S1 — Raw behavioral data for each of the 27 participants. [file Data_Sheet_1.ZIP › Datasets/21_filenumber10009_180816_a.xlsx]

## Sheet: 21_filenumber10009_180816_a
Trial	Level	1stDetach_onset	2ndDetach_onset	1stResp_RT	1stResp	2ndResp_RT	2ndResp
1	5 3	0	4.5483	0.8934	2	0.3129	14
2	3 1	11.6964	16.2182	1.5621	2	1.2091	14
3	4 5	24.8385	29.3913	1.0625	1	0.8912	5
4	2 4	37.2283	41.7616	0.5287	1	0.2752	3
5	3 5	48.3446	52.868	0.6585	1	0.6808	5
6	4 3	60.0541	64.6087	1.9054	2	0.2353	21
7	5 1	72.6122	77.1623	1.7741	2	0.3675	15
8	5 5	85.1845	89.7198	1.0004	1	0.246	3
9	1 3	96.8232	101.359	0.7965	1	0.3931	3
10	1 1	108.428	112.979	2.3889	2	0.2793	21
11	2 2	121.512	126.037	1.4924	2	0.1133	11
12	3 3	133.49	138.026	0.9377	1	0.5843	2
13	3 4	145.412	149.962	0.4652	2	0.2905	11
14	4 1	156.496	161.037	1.2674	2	0.7439	13
15	2 5	168.907	173.443	0.8248	1	0.4058	5
16	4 2	180.546	185.095	0.9467	2	0.4593	15
17	1 5	192.334	196.871	0.6234	1	0.3644	5
18	3 2	203.724	208.259	0.4395	2	0.2462	13
19	1 4	214.795	219.345	1.2671	1	0.2167	3
20	4 4	226.612	231.153	0.5082	2	0.2059	21
21	5 4	237.641	242.192	0.843	2	0.3247	13
22	1 2	249.129	253.678	1.0158	1	0.0915	1
23	2 3	260.646	265.17	0.7357	1	1.0575	4
24	2 1	272.806	277.342	1.1118	2	0.1528	11
25	5 2	284.496	289.045	0.6652	2	0.9353	15
26	3 5	296.518	301.053	0.9102	1	1.722	5
27	1 2	309.557	314.093	0.8971	2	0.3694	21
28	2 3	321.228	325.762	0.3726	1	0.3903	3
29	5 5	332.363	336.903	1.1005	2	0.1687	21
30	1 3	344.04	348.576	1.4212	1	0.6218	2
31	2 1	356.462	360.995	1.2876	2	0.1337	11
32	1 1	368.28	372.804	1.6091	2	0.2816	21
33	4 4	380.563	385.111	0.3775	1	0.3251	4
34	4 3	391.595	396.146	1.3606	1	0.2449	1
35	3 2	403.595	408.12	0.8693	2	0.926	12
36	5 3	415.758	420.31	0.4941	2	0.0789	13
37	1 4	426.779	431.329	1.0977	1	4.8879	2
38	5 1	443.088	447.628	1.1345	2	0.3258	15
39	5 4	454.943	459.496	0.5095	2	0.1722	14
40	2 5	465.963	470.496	1.0381	1	0.3686	15
41	4 1	477.754	482.307	2.6816	2	0.6085	12
42	2 2	491.461	496.012	1.1477	2	0.0214	21
43	1 5	503.049	507.597	1.2673	1	0.6217	6
44	3 3	515.356	519.891	1.154	1	0.3338	4
45	5 2	527.228	531.778	0.8096	2	0.6604	15
46	3 4	539.117	543.651	2.1826	1	0.2226	1
47	3 1	551.822	556.358	1.9899	1	0.4851	3
48	4 2	564.695	569.245	0.8269	2	0.0845	13
49	4 5	576.012	580.552	1.1117	1	0.2471	4
50	2 4	587.773	592.308	0.8957	1	0.2172	2
51	3 1	599.228	603.779	1.1797	2	0.0777	11
52	2 2	610.912	615.435	0.5748	2	0.2295	21
53	3 2	622.09	626.648	0.4167	2	1.0816	13
54	2 4	634.011	638.545	0.4692	1	0.1642	4
55	5 4	644.967	649.512	1.3237	2	0.5837	14
56	5 5	657.189	661.742	1.8368	2	0.2534	21
57	2 1	669.712	674.261	2.7941	2	0.0009	11
58	1 5	682.929	687.453	0.7176	1	0.5224	5
59	5 2	694.558	699.108	0.6215	2	0.6656	15
60	4 1	706.262	710.813	1.3181	2	0.2111	13
61	3 4	718.229	722.754	0.2965	2	0.8227	21
62	1 2	729.639	734.175	1.5115	2	0.2843	21
63	4 2	741.846	746.396	0.7867	2	0.194	13
64	4 4	753.229	757.769	1.0018	2	0.8704	21
65	3 3	765.423	769.959	1.0055	2	0.2628	21
66	5 1	777.095	781.645	0.8852	2	0.7609	15
67	5 3	789.163	793.704	1.0422	2	1.1167	12
68	1 3	801.713	806.26	0.4718	1	0.3707	3
69	4 3	812.961	817.513	0.2622	2	0.2078	21
70	2 5	823.828	828.354	0.4853	1	0.9552	6
71	1 1	835.656	840.193	0.9648	2	0.0751	21
72	4 5	847.112	851.662	0.5023	1	0.5577	5
73	2 3	858.612	863.137	0.272	1	0.1677	4
74	3 5	869.422	873.959	0.3634	1	0.3302	5
75	1 4	880.562	885.112	0.3016	1	0.0819	3
76	5 2	891.283	895.819	0.6961	2	0.3168	15
77	1 5	902.689	907.224	0.9846	1	0.0009	6
78	4 5	914.095	918.645	0.6519	1	0.8556	4
79	3 2	926.029	930.553	1.9143	2	0.6085	12
80	4 2	938.922	943.475	1.3344	2	0.2191	11
81	3 3	950.895	955.445	0.6761	2	0.8126	21
82	4 3	962.778	967.319	1.4405	2	0.0015	11
83	3 4	974.639	979.174	1.5414	1	0.0272	1
84	2 4	986.529	991.062	0.6277	1	0.3568	2
85	2 1	997.813	1002.33	1.6218	2	0.3826	11
86	5 4	1010.19	1014.74	0.8532	2	0.461	13
87	5 1	1021.83	1026.38	1.2101	2	0.1802	15
88	2 5	1033.65	1038.17	0.8981	1	0.1996	5
89	1 4	1045.12	1049.66	0.6432	1	0.1783	4
90	1 1	1056.26	1060.81	1.7112	2	1.4282	21
91	2 3	1069.83	1074.35	0.5026	1	0.1408	2
92	3 1	1080.84	1085.38	0.7428	2	1.1224	12
93	3 5	1093.11	1097.66	0.9092	1	0.5529	5
94	4 1	1105	1109.54	1.3486	2	0.2734	12
95	5 3	1117.01	1121.56	1.2761	2	0.8421	13
96	1 2	1129.53	1134.08	1.0799	2	0.0009	21
97	4 4	1141.01	1145.55	1.548	2	0.0009	11
98	5 5	1152.88	1157.43	0.6663	2	0.001	21
99	2 2	1163.98	1168.51	1.9913	2	0.6119	21
100	1 3	1176.98	1181.5	0.8108	1	0.4255	3
101	4 1	1188.59	1193.15	0.9539	2	0.1454	13
102	3 4	1200.13	1204.68	1.0783	1	0.1923	2
103	1 4	1211.71	1216.24	0.3567	1	0.0012	2
104	4 5	1222.39	1226.94	0.722	1	0.3172	5
105	5 2	1233.88	1238.43	0.3565	2	0.2141	15
106	4 2	1244.87	1249.4	0.7335	2	0.1138	13
107	4 3	1256.11	1260.66	0.2493	2	0.2457	21
108	3 3	1267.01	1271.56	0.2259	2	0.2486	21
109	4 4	1277.9	1282.43	2.1852	2	0.9258	11
110	3 5	1291.31	1295.84	1.2294	1	0.0078	4
111	2 1	1302.96	1307.51	1.6984	2	0.5663	12
112	1 2	1315.67	1320.2	0.8034	2	0.929	21
113	2 2	1327.79	1332.34	0.6225	2	0.001	21
114	3 2	1338.85	1343.4	0.6773	2	0.0228	13
115	1 1	1349.95	1354.47	0.9752	2	0.0009	21
116	2 3	1361.31	1365.84	0.5359	1	0.0224	3
117	5 4	1372.26	1376.81	0.6227	2	0.1235	14
118	1 3	1383.33	1387.85	1.4198	2	0.1962	21
119	5 5	1395.34	1399.89	0.4331	2	0.0162	21
120	2 5	1406.23	1410.76	0.4432	1	0.2344	4
121	5 1	1417.31	1421.86	1.0032	2	0.357	14
122	2 4	1429.08	1433.62	1.1798	1	0.2032	2
123	1 5	1440.79	1445.35	0.53	1	0.3069	5
124	3 1	1452.06	1456.58	0.9694	2	2.003	14
125	5 3	1465.42	1469.97	1.3207	2	0.2146	12
