# Supplementary material for: Surface Stickiness Perception by Auditory, Tactile, and Visual Cues
Source: Front Psychol. 2019 Sep 18;10:2135. doi: 10.3389/fpsyg.2019.02135 (PMC6760014; doi:10.3389/fpsyg.2019.02135)
Supplement: DATASET S1 — Raw behavioral data for each of the 27 participants. [file Data_Sheet_1.ZIP › Datasets/22_filenumber10001_180816_a.xlsx]

## Sheet: 22_filenumber10001_180816_a
Trial	Level	1stDetach_onset	2ndDetach_onset	1stResp_RT	1stResp	2ndResp_RT	2ndResp
1	2 3	0	4.531	4.2815	1	12.939	6
2	2 4	27.6745	32.21	2.9744	1	1.0251	3
3	3 2	41.978	46.5119	9.1564	2	1.3042	17
4	5 5	62.8416	67.3938	6.0873	1	2.7634	2
5	3 4	82.1128	86.6359	4.3523	1	0.8323	1
6	1 5	97.5913	102.144	3.7998	1	1.9364	10
7	4 2	113.766	118.312	12.7014	2	2.3694	11
8	5 4	139.261	143.812	2.9654	2	6.7859	15
9	3 5	159.353	163.89	69.6525	1	0.4583	5
10	5 2	239.859	244.411	4.534	2	9.8154	17
11	4 5	264.628	269.161	5.7361	1	3.6366	4
12	2 1	284.394	288.928	3.952	2	5.3109	13
13	5 1	304.056	308.609	3.1492	2	11.7787	18
14	2 2	329.413	333.937	7.6216	2	2.4442	21
15	1 2	349.862	354.413	1.9003	1	2.6146	2
16	4 1	364.778	369.32	5.0866	2	11.0913	17
17	5 3	391.362	395.913	2.974	2	13.0888	16
18	3 1	417.829	422.379	2.5035	2	3.3553	13
19	2 5	434.117	438.636	3.8839	1	2.9236	8
20	4 4	451.308	455.861	6.073	2	1.6627	11
21	1 4	469.362	473.887	1.4584	1	2.5054	4
22	3 3	483.64	488.178	6.2056	2	3.8522	12
23	1 1	504.101	508.635	3.8096	2	8.3002	13
24	4 3	526.628	531.179	2.2155	1	3.9759	3
25	1 3	543.236	547.771	1.9032	1	1.5118	7
26	5 4	557.026	561.578	1.6666	2	12.0963	17
27	1 4	581.13	585.673	9.6753	1	0.5085	9
28	4 5	601.628	606.18	6.6922	1	0.3173	5
29	4 1	619.039	623.59	6.2001	2	0.325	15
30	4 3	635.979	640.529	6.2548	2	0.1929	13
31	2 3	652.838	657.374	8.4972	1	0.2941	6
32	5 2	672.012	676.562	8.4058	2	0.4023	18
33	4 2	691.223	695.775	2.7942	2	13.8753	13
34	2 5	718.296	722.821	5.2085	1	0.1745	7
35	5 3	734.06	738.611	11.5634	2	0.7628	13
36	3 5	756.804	761.328	6.536	1	10.2072	3
37	2 2	783.962	788.495	3.9857	1	0.0146	1
38	1 1	798.362	802.909	4.5604	2	0.0044	11
39	4 4	813.345	817.897	2.0581	1	0.1324	1
40	2 4	825.845	830.378	2.0692	1	0.1385	2
41	3 3	838.359	842.895	3.2053	1	0.0901	2
42	1 5	852.046	856.579	6.5599	1	0.9277	5
43	3 1	869.941	874.476	3.92	2	0.3303	12
44	3 2	884.611	889.145	5.9568	2	0.1535	12
45	5 1	901.095	905.641	2.9068	2	8.5952	16
46	5 5	923.011	927.562	3.3331	1	1.0418	1
47	3 4	937.789	942.324	1.9333	1	0.2342	1
48	1 3	950.295	954.846	1.278	1	0.3568	3
49	2 1	962.329	966.854	1.9169	2	3.9537	11
50	1 2	978.592	983.144	2.2994	1	0.2217	2
51	3 3	991.532	996.079	1.5214	1	0.187	1
52	2 1	1003.65	1008.19	1.6369	2	1.985	12
53	1 2	1017.68	1022.23	2.4021	1	2.4247	1
54	5 3	1032.91	1037.45	4.5619	2	0.1186	14
55	1 5	1048.01	1052.56	8.0152	1	0.2372	6
56	5 1	1066.7	1071.24	8.0646	2	1.7315	17
57	3 5	1086.91	1091.46	4.8082	1	0.922	5
58	2 4	1103.06	1107.59	3.1648	1	1.1407	2
59	5 2	1117.66	1122.21	3.3398	2	10.5122	16
60	3 2	1141.94	1146.46	3.0159	2	0.0012	11
61	4 4	1155.34	1159.9	4.7553	2	0.0188	21
62	5 5	1170.45	1174.98	2.1844	1	0.0977	1
63	2 3	1183.12	1187.66	2.0117	1	0.0671	2
64	1 3	1195.61	1200.16	1.5907	1	0.0021	3
65	3 1	1207.6	1212.12	12.8629	2	2.0444	13
66	3 4	1232.88	1237.43	12.9582	2	0.9986	11
67	1 4	1257.16	1261.71	10.7426	1	8.1762	2
68	2 2	1286.39	1290.94	2.7078	2	0.2023	21
69	2 5	1299.71	1304.26	8.8775	1	2.4145	5
70	4 5	1321.43	1325.97	12.3207	1	4.782	4
71	1 1	1348.96	1353.49	2.6933	1	0.1756	1
72	4 1	1362.21	1366.76	3.0968	2	7.9325	13
73	5 4	1383.68	1388.22	1.3414	2	2.3905	12
74	4 3	1397.71	1402.26	2.5453	1	0.0722	1
75	4 2	1410.76	1415.31	1.5226	2	0.1753	11
76	3 4	1422.85	1427.38	1.0776	1	1.2636	1
77	1 5	1435.5	1440.04	11.3332	1	0.2216	6
78	3 2	1457.48	1462	1.8004	2	1.8874	13
79	5 3	1471.56	1476.11	9.527	2	0.0898	15
80	2 4	1491.58	1496.1	2.6316	1	0.0015	4
81	2 2	1504.54	1509.08	2.3109	1	0.0826	1
82	5 2	1517.36	1521.91	2.0091	2	0.6861	14
83	2 3	1530.47	1535.01	3.6248	1	0.1706	4
84	4 5	1544.64	1549.2	4.1161	1	0.0569	3
85	3 3	1559.25	1563.77	4.6338	2	0.0823	21
86	3 5	1574.37	1578.91	4.0872	1	2.1421	2
87	1 4	1591.01	1595.53	7.3034	1	7.7865	5
88	4 1	1616.39	1620.95	6.1761	2	0.294	15
89	4 2	1633.3	1637.83	10.2076	2	0.2431	15
90	4 4	1654.15	1658.69	1.5103	2	0.1212	21
91	5 1	1666.12	1670.65	4.5616	2	1.0092	17
92	3 1	1682.08	1686.63	3.6215	2	0.2941	13
93	4 3	1696.41	1700.96	1.8418	1	0.7583	2
94	1 2	1709.41	1713.94	1.3233	2	0.1112	21
95	1 3	1721.23	1725.78	3.1198	1	0.0009	3
96	5 4	1734.77	1739.3	11.7813	2	1.2095	13
97	2 1	1758.06	1762.61	4.9723	2	0.8011	12
98	1 1	1774.27	1778.79	1.7606	2	0.1799	21
99	5 5	1786.59	1791.14	11.5789	1	0.1473	1
100	2 5	1808.75	1813.28	19.8678	1	0.8395	2
101	3 1	1839.85	1844.39	3.5028	2	0.5561	12
102	2 2	1854.31	1858.84	1.7387	2	0.0655	21
103	4 4	1866.51	1871.06	0.6387	2	0.0661	21
104	5 1	1877.54	1882.08	3.1995	2	3.6213	15
105	1 3	1894.76	1899.31	2.3568	1	0.211	2
106	3 3	1907.73	1912.26	1.7001	1	0.1614	1
107	4 2	1919.99	1924.54	4.8722	2	0.0009	12
108	2 3	1935.28	1939.83	2.6963	1	0.3018	3
109	1 5	1948.68	1953.2	5.1075	1	0.3941	6
110	4 5	1964.58	1969.13	3.4155	1	0.1256	2
111	3 4	1978.55	1983.07	1.7895	2	0.1198	11
112	4 3	1990.73	1995.27	4.3569	2	0.1001	11
113	2 1	2005.58	2010.13	2.9349	2	0.6626	12
114	4 1	2019.6	2024.13	7.0078	2	0.1705	13
115	1 4	2037.16	2041.71	2.664	1	0.2898	2
116	1 2	2050.43	2054.95	2.6016	1	0.0533	1
117	5 5	2063.46	2068.01	3.2561	2	0.2728	11
118	1 1	2077.41	2081.96	1.269	2	0.1809	21
119	2 4	2089.26	2093.79	0.9849	1	2.1206	2
120	5 2	2102.68	2107.23	2.872	2	0.1797	13
121	5 3	2116.16	2120.71	3.2292	2	2.4783	12
122	2 5	2132.28	2136.82	2.3438	1	5.0625	3
123	3 5	2150.13	2154.68	8.1127	1	0.264	3
124	5 4	2168.91	2173.46	4.1607	2	0.2102	14
125	3 2	2183.65	2188.2	1.9395	2	0.0507	11
