# Supplementary material for: Surface Stickiness Perception by Auditory, Tactile, and Visual Cues
Source: Front Psychol. 2019 Sep 18;10:2135. doi: 10.3389/fpsyg.2019.02135 (PMC6760014; doi:10.3389/fpsyg.2019.02135)
Supplement: DATASET S1 — Raw behavioral data for each of the 27 participants. [file Data_Sheet_1.ZIP › Datasets/22_filenumber10002_180816_t.xlsx]

## Sheet: 22_filenumber10002_180816_t
Trial	Level	1stDetach_onset	2ndDetach_onset	1stResp_RT	1stResp	2ndResp_RT	2ndResp
1	1 5	0	4.5343	3.0876	1	4.1861	8
2	3 2	17.7701	22.3212	1.1627	2	3.5515	16
3	2 4	32.8879	37.4146	1.2559	1	0.7677	6
4	4 4	45.2175	49.7687	0.9819	1	0.1682	4
5	2 3	56.704	61.238	1.0166	1	0.3006	7
6	2 2	68.3867	72.9211	0.7933	1	0.6103	3
7	1 3	80.1666	84.7192	0.8376	1	0.1711	6
8	2 1	91.5866	96.1202	0.7102	2	0.1506	12
9	2 5	102.837	107.363	1.6505	1	1.1509	4
10	1 1	116.034	120.587	0.789	2	0.2583	11
11	5 5	127.503	132.054	1.2759	2	0.3293	11
12	4 3	139.529	144.065	1.3709	1	0.7151	4
13	5 2	152.002	156.553	1.122	2	1.5963	14
14	3 5	165.14	169.687	0.7558	2	0.3585	12
15	4 5	176.653	181.187	0.7114	1	0.2862	3
16	1 2	188.052	192.604	1.2844	1	0.2778	3
17	5 4	200.021	204.571	3.7882	2	0.2969	21
18	3 1	214.43	218.965	0.9039	2	0.2675	14
19	3 3	226.003	230.553	0.9893	1	0.4156	1
20	5 3	237.825	242.371	0.8663	2	0.8783	13
21	3 4	249.97	254.516	0.916	2	0.3841	11
22	5 1	261.62	266.171	0.8867	2	0.8145	16
23	4 1	273.737	278.278	1.4755	2	1.8912	18
24	4 2	287.499	292.051	1.11	2	0.2927	14
25	1 4	299.303	303.853	1.0743	1	0.9858	6
26	4 5	311.694	316.229	2.0444	1	0.1603	1
27	3 5	324.303	328.852	0.8027	2	0.418	13
28	4 4	335.971	340.521	1.2502	2	1.4034	13
29	1 5	348.961	353.488	0.7996	1	0.2802	4
30	3 3	360.418	364.952	0.9666	2	0.3366	11
31	2 2	372.137	376.671	7.6233	1	0.3693	2
32	2 3	390.532	395.067	3.2301	1	0.3312	1
33	4 2	404.52	409.07	2.3535	2	2.9924	15
34	2 5	420.271	424.803	3.6941	1	0.7289	4
35	3 2	435.085	439.638	0.9932	2	0.8751	15
36	3 4	447.371	451.904	7.7845	2	2.7416	13
37	5 3	468.201	472.753	3.0014	2	2.1204	11
38	2 1	483.743	488.276	1.6282	2	0.1495	14
39	4 1	495.914	500.467	3.1951	2	4.3938	16
40	1 2	513.937	518.487	1.0799	1	0.1168	3
41	1 3	525.537	530.063	1.0871	1	0.5388	3
42	5 5	537.568	542.119	0.8154	1	0.1116	1
43	3 1	548.939	553.488	1.0626	2	0.302	16
44	5 4	560.703	565.236	1.0588	1	0.1229	2
45	1 1	572.201	576.753	3.4349	1	0.0818	1
46	1 4	586.17	590.704	1.7906	1	2.8681	4
47	5 2	601.131	605.683	0.7912	1	1.972	13
48	4 3	614.304	618.854	0.9613	1	0.0591	2
49	2 4	625.721	630.245	1.0823	1	0.3365	2
50	5 1	637.419	641.968	5.7372	2	2.2814	15
51	2 5	655.888	660.42	1.8667	1	2.8771	4
52	4 3	671.03	675.583	0.8726	1	1.5478	3
53	1 4	683.871	688.42	0.18	1	0.7156	5
54	1 3	695.104	699.627	1.9824	1	0.6177	4
55	1 5	708.082	712.617	1.5881	1	0.4839	4
56	5 5	720.587	725.137	0.8781	1	0.6328	2
57	4 5	732.521	737.062	1.7974	1	0.0011	1
58	5 3	744.738	749.284	0.658	2	0.0899	21
59	4 4	755.887	760.437	0.7577	2	0.001	2
60	2 3	766.976	771.51	0.7873	1	0.0244	3
61	2 4	778.164	782.701	1.7697	1	0.0084	2
62	2 2	790.253	794.787	0.8559	1	0.0146	2
63	3 3	801.525	806.06	1.545	2	0.3777	11
64	1 1	813.849	818.384	1.1663	2	0.2343	21
65	3 5	825.671	830.22	1.3504	1	0.0012	1
66	4 1	837.459	841.994	1.8822	2	1.063	14
67	3 2	850.803	855.352	1.0812	2	0.0783	13
68	1 2	862.405	866.953	1.1511	1	0.0021	2
69	3 4	874.005	878.53	2.8532	2	1.5314	11
70	5 1	888.704	893.253	2.2542	2	0.6654	14
71	2 1	902.052	906.587	2.1429	2	0.8649	13
72	4 2	915.464	920.015	2.851	2	0.7662	12
73	3 1	929.486	934.037	0.8241	2	1.2053	15
74	5 4	941.938	946.477	0.8686	1	0.4923	3
75	5 2	953.602	958.151	0.7207	2	1.3064	13
76	1 3	966.072	970.621	3.6681	1	2.7891	4
77	2 1	982.938	987.47	1.1106	2	0.0668	13
78	4 5	994.518	999.07	1.5826	1	0.0877	2
79	3 1	1006.62	1011.17	1.7908	2	0.4648	16
80	3 2	1019.28	1023.81	1.2299	2	0.1696	12
81	2 4	1031.07	1035.6	1.1383	1	1.2228	4
82	1 2	1043.74	1048.29	1.2751	1	1.3407	2
83	1 1	1056.78	1061.32	1.7458	2	0.0599	11
84	3 3	1068.99	1073.54	1.2329	2	0.0313	11
85	3 5	1080.68	1085.21	0.7377	2	0.0009	21
86	4 1	1091.81	1096.37	2.3764	2	1.7584	16
87	4 2	1106.35	1110.9	2.2539	2	0.8835	13
88	5 4	1119.92	1124.46	0.7642	2	0.1369	21
89	5 3	1131.13	1135.68	1.3879	1	0.0009	1
90	3 4	1142.95	1147.5	6.3297	2	0.001	11
91	5 2	1159.63	1164.17	1.8215	2	3.3168	16
92	2 3	1175.17	1179.72	0.8967	1	0.1231	3
93	1 5	1186.6	1191.14	1.0649	1	0.2861	7
94	1 4	1198.35	1202.9	0.794	1	0.1991	5
95	5 1	1209.67	1214.22	1.37	2	0.1568	15
96	2 2	1221.64	1226.17	1.3247	2	0.0618	21
97	2 5	1233.41	1237.95	0.6546	1	0.069	3
98	4 3	1244.57	1249.12	0.8595	2	0.0499	21
99	5 5	1255.89	1260.44	0.9979	1	0.3871	3
100	4 4	1267.69	1272.23	2.3019	1	0.187	2
101	3 2	1280.52	1285.07	2.0675	2	0.4624	12
102	1 1	1293.45	1297.98	0.7063	2	0.2251	21
103	5 5	1304.76	1309.32	2.0483	1	0.9026	2
104	5 2	1318.17	1322.72	1.111	2	0.1413	13
105	1 5	1329.82	1334.35	1.3503	1	0.7501	8
106	2 3	1342.33	1346.87	1.1837	2	0.1875	16
107	3 3	1354.09	1358.64	2.6173	2	1.5319	13
108	4 5	1368.65	1373.18	1.4783	1	0.2221	3
109	4 2	1380.75	1385.3	1.6765	1	0.6208	1
110	1 4	1393.49	1398.04	1.4439	1	0.3687	4
111	2 1	1405.62	1410.15	0.9005	2	0.3842	12
112	1 3	1417.3	1421.85	0.863	1	0.2278	8
113	2 5	1428.8	1433.34	0.9908	1	0.4414	5
114	2 4	1440.62	1445.15	1.1775	1	2.2427	5
115	3 1	1454.34	1458.89	1.6919	2	0.3514	18
116	2 2	1466.8	1471.34	1.7167	1	0.6661	2
117	4 3	1479.56	1484.12	0.3654	1	0.7355	4
118	4 4	1491.07	1495.62	0.5937	1	2.1465	3
119	1 2	1504.14	1508.66	1.0306	1	0.548	3
120	3 5	1516.1	1520.63	1.7419	1	0.5596	2
121	3 4	1528.8	1533.35	3.1512	1	0.1174	1
122	5 4	1542.41	1546.95	0.3578	2	0.3031	21
123	5 1	1553.38	1557.93	1.473	2	1.312	18
124	4 1	1566.62	1571.17	2.3037	2	0.4448	17
125	5 3	1579.79	1584.32	1.0256	1	1.0697	5
