# Supplementary material for: Surface Stickiness Perception by Auditory, Tactile, and Visual Cues
Source: Front Psychol. 2019 Sep 18;10:2135. doi: 10.3389/fpsyg.2019.02135 (PMC6760014; doi:10.3389/fpsyg.2019.02135)
Supplement: DATASET S1 — Raw behavioral data for each of the 27 participants. [file Data_Sheet_1.ZIP › Datasets/22_filenumber10003_180816_v.xlsx]

## Sheet: 22_filenumber10003_180816_v
Trial	Level	1stDetach_onset	2ndDetach_onset	1stResp_RT	1stResp	2ndResp_RT	2ndResp
1	5 3	0	4.9985	4.7493	1	1.0249	2
2	1 5	16.7284	21.7237	3.6129	1	0.8679	8
3	4 1	32.0513	37.0509	0.5285	2	0.4376	14
4	5 5	43.8871	48.9006	1.5041	1	1.802	3
5	4 5	58.0679	63.0761	5.9742	2	0.6195	11
6	4 4	75.5339	80.5509	1.9932	1	2.2077	4
7	2 3	90.614	95.6085	5.8403	1	0.405	4
8	5 1	107.718	112.716	3.1417	2	1.1051	16
9	5 4	122.822	127.824	0.9436	1	2.4283	2
10	3 3	137.063	142.051	0.6568	2	0.393	21
11	2 5	148.965	153.969	2.1	2	1.0423	4
12	5 2	163.069	168.076	3.0142	2	2.6149	12
13	1 1	179.573	184.584	0.6361	1	1.5861	3
14	3 1	192.671	197.673	3.9442	2	1.0886	16
15	1 2	208.573	213.568	2.1159	1	5.5199	5
16	4 2	227.067	232.073	1.1126	2	0.1132	13
17	2 4	239.155	244.163	1.3273	1	0.1228	3
18	2 2	251.51	256.518	0.9483	1	0.0873	1
19	1 3	263.422	268.424	1.483	1	2.8532	6
20	1 4	278.613	283.601	1.2397	1	0.1091	4
21	4 3	290.779	295.784	0.8363	1	0.9273	3
22	2 1	303.408	308.409	1.3022	2	0.0446	12
23	3 2	315.604	320.615	0.7564	2	0.1882	13
24	3 4	327.419	332.434	1.59	2	0.145	11
25	3 5	340.001	345.01	2.7889	2	0.1391	21
26	5 5	353.787	358.817	1.6039	1	0.0681	1
27	2 3	366.352	371.356	1.0267	1	0.5833	3
28	4 1	378.776	383.779	0.5405	2	0.2342	14
29	4 4	390.418	395.435	1.1613	1	0.1773	4
30	1 5	402.677	407.673	2.1711	1	0.9867	4
31	2 5	416.653	421.663	1.2608	1	0.1431	2
32	3 4	428.944	433.952	1.0592	1	0.1324	5
33	5 2	441.005	446.008	1.0179	2	0.3973	13
34	2 4	453.279	458.268	1.5681	1	0.0975	2
35	2 1	465.804	470.818	1.479	2	0.6685	13
36	1 4	478.833	483.826	1.1235	1	0.6923	2
37	4 5	491.504	496.514	0.9512	2	0.1233	11
38	4 2	503.431	508.435	0.4703	2	0.1081	13
39	2 2	514.857	519.86	0.677	2	0.1407	13
40	3 5	526.509	531.515	0.8988	1	0.1041	2
41	3 3	538.388	543.401	0.9421	1	0.4899	2
42	4 3	550.711	555.71	1.1202	2	0.3133	12
43	3 2	563.014	568.015	1.3921	1	0.1314	1
44	1 1	575.368	580.384	1.6418	1	0.0577	2
45	1 2	587.946	592.927	1.0357	1	0.007	2
46	5 1	599.839	604.85	1.2604	2	0.8902	14
47	5 4	612.887	617.889	19.073	2	0.2765	11
48	3 1	643.128	648.134	0.8398	2	0.0431	12
49	5 3	654.883	659.876	1.2808	1	0.001	2
50	1 3	667.017	672.015	1.4146	1	2.4867	4
51	3 3	681.789	686.789	1.0711	1	1.1892	2
52	5 5	694.893	699.895	0.7161	1	1.4144	2
53	3 2	707.869	712.868	1.1633	2	0.6124	13
54	4 1	720.523	725.524	2.1051	2	0.1343	11
55	5 4	733.606	738.596	1.1892	1	0.6384	1
56	2 3	746.284	751.301	6.9204	1	0.7869	2
57	2 2	764.872	769.877	2.6808	1	0.0008	2
58	5 2	778.41	783.418	11.2534	2	0.4379	11
59	4 5	800.946	805.945	1.1788	1	0.0219	2
60	5 3	813.019	818.034	2.246	2	0.0782	11
61	2 5	826.232	831.224	1.6848	2	0.0249	11
62	2 4	838.796	843.797	1.0045	1	0.0032	2
63	3 5	850.634	855.651	2.2104	2	0.013	11
64	4 3	863.703	868.708	1.5641	2	0.0807	21
65	4 2	876.198	881.184	2.4531	2	0.0602	13
66	1 3	889.562	894.567	1.0885	1	0.1313	6
67	1 2	901.637	906.642	4.1639	1	0.1058	4
68	5 1	916.768	921.783	1.1069	2	0.2077	13
69	1 4	928.971	934.006	1.1603	1	0.0763	3
70	2 1	941.101	946.111	0.4242	2	0.722	13
71	4 4	953.117	958.134	1.2021	2	0.65	11
72	1 1	965.851	970.856	0.6706	1	0.0489	1
73	3 1	977.418	982.428	0.8807	2	0.0412	12
74	1 5	989.229	994.235	0.9946	1	0.0916	4
75	3 4	1001.21	1006.21	1.4827	1	0.001	1
76	5 5	1013.53	1018.53	0.9545	1	0.0269	1
77	5 3	1025.35	1030.35	1.3308	1	0.0331	2
78	2 5	1037.59	1042.59	1.9671	1	0.283	3
79	2 1	1050.7	1055.7	0.6126	2	0.2021	13
80	1 2	1062.41	1067.42	2.1921	1	0.1622	1
81	2 4	1075.62	1080.62	1.2356	1	0.001	3
82	1 1	1087.69	1092.68	1.9088	1	3.095	2
83	4 4	1103.56	1108.57	1.592	2	0.0257	21
84	4 1	1116	1120.99	1.0807	2	0.3374	13
85	3 3	1128.28	1133.32	5.6968	1	0.8072	2
86	3 2	1145.66	1150.66	0.6942	2	0.017	13
87	4 3	1157.26	1162.25	5.6498	1	0.0009	12
88	4 5	1173.77	1178.77	3.908	2	0.0008	11
89	1 5	1188.5	1193.5	1.2553	1	0.397	4
90	5 2	1201.02	1206.03	3.112	2	2.3387	12
91	4 2	1217.35	1222.34	0.999	2	0.7635	13
92	3 4	1229.97	1234.96	1.1291	1	0.0642	1
93	3 1	1242.04	1247.05	2.9236	2	0.0437	11
94	2 3	1255.88	1260.88	6.9853	2	0.0438	21
95	3 5	1273.79	1278.8	4.4529	2	0.0008	11
96	5 1	1289.12	1294.13	0.661	2	0.008	13
97	1 4	1300.66	1305.67	1.5683	1	0.5218	3
98	5 4	1313.62	1318.63	1.3041	1	0.0813	1
99	1 3	1325.87	1330.86	0.9902	1	0.3552	3
100	2 2	1338.07	1343.07	2.0642	1	0.0151	1
101	3 5	1351.02	1356.04	0.6737	2	0.0846	11
102	5 5	1362.66	1367.66	0.6019	1	0.0568	2
103	3 2	1374.19	1379.2	0.8968	2	0.3053	13
104	4 3	1386.3	1391.29	6.6954	2	0.1558	21
105	3 4	1404	1408.98	1.4438	2	0.2399	12
106	5 2	1416.51	1421.52	1.2487	2	0.1532	14
107	5 4	1428.79	1433.79	1.4721	1	0.1235	1
108	3 1	1441.23	1446.23	0.5557	2	2.108	13
109	1 1	1454.8	1459.8	0.8019	2	0.095	11
110	1 4	1466.55	1471.56	1.8534	1	0.306	4
111	2 4	1479.56	1484.6	1.17	1	0.0759	3
112	4 2	1491.71	1496.71	0.8217	2	0.0289	12
113	4 4	1503.43	1508.43	0.8286	1	0.0467	2
114	2 3	1515.17	1520.18	4.7308	1	0.4241	2
115	2 5	1531.22	1536.21	0.9664	1	1.6505	2
116	1 2	1544.66	1549.65	0.8637	1	0.0011	2
117	1 3	1556.4	1561.42	1.2176	1	1.4324	5
118	5 3	1569.94	1574.94	1.1651	1	0.0438	1
119	3 3	1582	1587.02	1.7719	1	0.0009	1
120	4 1	1594.67	1599.68	1.3107	2	1.1295	15
121	2 1	1607.99	1612.99	0.8026	2	0.001	12
122	5 1	1619.66	1624.67	1.3809	2	0.6847	13
123	4 5	1632.6	1637.61	0.8992	1	0.0009	2
124	2 2	1644.36	1649.36	1.6888	2	0.006	21
125	1 5	1656.88	1661.9	1.4015	1	1.6812	6
