# Supplementary material for: Surface Stickiness Perception by Auditory, Tactile, and Visual Cues
Source: Front Psychol. 2019 Sep 18;10:2135. doi: 10.3389/fpsyg.2019.02135 (PMC6760014; doi:10.3389/fpsyg.2019.02135)
Supplement: DATASET S1 — Raw behavioral data for each of the 27 participants. [file Data_Sheet_1.ZIP › Datasets/23_filenumber10007_180816_a.xlsx]

## Sheet: 23_filenumber10007_180816_a
Trial	Level	1stDetach_onset	2ndDetach_onset	1stResp_RT	1stResp	2ndResp_RT	2ndResp
1	1 2	0	4.5325	2.1897	1	4.3567	5
2	5 4	17.0156	21.5533	2.1825	2	3.391	21
3	1 1	32.893	37.4289	2.2091	2	1.158	21
4	2 1	46.6644	51.1974	3.0226	2	1.1344	21
5	5 5	61.1985	65.731	1.783	2	0.8335	21
6	4 2	74.2469	78.7972	2.2362	2	3.1699	11
7	3 4	90.0819	94.6047	1.1489	1	1.8214	2
8	2 2	103.348	107.895	2.2674	1	1.8985	3
9	2 4	117.933	122.465	1.5099	1	1.4041	5
10	1 5	131.155	135.691	1.1749	1	1.3143	7
11	5 1	144.062	148.614	2.0951	2	1.3445	15
12	4 1	157.949	162.499	2.427	2	1.2797	13
13	5 2	172.058	176.61	1.2219	2	1.168	15
14	3 1	184.848	189.399	2.1543	2	1.6967	12
15	2 5	199.098	203.623	1.5604	1	1.3524	5
16	4 5	212.429	216.98	2.0868	1	1.4407	3
17	3 3	226.381	230.915	1.7817	2	0.9354	21
18	3 2	239.491	244.027	2.0791	2	1.0691	11
19	5 3	253.03	257.581	1.589	2	0.9917	11
20	1 4	266.032	270.555	1.5334	1	0.9684	3
21	3 5	278.848	283.395	1.6455	1	1.2311	5
22	1 3	292.164	296.714	1.36	1	1.6778	5
23	4 4	305.622	310.164	0.8917	1	1.0008	3
24	2 3	317.827	322.364	0.7524	1	1.4903	3
25	4 3	330.482	335.032	1.6442	1	0.9565	1
26	2 2	343.481	348.025	1.2456	2	1.1036	21
27	4 5	356.23	360.781	1.7605	1	1.8898	2
28	3 4	370.318	374.855	1.5171	1	1.2496	3
29	4 2	383.393	387.945	1.4189	2	1.9892	13
30	1 2	397.216	401.764	1.1209	1	0.6779	1
31	2 3	409.415	413.94	0.4515	1	1.1049	3
32	4 3	421.378	425.929	1.0855	2	0.8135	21
33	5 4	433.715	438.264	1.3375	2	1.9372	12
34	1 3	447.314	451.847	0.755	1	0.4057	3
35	4 4	458.865	463.413	1.8896	2	0.6559	21
36	3 1	471.747	476.281	1.4341	2	1.1204	13
37	5 2	484.697	489.242	1.5374	2	0.7382	15
38	2 5	497.38	501.915	1.4456	1	1.189	5
39	1 5	510.435	514.972	1.4791	1	0.9889	5
40	3 5	523.313	527.862	1.7403	1	1.3046	4
41	1 1	536.781	541.332	1.8338	2	0.93	21
42	4 1	549.971	554.498	1.6003	2	1.1481	11
43	5 1	563.111	567.663	1.4571	2	1.0793	13
44	3 3	576.098	580.632	0.4256	2	0.7602	21
45	1 4	587.698	592.23	0.5426	1	1.3683	3
46	2 4	599.929	604.464	0.5016	1	0.9439	3
47	5 3	611.697	616.248	1.0993	2	1.3119	11
48	3 2	624.523	629.058	1.6843	2	0.5724	11
49	5 5	637.165	641.715	1.8158	2	1.9222	11
50	2 1	651.331	655.854	2.1531	2	0.9722	21
51	5 1	664.842	669.394	1.6587	2	1.0474	15
52	4 2	677.999	682.548	1.9758	2	0.9071	11
53	1 4	691.282	695.807	1.0072	1	1.5296	2
54	4 1	704.128	708.68	0.9751	2	1.2546	13
55	3 5	716.798	721.332	1.2404	1	1.1628	4
56	3 2	729.598	734.13	1.4519	2	0.8944	11
57	1 3	742.33	746.881	1.2717	1	0.4245	2
58	5 4	754.432	758.981	1.4992	2	0.9771	21
59	5 3	767.242	771.793	1.4205	2	1.6398	11
60	1 5	780.714	785.265	1.4183	1	0.8752	7
61	3 3	793.465	797.988	1.3741	2	1.09	21
62	1 2	806.309	810.845	2.7039	1	0.5675	1
63	5 5	819.981	824.531	1.0944	2	0.8128	21
64	2 5	832.304	836.831	1.6883	1	0.6345	4
65	2 3	845.011	849.546	0.6047	1	0.5468	1
66	5 2	856.598	861.148	1.0864	2	1.2999	13
67	2 4	869.38	873.914	1.3879	1	1.1398	2
68	2 2	882.213	886.748	0.671	2	0.9377	21
69	3 1	894.248	898.782	1.0958	2	1.1213	12
70	3 4	906.858	911.393	2.2936	1	0.3926	1
71	1 1	919.848	924.397	1.6245	2	0.8157	21
72	4 4	932.72	937.254	1.6688	2	0.8158	21
73	4 3	945.493	950.044	0.5486	2	1.1817	12
74	2 1	957.649	962.198	1.6627	2	0.4911	21
75	4 5	970.238	974.773	2.4381	1	0.4156	3
76	4 1	983.51	988.063	1.126	2	0.9138	12
77	2 3	996.015	1000.55	0.4667	1	1.1376	3
78	1 5	1008.01	1012.54	0.6521	1	1.2415	7
79	5 3	1020.29	1024.85	1.7929	2	1.2338	11
80	3 3	1033.73	1038.27	0.43	2	0.8467	21
81	4 2	1045.38	1049.92	1.8609	2	1.5247	12
82	4 4	1059.16	1063.71	0.9637	1	1.5669	3
83	5 2	1072.03	1076.58	1.2532	2	1.2373	15
84	5 5	1084.94	1089.49	1.9245	1	0.9681	1
85	1 4	1098.26	1102.82	1.2488	1	1.4039	4
86	4 3	1111.25	1115.79	1.7848	2	0.4528	21
87	4 5	1123.89	1128.45	0.9664	1	1.435	4
88	5 1	1136.75	1141.3	1.3544	2	1.0468	14
89	3 4	1149.57	1154.1	2.8293	1	0.3186	1
90	5 4	1163.03	1167.58	1.1965	2	1.0111	11
91	1 2	1175.56	1180.1	1.5738	2	1.018	21
92	2 5	1188.54	1193.08	1.2874	1	1.5294	6
93	3 5	1201.76	1206.32	1.5675	1	1.3962	3
94	2 4	1215.17	1219.69	0.8629	1	1.3568	3
95	2 1	1227.68	1232.21	1.2215	2	1.2986	12
96	1 3	1240.63	1245.18	0.4765	1	1.0121	3
97	3 1	1252.51	1257.04	1.033	2	1.0608	12
98	1 1	1264.99	1269.53	1.5405	2	0.7856	21
99	3 2	1277.73	1282.26	1.5632	2	0.766	12
100	2 2	1290.44	1294.96	0.9581	2	0.7103	21
101	4 5	1302.5	1307.05	0.9335	1	1.105	4
102	2 1	1314.96	1319.5	1.3399	2	1.0301	11
103	2 5	1327.72	1332.26	0.5954	1	1.0266	6
104	1 1	1339.75	1344.3	1.3455	2	0.956	21
105	1 2	1352.5	1357.02	1.436	1	0.2339	1
106	4 1	1364.57	1369.13	1.3992	2	1.1898	12
107	5 3	1377.6	1382.15	1.1604	2	1.1802	11
108	5 1	1390.35	1394.89	1.7167	2	1.4705	15
109	1 4	1403.95	1408.5	1.0855	1	0.7797	3
110	3 1	1416.15	1420.7	1.9515	2	1.166	12
111	5 5	1429.7	1434.23	1.7175	2	0.817	21
112	2 2	1442.64	1447.18	1.3576	2	0.6911	21
113	3 2	1455.1	1459.63	1.6049	2	0.8529	21
114	4 3	1467.95	1472.49	2.1299	1	0.382	1
115	1 3	1480.86	1485.41	0.4021	1	0.8453	2
116	2 4	1492.55	1497.08	0.6621	1	1.4857	3
117	5 2	1505.02	1509.58	0.8764	2	1.5427	12
118	4 2	1517.87	1522.41	1.1458	2	1.6446	11
119	3 3	1531.07	1535.59	0.2997	2	1.0231	21
120	3 5	1542.78	1547.33	1.0826	1	1.1548	3
121	3 4	1555.45	1560	1.9829	2	0.6928	21
122	2 3	1568.45	1572.97	0.374	1	0.7566	2
123	4 4	1579.96	1584.51	0.7263	2	0.8895	21
124	5 4	1591.9	1596.45	1.3701	2	0.4015	11
125	1 5	1604	1608.54	1.3615	1	0.3282	4
