# Supplementary material for: Surface Stickiness Perception by Auditory, Tactile, and Visual Cues
Source: Front Psychol. 2019 Sep 18;10:2135. doi: 10.3389/fpsyg.2019.02135 (PMC6760014; doi:10.3389/fpsyg.2019.02135)
Supplement: DATASET S1 — Raw behavioral data for each of the 27 participants. [file Data_Sheet_1.ZIP › Datasets/23_filenumber10008_180816_t.xlsx]

## Sheet: 23_filenumber10008_180816_t
Trial	Level	1stDetach_onset	2ndDetach_onset	1stResp_RT	1stResp	2ndResp_RT	2ndResp
1	1 4	0	4.5369	1.5913	1	2.4906	3
2	5 5	14.4698	19.0193	0.5121	2	0.8648	21
3	5 3	26.2699	30.8022	2.2724	1	0.7393	3
4	3 5	39.6677	44.2202	0.6018	2	0.8751	21
5	4 2	51.5874	56.1367	0.8506	2	0.423	21
6	2 2	63.2694	67.8145	1.1747	1	0.3198	1
7	5 4	75.1695	79.719	1.1871	2	0.6935	21
8	5 1	87.37	91.92	0.5572	2	1.0588	12
9	1 2	99.3792	103.914	1.0043	1	0.449	2
10	4 4	111.218	115.769	1.1952	2	0.9135	21
11	3 1	123.653	128.187	0.9455	2	0.9455	14
12	3 4	135.936	140.481	0.7916	2	0.3005	21
13	3 2	147.369	151.92	1.4626	2	0.8488	12
14	2 3	160.104	164.637	1.3207	1	0.5671	4
15	4 5	172.386	176.932	1.1309	2	0.7064	21
16	4 1	184.669	189.22	0.8297	2	0.9537	14
17	3 3	196.87	201.395	0.5597	2	0.8129	21
18	2 5	208.632	213.167	1.2969	1	1.1807	4
19	2 4	221.554	226.104	1.9214	1	1.0925	3
20	1 1	234.887	239.419	0.7862	2	0.7781	21
21	1 3	246.832	251.368	0.8384	1	1.2865	6
22	5 2	259.353	263.903	0.9737	2	1.1106	13
23	1 5	271.844	276.369	1.1514	1	0.9598	6
24	2 1	284.333	288.869	1.3878	2	0.9673	11
25	4 3	297.12	301.67	1.451	2	0.7012	21
26	2 4	309.669	314.214	1.3993	1	1.7283	3
27	4 5	323.135	327.687	1.2965	1	0.5735	1
28	5 4	335.454	340.003	1.8874	2	0.7141	21
29	1 3	348.38	352.916	1.2343	1	0.7052	7
30	2 5	360.72	365.269	0.7623	1	1.3438	5
31	2 1	373.237	377.76	0.3463	2	0.8832	13
32	3 1	384.853	389.399	1.1933	2	1.2223	15
33	5 1	397.703	402.253	0.8974	2	1.7424	14
34	1 1	410.787	415.32	0.5977	2	0.7042	21
35	1 5	422.499	427.05	0.6241	1	0.8093	5
36	5 5	434.354	438.903	1.4893	2	0.8382	12
37	5 3	447.094	451.63	0.4893	2	0.9972	21
38	4 3	458.966	463.519	0.5274	2	0.3621	21
39	3 5	470.303	474.853	1.2608	1	0.3526	1
40	1 2	482.337	486.862	1.1229	1	0.6316	2
41	5 2	494.467	499.019	1.0691	2	0.8266	21
42	1 4	506.789	511.337	0.7147	1	0.9364	5
43	3 4	518.754	523.286	1.4618	2	0.9858	11
44	4 2	531.517	536.07	0.8241	2	0.6603	21
45	3 2	543.454	547.986	1.3706	2	0.8483	11
46	4 4	556.069	560.614	1.8705	1	0.4085	3
47	2 2	568.669	573.22	0.9742	2	0.7123	21
48	2 3	580.752	585.286	0.7903	1	0.4819	3
49	4 1	592.395	596.948	1.0229	2	0.7378	15
50	3 3	604.568	609.12	1.4715	1	0.4452	1
51	5 2	616.903	621.444	1.8758	2	1.0187	12
52	4 4	630.204	634.751	1.6451	2	0.9778	21
53	3 4	643.153	647.703	2.582	1	0.947	2
54	5 1	657.002	661.538	2.133	2	1.6751	14
55	1 1	671.2	675.752	0.507	2	0.8025	21
56	2 1	682.936	687.47	1.0178	2	2.1603	11
57	3 3	696.52	701.065	1.5195	1	0.4353	2
58	3 1	708.902	713.452	0.8791	2	0.8555	14
59	1 4	721.086	725.61	1.1535	1	0.9694	3
60	4 3	733.486	738.033	1.6009	1	1.1355	3
61	2 3	746.636	751.171	1.3982	1	0.2933	2
62	4 5	758.719	763.26	2.3765	1	0.4387	1
63	4 2	771.931	776.484	0.6455	2	1.1467	12
64	2 2	784.17	788.72	1.281	2	0.8581	21
65	4 1	796.72	801.262	0.7125	2	0.8149	14
66	2 4	808.649	813.184	0.9054	1	2.0554	2
67	3 5	821.92	826.47	1.0255	1	0.3614	3
68	1 3	833.728	838.253	0.6496	1	0.8245	5
69	5 5	845.583	850.135	0.8058	1	1.4387	4
70	3 2	858.253	862.786	1.3039	2	1.213	11
71	1 2	871.17	875.702	1.4785	1	0.7655	2
72	5 4	883.835	888.386	1.358	2	0.8833	12
73	1 5	896.407	900.942	0.6745	1	0.6179	4
74	5 3	908.095	912.648	0.9535	1	0.3229	2
75	2 5	919.768	924.303	0.8883	1	0.4589	2
76	1 2	931.553	936.076	0.8539	1	0.4971	3
77	2 1	943.279	947.815	1.1386	2	1.2912	11
78	3 2	956.102	960.654	1.7973	2	0.4322	11
79	4 1	968.759	973.303	0.6564	2	1.2928	13
80	5 4	981.097	985.649	1.5238	2	0.6151	21
81	1 3	993.569	998.119	1.0192	1	0.5064	4
82	5 3	1005.51	1010.04	2.4859	2	1.1207	11
83	2 4	1019.51	1024.05	1.2317	1	0.9987	2
84	4 3	1032.09	1036.64	1.5368	2	1.0317	21
85	4 5	1045.05	1049.59	1.0202	1	1.5176	2
86	3 4	1057.98	1062.52	1.3951	2	1.3028	12
87	4 4	1071.02	1075.57	1.2219	2	0.9794	21
88	1 4	1083.55	1088.1	0.9671	1	0.8155	5
89	2 3	1095.69	1100.22	1.7576	1	1.0217	4
90	1 1	1108.85	1113.38	0.4723	2	0.8531	21
91	3 3	1120.56	1125.1	2.6916	1	0.8692	2
92	2 5	1134.54	1139.09	2.2042	1	0.5068	2
93	2 2	1147.66	1152.18	1.7491	2	0.829	21
94	3 1	1160.6	1165.13	1.2412	2	0.5664	13
95	3 5	1172.84	1177.37	2.3331	2	0.6263	21
96	5 2	1186.19	1190.72	2.1524	2	0.8104	11
97	5 5	1199.53	1204.09	2.6889	2	0.7597	21
98	1 5	1213.42	1217.94	0.4365	1	1.0331	4
99	4 2	1225.26	1229.82	2.1499	2	0.8028	21
100	5 1	1238.64	1243.19	0.9345	1	0.8642	5
101	5 2	1250.85	1255.39	0.5792	2	1.1685	13
102	3 4	1263	1267.53	1.785	1	0.5229	3
103	4 1	1275.62	1280.17	0.5291	2	0.7778	12
104	3 2	1287.36	1291.89	1.4619	2	0.4962	13
105	3 3	1299.72	1304.25	1.6603	2	1.3885	12
106	4 5	1313.15	1317.7	1.1228	2	0.3678	21
107	5 1	1325.06	1329.6	0.4963	2	1.7395	13
108	3 1	1337.68	1342.22	1.1909	2	0.6736	14
109	1 2	1349.95	1354.5	0.8745	1	0.381	3
110	1 1	1361.6	1366.13	0.4783	2	0.6676	21
111	4 2	1373.14	1377.69	1.2845	2	0.4224	21
112	2 4	1385.27	1389.8	1.5092	1	1.1055	4
113	5 4	1398.19	1402.72	2.6144	2	1.0033	11
114	2 5	1412.12	1416.65	1.6068	1	1.9711	1
115	1 5	1426.1	1430.63	1.325	1	0.9436	4
116	2 3	1438.76	1443.3	0.7684	1	2.0516	2
117	5 3	1451.99	1456.54	2.2076	2	1.0459	21
118	2 1	1465.64	1470.16	1.89	2	0.3681	21
119	3 5	1478.28	1482.82	2.1061	1	0.4898	2
120	5 5	1491.3	1495.85	1.9149	1	0.6417	2
121	1 4	1504.26	1508.79	0.5377	1	0.9707	5
122	4 3	1516.08	1520.64	2.9532	2	0.4065	21
123	1 3	1529.86	1534.4	1.7726	1	0.8977	4
124	4 4	1542.91	1547.47	1.4805	2	0.3499	21
125	2 2	1555.1	1559.64	2.3452	2	0.6883	21
