# Supplementary material for: Surface Stickiness Perception by Auditory, Tactile, and Visual Cues
Source: Front Psychol. 2019 Sep 18;10:2135. doi: 10.3389/fpsyg.2019.02135 (PMC6760014; doi:10.3389/fpsyg.2019.02135)
Supplement: DATASET S1 — Raw behavioral data for each of the 27 participants. [file Data_Sheet_1.ZIP › Datasets/23_filenumber10009_180816_v.xlsx]

## Sheet: 23_filenumber10009_180816_v
Trial	Level	1stDetach_onset	2ndDetach_onset	1stResp_RT	1stResp	2ndResp_RT	2ndResp
1	5 3	0	5.0666	1.5088	1	1.6385	2
2	3 1	14.7643	19.7572	0.5871	2	1.4029	12
3	4 5	27.6259	32.6134	0.7439	1	1.1021	3
4	2 4	40.3476	45.3517	1.5435	1	1.4219	2
5	3 5	54.1436	59.1422	1.4576	2	1.4878	11
6	4 3	67.91	72.9161	0.4434	1	1.2752	3
7	5 1	80.4964	85.4886	0.7807	2	1.0461	13
8	5 5	93.188	98.1783	0.5107	2	0.8248	21
9	1 3	105.38	110.383	0.9867	1	1.1806	4
10	1 1	118.421	123.423	0.8394	2	0.2749	21
11	2 2	130.344	135.346	0.8925	2	0.2559	21
12	3 3	142.334	147.352	2.8198	2	0.5218	21
13	3 4	156.552	161.558	3.0829	1	0.4149	1
14	4 1	170.898	175.898	0.5382	2	1.0316	12
15	2 5	183.36	188.367	0.8302	1	0.8086	3
16	4 2	195.848	200.843	0.4717	2	0.0009	2
17	1 5	207.163	212.182	0.598	1	1.1376	4
18	3 2	219.779	224.785	0.6585	2	0.9665	12
19	1 4	232.273	237.26	0.4559	1	0.7281	4
20	4 4	244.31	249.317	1.7693	1	1.0575	2
21	5 4	257.969	262.972	0.7021	2	0.9028	21
22	1 2	270.438	275.428	0.5149	2	0.679	21
23	2 3	282.497	287.501	1.4176	1	0.9826	6
24	2 1	295.775	300.774	1.0283	1	0.2569	2
25	5 2	307.903	312.896	1.0016	2	0.3341	11
26	3 5	320.126	325.134	1.3666	1	0.405	3
27	1 2	332.772	337.775	3.3032	2	1.0887	11
28	2 3	348.007	353.016	0.8095	1	0.7515	5
29	5 5	360.452	365.472	1.8129	2	1.1025	12
30	1 3	374.212	379.212	2.4179	2	0.7598	12
31	2 1	388.233	393.252	1.3977	1	0.2442	1
32	1 1	400.766	405.757	0.951	2	0.3487	21
33	4 4	412.896	417.897	1.1072	1	0.4564	2
34	4 3	425.318	430.334	2.2149	2	1.4198	1
35	3 2	439.842	444.843	0.9053	2	0.6338	21
36	5 3	452.241	457.248	1.7429	1	0.3661	3
37	1 4	465.234	470.251	2.1333	1	0.524	2
38	5 1	478.761	483.761	0.4644	2	0.7234	21
39	5 4	490.814	495.833	0.4289	1	0.177	3
40	2 5	502.282	507.272	0.9863	1	0.7581	6
41	4 1	514.881	519.878	0.6407	2	0.3078	11
42	2 2	526.682	531.701	0.4532	2	0.8646	21
43	1 5	538.887	543.889	0.7863	1	0.3154	4
44	3 3	550.837	555.828	0.3483	2	0.6635	21
45	5 2	562.702	567.701	0.3756	2	0.6944	13
46	3 4	574.639	579.639	1.1724	1	0.2934	1
47	3 1	586.964	591.945	0.5049	2	0.7124	13
48	4 2	599.037	604.051	0.3816	2	0.7403	21
49	4 5	611.045	616.04	0.6017	1	0.2732	3
50	2 4	622.731	627.729	0.74	1	0.3648	4
51	3 1	634.7	639.718	0.8753	2	0.5281	13
52	2 2	646.986	651.99	0.6082	2	0.6976	21
53	3 2	659.145	664.146	0.744	2	0.8556	11
54	2 4	671.609	676.618	1.1261	1	0.1961	1
55	5 4	683.804	688.807	1.1981	2	0.8811	11
56	5 5	696.765	701.751	0.8615	2	0.3455	21
57	2 1	708.796	713.8	0.4739	2	1.1641	21
58	1 5	721.312	726.293	0.4074	1	0.4224	1
59	5 2	732.994	737.997	0.9628	2	0.9209	12
60	4 1	745.756	750.768	0.5886	2	0.4069	11
61	3 4	757.624	762.627	1.1747	2	0.7447	21
62	1 2	770.417	775.415	2.1068	2	0.7363	21
63	4 2	784.122	789.122	1.619	2	0.733	12
64	4 4	797.328	802.329	1.1577	2	0.2702	21
65	3 3	809.616	814.634	1.1496	2	0.1981	21
66	5 1	821.821	826.824	0.8156	2	1.1965	14
67	5 3	834.706	839.696	1.3271	2	0.0306	21
68	1 3	846.92	851.934	1.2322	1	0.5794	2
69	4 3	859.58	864.574	1.2883	1	0.2969	1
70	2 5	872.013	877.001	0.8442	1	0.3021	2
71	1 1	884.01	889.018	0.5588	2	0.6818	21
72	4 5	896.086	901.092	1.4235	2	0.007	21
73	2 3	908.387	913.398	2.4864	1	0.5346	2
74	3 5	922.289	927.301	0.6425	1	0.5864	2
75	1 4	934.387	939.394	0.5802	1	0.9102	2
76	5 2	946.734	951.732	0.7012	2	1.868	11
77	1 5	960.171	965.189	1.1949	1	0.7143	5
78	4 5	972.94	977.929	1.5731	2	0.8408	21
79	3 2	986.202	991.234	1.112	2	0.8882	12
80	4 2	999.106	1004.11	1.2119	2	0.3759	21
81	3 3	1011.5	1016.5	0.5242	2	0.8687	21
82	4 3	1023.75	1028.77	2.4143	1	0.4803	1
83	3 4	1037.52	1042.53	1.9596	2	0.7933	21
84	2 4	1051.14	1056.15	1.4342	1	0.6453	2
85	2 1	1064.1	1069.11	1.3436	1	0.3945	2
86	5 4	1076.7	1081.71	1.5555	1	0.4072	1
87	5 1	1089.54	1094.55	0.5882	2	1.1404	13
88	2 5	1102.15	1107.14	1.3401	1	1.4155	3
89	1 4	1115.72	1120.71	1.1952	1	1.3583	4
90	1 1	1129.14	1134.15	0.3874	2	0.727	21
91	2 3	1141.13	1146.12	0.6364	1	0.3072	3
92	3 1	1152.91	1157.9	0.4691	2	0.9724	11
93	3 5	1165.2	1170.22	0.5002	2	0.941	21
94	4 1	1177.47	1182.47	0.7475	2	0.7186	21
95	5 3	1189.81	1194.8	1.1328	2	0.3042	21
96	1 2	1202.1	1207.15	2.1341	2	0.4712	11
97	4 4	1215.63	1220.63	1.3525	2	0.7295	21
98	5 5	1228.58	1233.58	1.3729	2	0.3794	21
99	2 2	1241.21	1246.21	1.847	2	0.9598	21
100	1 3	1254.87	1259.86	1.2501	1	1.043	5
101	4 1	1268.03	1273.08	0.7812	2	0.9188	11
102	3 4	1280.66	1285.66	1.4766	2	1.0399	12
103	1 4	1294.03	1299.02	0.6657	1	1.3601	2
104	4 5	1306.91	1311.92	1.3119	1	0.2373	3
105	5 2	1319.36	1324.36	0.5011	2	0.876	11
106	4 2	1331.59	1336.6	0.4063	2	0.9353	21
107	4 3	1343.77	1348.78	0.4528	1	0.6893	3
108	3 3	1355.81	1360.79	0.5914	2	0.8487	21
109	4 4	1368.06	1373.07	2.9179	2	1.6688	11
110	3 5	1383.49	1388.49	0.4259	1	0.2703	2
111	2 1	1395	1399.99	1.046	2	0.2923	21
112	1 2	1407.2	1412.22	1.4709	2	0.2896	11
113	2 2	1419.81	1424.81	0.9688	2	0.5458	21
114	3 2	1432.19	1437.18	1.2	2	1.5176	13
115	1 1	1445.79	1450.83	1.19	1	0.2785	1
116	2 3	1458.15	1463.16	0.7692	1	0.6337	4
117	5 4	1470.43	1475.42	1.1725	2	1.0395	11
118	1 3	1483.48	1488.48	0.8753	1	0.4041	3
119	5 5	1495.63	1500.63	0.8738	2	0.5865	21
120	2 5	1507.93	1512.93	1.4317	1	0.3315	1
121	5 1	1520.54	1525.55	0.4122	2	0.9363	13
122	2 4	1532.74	1537.74	1.8856	2	0.6995	21
123	1 5	1546.2	1551.2	0.3455	1	0.2638	3
124	3 1	1557.65	1562.67	0.3548	2	0.3619	13
125	5 3	1569.25	1574.24	1.981	1	0.4789	2
