# Supplementary material for: Surface Stickiness Perception by Auditory, Tactile, and Visual Cues
Source: Front Psychol. 2019 Sep 18;10:2135. doi: 10.3389/fpsyg.2019.02135 (PMC6760014; doi:10.3389/fpsyg.2019.02135)
Supplement: DATASET S1 — Raw behavioral data for each of the 27 participants. [file Data_Sheet_1.ZIP › Datasets/24_filenumber10004_180816_a.xlsx]

## Sheet: 24_filenumber10004_180816_A
Trial	Level	1stDetach_onset	2ndDetach_onset	1stResp_RT	1stResp	2ndResp_RT	2ndResp
1	1 4	0	4.5263	2.3199	1	4.3142	3
2	5 3	17.0134	21.5645	0.7159	2	2.7416	16
3	4 3	30.8818	35.4213	4.2179	2	0.2092	21
4	4 1	45.6931	50.2458	5.7207	2	3.0234	13
5	5 4	64.8814	69.4312	1.9649	2	2.0482	14
6	5 2	79.2094	83.7606	1.0382	2	0.2365	18
7	2 2	90.882	95.432	2.8865	1	0.2094	1
8	3 4	104.382	108.906	4.2284	1	5.0563	1
9	2 4	123.963	128.498	0.6204	1	1.1328	3
10	3 3	136.036	140.571	5.366	1	1.2142	1
11	4 5	153.01	157.562	0.7605	1	0.4516	4
12	4 4	164.681	169.232	2.8864	2	0.0674	13
13	1 5	177.948	182.48	1.5377	1	0.2319	8
14	5 5	190.114	194.664	2.0401	1	0.1342	3
15	2 3	202.73	207.265	0.7866	1	0.0009	3
16	3 1	213.932	218.464	3.5553	2	2.2965	15
17	1 2	230.197	234.748	4.3669	1	0.1332	2
18	3 2	245.12	249.656	2.7394	2	0.8475	14
19	1 3	259.095	263.648	1.0905	1	0.6525	4
20	3 5	271.264	275.798	1.3144	1	2.2429	6
21	5 1	285.214	289.759	0.8291	2	0.7712	17
22	4 2	297.213	301.764	1.7778	2	0.766	13
23	2 5	310.197	314.731	1.7783	1	0.3562	4
24	2 1	322.724	327.26	3.2243	2	0.9571	11
25	1 1	337.298	341.848	1.876	1	1.4708	1
26	1 2	351.065	355.591	3.3806	2	0.0009	11
27	3 5	364.847	369.397	1.2126	1	0.8408	6
28	4 3	377.333	381.882	1.9014	1	0.1214	1
29	3 4	389.756	394.28	1.8252	2	0.3092	12
30	2 3	402.179	406.714	1.1861	1	0.3285	4
31	5 1	414.082	418.632	2.1965	2	0.6702	17
32	1 3	427.374	431.909	1.1568	1	0.3237	4
33	5 2	439.231	443.782	1.0687	2	0.5568	14
34	5 5	451.265	455.814	0.6772	2	0.341	12
35	1 4	462.691	467.226	0.3921	1	0.2049	3
36	1 5	473.613	478.164	0.8081	1	0.2557	4
37	4 5	485.101	489.648	1.0261	1	0.8805	5
38	3 1	497.44	501.977	1.0322	2	2.0221	15
39	5 3	510.897	515.449	0.4715	2	1.9616	17
40	4 4	523.735	528.272	0.4749	1	0.2759	1
41	4 2	534.797	539.343	0.9932	2	0.3931	12
42	5 4	546.581	551.132	0.863	2	0.2365	14
43	3 3	557.998	562.521	0.62	2	0.1728	11
44	4 1	569.164	573.71	1.203	2	0.1539	13
45	2 4	580.946	585.481	0.3775	1	0.0009	4
46	2 1	591.632	596.164	2.337	2	0.0009	11
47	2 2	604.38	608.91	2.2092	2	0.3624	21
48	3 2	617.33	621.882	3.1299	2	0.5001	11
49	2 5	631.371	635.905	1.2826	1	0.3905	5
50	1 1	643.443	647.979	3.3451	12	19.0168	12
51	1 2	676.242	680.778	1.317	2	0.2068	11
52	3 4	688.164	692.714	2.4894	1	0.2403	1
53	1 1	701.214	705.739	1.9057	2	0.0013	21
54	1 3	713.527	718.062	1.1651	1	0.0009	2
55	5 4	725.097	729.649	0.5088	2	0.0564	13
56	5 1	735.987	740.523	1.1372	2	0.6608	19
57	2 4	748.193	752.729	0.4722	1	0.1019	8
58	4 5	759.098	763.647	3.0341	1	0.0482	2
59	2 3	772.598	777.123	1.9212	1	0.4136	2
60	3 3	785.311	789.846	3.0339	2	3.937	21
61	1 4	802.681	807.222	0.3978	1	0.1672	3
62	4 2	813.564	818.109	2.0315	2	1.1172	14
63	5 5	827.114	831.665	3.0588	1	0.219	1
64	1 5	840.82	845.355	0.9365	1	0.271	5
65	3 2	852.425	856.96	0.7188	2	0.001	12
66	3 1	863.548	868.097	3.494	2	0.2037	14
67	4 4	877.664	882.206	1.4628	1	0.0015	2
68	2 2	889.46	893.995	0.8923	1	0.0898	1
69	5 3	900.832	905.381	0.5582	2	0.52	14
70	3 5	912.322	916.856	1.2823	1	0.0011	3
71	4 1	924.01	928.562	2.0369	2	1.1643	14
72	2 1	937.664	942.198	3.7036	2	0.1618	11
73	2 5	951.923	956.446	0.7751	1	2.0107	5
74	5 2	965.096	969.648	1.6207	2	0.1556	15
75	4 3	977.28	981.832	0.9289	1	0.1523	2
76	1 5	988.774	993.31	1.2882	1	0.1533	4
77	5 4	1000.63	1005.18	0.958	2	0.239	15
78	4 1	1012.15	1016.7	1.3378	2	0.0739	13
79	4 4	1023.96	1028.51	4.0031	2	0.5366	11
80	2 3	1038.83	1043.38	0.4942	1	0.5458	3
81	3 3	1050.3	1054.83	1.2422	1	0.389	1
82	2 2	1062.31	1066.84	1.9013	1	0.2071	21
83	3 1	1074.81	1079.36	2.7861	2	0.1096	12
84	3 2	1088.14	1092.67	3.9941	2	0.4144	12
85	4 3	1102.95	1107.5	2.6122	2	0.2063	11
86	3 4	1116.18	1120.72	6.0049	1	0.2565	2
87	5 3	1132.76	1137.31	1.9336	2	0.3154	14
88	5 2	1145.45	1150	1.1538	2	2.3665	16
89	3 5	1159.39	1163.91	0.6144	1	0.2415	3
90	1 3	1170.64	1175.18	0.4206	1	0.7672	4
91	4 2	1182.23	1186.78	1.7345	2	1.4873	12
92	1 1	1195.86	1200.4	1.8019	2	0.2105	21
93	4 5	1208.28	1212.83	0.8972	1	0.1402	3
94	2 5	1219.77	1224.3	0.3733	1	0.9686	4
95	5 1	1231.49	1236.03	1.1827	2	1.2989	15
96	2 4	1244.38	1248.91	2.366	1	0.0009	2
97	2 1	1257.08	1261.61	0.6999	2	0.1686	11
98	5 5	1268.36	1272.9	1.7724	2	0.0009	11
99	1 4	1280.55	1285.1	0.3173	1	0.0282	4
100	1 2	1291.23	1295.78	1.5906	2	1.6928	12
101	2 4	1304.91	1309.46	1.3982	2	0.1281	11
102	5 1	1316.76	1321.31	1.7132	2	0.138	14
103	3 3	1329.05	1333.59	1.0295	1	0.0157	2
104	4 2	1340.5	1345.04	0.641	2	0.001	12
105	2 3	1351.55	1356.1	1.8376	1	0.001	4
106	3 4	1363.81	1368.35	1.671	1	0.0009	2
107	1 5	1375.81	1380.34	1.8236	1	0.0009	6
108	5 5	1388.03	1392.58	1.3095	2	0.185	11
109	5 4	1399.97	1404.51	1.1965	2	0.4263	13
110	4 4	1411.9	1416.44	9.4705	2	0.5646	11
111	2 2	1432.28	1436.82	0.9932	1	0.0579	2
112	3 1	1443.71	1448.25	1.2263	2	0.1072	12
113	4 5	1455.44	1460	1.3616	1	0.0009	5
114	2 1	1467.25	1471.78	1.8186	2	0.001	11
115	1 4	1479.46	1484	0.2244	1	0.0153	4
116	3 5	1490.01	1494.56	0.8628	1	0.2674	3
117	1 2	1501.6	1506.15	2.3347	2	0.2993	13
118	3 2	1514.62	1519.15	2.5698	2	0.0627	13
119	1 1	1527.63	1532.18	1.5678	2	0.001	12
120	5 2	1539.63	1544.18	0.5827	2	0.7713	18
121	4 1	1551.4	1555.94	0.6842	2	1.4428	15
122	5 3	1563.93	1568.48	0.3526	2	0.0649	17
123	1 3	1574.78	1579.31	2.8954	1	0.2014	3
124	4 3	1588.26	1592.81	1.4874	1	0.0507	1
125	2 5	1600.21	1604.77	2.9619	1	0.0922	2
