# Supplementary material for: Surface Stickiness Perception by Auditory, Tactile, and Visual Cues
Source: Front Psychol. 2019 Sep 18;10:2135. doi: 10.3389/fpsyg.2019.02135 (PMC6760014; doi:10.3389/fpsyg.2019.02135)
Supplement: DATASET S1 — Raw behavioral data for each of the 27 participants. [file Data_Sheet_1.ZIP › Datasets/24_filenumber10005_180816_t.xlsx]

## Sheet: 24_filenumber10005_180816_t
Trial	Level	1stDetach_onset	2ndDetach_onset	1stResp_RT	1stResp	2ndResp_RT	2ndResp
1	3 1	0	4.5157	5.4141	2	0.4774	14
2	4 3	16.3521	20.9047	5.2332	2	1.1247	11
3	4 5	33.1228	37.6624	1.0665	1	0.5608	3
4	2 4	45.1571	49.6861	1.2699	1	1.0325	5
5	3 4	57.7897	62.3397	2.157	2	0.277	11
6	4 4	70.5388	75.0813	0.4601	1	0.2814	2
7	3 2	81.6046	86.1527	1.4386	14	2.6621	14
8	5 2	96.1227	100.673	2.4328	2	0.5008	15
9	3 3	109.48	114.006	2.1177	2	0.6075	11
10	5 3	122.587	127.139	2.2023	1	0.3653	3
11	5 5	135.592	140.139	3.9926	1	0.6667	1
12	5 4	150.672	155.219	0.8673	2	0.3157	16
13	3 5	162.188	166.739	1.5155	1	0.6155	4
14	2 3	174.774	179.313	2.2158	1	1.8133	3
15	5 1	189.208	193.754	0.8895	2	0.274	17
16	4 2	200.806	205.357	2.8758	2	0.1509	14
17	2 1	214.256	218.788	0.5223	2	2.8557	16
18	2 5	228.022	232.572	1.8559	1	0.3442	7
19	1 5	240.655	245.19	0.9735	1	3.3144	8
20	1 4	255.349	259.885	1.3465	1	0.4003	5
21	4 1	267.439	271.99	1.0092	2	0.0417	16
22	2 2	278.922	283.456	2.5787	2	0.1356	12
23	1 3	292.04	296.585	1.2716	1	1.8108	8
24	1 1	305.557	310.106	1.3441	2	0.9329	11
25	1 2	318.262	322.789	1.5056	1	0.7821	3
26	3 3	330.935	335.471	2.3083	1	0.4428	1
27	4 3	344.073	348.623	1.8357	1	3.2463	4
28	2 2	359.549	364.084	4.0363	2	2.5675	11
29	3 5	376.539	381.09	3.6562	2	0.235	11
30	3 4	390.83	395.356	3.4117	1	0.1063	3
31	5 4	404.67	409.222	1.3153	2	0.0513	12
32	3 1	416.375	420.922	2.2149	2	0.7894	16
33	5 3	429.782	434.335	0.5421	1	0.5494	2
34	1 2	441.272	445.823	0.4037	1	0.5317	3
35	1 3	452.626	457.173	1.1266	1	1.8556	5
36	4 1	465.999	470.552	3.5632	2	1.2326	15
37	4 2	481.239	485.79	0.9479	2	0.7537	12
38	4 5	493.363	497.898	2.0124	1	0.485	3
39	2 3	506.274	510.821	1.0966	1	4.4967	4
40	2 5	522.306	526.828	0.4137	1	0.1339	3
41	2 1	533.239	537.784	0.9344	2	0.0778	14
42	1 5	544.67	549.222	1.4357	1	0.9809	5
43	3 2	557.522	562.056	1.8343	2	0.4017	15
44	1 1	570.148	574.685	1.0692	2	0.2567	21
45	1 4	581.871	586.422	1.1354	1	0.1325	4
46	5 5	593.49	598.028	1.7486	1	0.1356	1
47	2 4	605.782	610.317	1.1053	1	0.2115	4
48	4 4	617.404	621.956	1.1356	2	0.0922	11
49	5 2	628.96	633.507	0.9663	2	0.2107	13
50	5 1	640.539	645.085	0.8546	2	0.1048	14
51	1 2	651.924	656.473	0.4537	1	0.1458	3
52	3 4	662.924	667.456	3.1575	2	0.2255	11
53	5 5	676.598	681.151	1.3425	1	0.2442	1
54	4 3	688.606	693.156	1.1804	1	0.1937	2
55	2 3	700.389	704.913	1.0226	1	0.6431	4
56	4 4	712.441	716.985	1.0333	1	0.1291	1
57	5 4	723.923	728.473	1.0602	2	1.0339	11
58	1 5	736.339	740.862	1.2095	1	1.3094	5
59	1 4	749.233	753.769	1.2512	1	0.5211	7
60	2 2	761.322	765.856	2.7401	1	1.1719	2
61	5 3	775.622	780.157	1.6898	1	0.221	2
62	1 1	787.935	792.489	3.9737	2	0.1294	21
63	2 1	802.472	807.006	1.8844	2	0.2251	13
64	2 5	814.965	819.488	0.808	1	0.9981	4
65	3 1	827.172	831.722	1.5606	2	0.0522	15
66	5 2	839.205	843.756	0.8433	2	0.3903	13
67	3 5	850.839	855.383	3.4615	1	0.2265	1
68	4 2	864.972	869.523	3.5284	2	0.2218	12
69	4 1	879.139	883.682	1.1296	2	1.7479	15
70	5 1	892.424	896.97	6.6144	2	1.3789	17
71	3 3	910.855	915.38	1.0513	1	0.2236	1
72	4 5	922.505	927.052	0.5959	1	0.4959	1
73	3 2	934.022	938.573	1.4349	2	0.1701	11
74	1 3	946.056	950.58	1.3967	1	1.1782	5
75	2 4	959.023	963.568	5.3779	1	0.2519	1
76	5 1	974.972	979.523	1.6497	2	0.236	14
77	5 5	987.28	991.814	2.6706	1	0.2418	3
78	5 4	1000.59	1005.14	1.8716	1	0.6203	3
79	4 3	1013.41	1017.96	1.3672	1	0.2257	2
80	5 2	1025.39	1029.93	1.0282	2	0.2379	12
81	3 5	1037.05	1041.61	1.7909	1	0.2242	1
82	2 2	1049.49	1054.04	1.5739	1	0.2272	1
83	4 4	1061.7	1066.25	1.3156	1	0.2455	11
84	2 4	1073.59	1078.12	1.1759	1	0.1318	3
85	4 2	1085.21	1089.76	1.212	2	0.1447	13
86	4 5	1096.98	1101.53	1.6839	2	1.5954	21
87	1 5	1110.67	1115.22	0.8534	1	0.2059	3
88	2 5	1122.16	1126.68	0.4374	1	0.0562	1
89	4 1	1133.05	1137.6	1.2428	2	0.2017	14
90	5 3	1144.9	1149.46	1.7331	2	0.1766	11
91	1 2	1157.22	1161.75	6.2268	1	0.1068	1
92	3 4	1173.94	1178.49	0.5492	1	0.6434	3
93	2 1	1185.49	1190.02	3.3384	2	0.0828	14
94	3 1	1199.3	1203.82	0.7516	2	1.9356	15
95	3 2	1212.39	1216.92	1.0352	2	0.2327	12
96	1 1	1224.07	1228.61	1.2071	2	0.0385	11
97	2 3	1235.7	1240.22	1.9708	1	1.0713	3
98	3 3	1249.14	1253.69	0.7602	1	0.386	2
99	1 4	1260.69	1265.22	0.9327	1	0.5643	3
100	1 3	1272.49	1277.03	0.5676	1	2.3089	3
101	1 2	1285.76	1290.31	0.2861	1	0.0107	2
102	1 3	1296.46	1301.01	0.721	1	0.8125	5
103	2 2	1308.4	1312.93	1.0226	2	0.013	11
104	4 4	1319.84	1324.39	0.8939	1	0.0009	1
105	3 5	1331.06	1335.59	0.9409	1	0.7501	3
106	5 3	1343.16	1347.7	1.3767	2	0.4377	11
107	5 4	1355.39	1359.94	0.2366	1	1.0616	2
108	1 1	1367.01	1371.56	1.157	2	0.0952	21
109	2 5	1378.67	1383.2	0.2237	1	0.0724	3
110	2 4	1389.35	1393.89	0.3532	1	0.2509	2
111	1 4	1400.29	1404.84	0.3516	1	0.0009	3
112	3 1	1410.97	1415.52	1.532	2	0.5346	13
113	4 2	1423.46	1428.01	4.9985	2	0.4741	11
114	3 2	1439.36	1443.88	4.0065	2	1.0734	12
115	3 3	1454.8	1459.34	0.6738	2	0.8228	11
116	1 5	1466.69	1471.24	0.2419	1	0.0527	3
117	2 1	1477.4	1481.93	1.3132	2	0.5053	12
118	4 1	1489.6	1494.15	0.9082	2	0.2138	13
119	4 5	1501.17	1505.72	2.456	1	0.0921	3
120	5 2	1514.13	1518.66	3.7494	2	0.4522	12
121	2 3	1528.72	1533.27	0.3387	1	0.1332	3
122	5 5	1539.62	1544.17	1.8029	2	0.0417	11
123	4 3	1551.89	1556.42	0.4109	1	0.0393	1
124	3 4	1562.74	1567.29	0.9303	1	0.2183	2
125	5 1	1574.22	1578.77	0.8747	2	0.1585	12
