# Supplementary material for: Surface Stickiness Perception by Auditory, Tactile, and Visual Cues
Source: Front Psychol. 2019 Sep 18;10:2135. doi: 10.3389/fpsyg.2019.02135 (PMC6760014; doi:10.3389/fpsyg.2019.02135)
Supplement: DATASET S1 — Raw behavioral data for each of the 27 participants. [file Data_Sheet_1.ZIP › Datasets/24_filenumber10006_180816_v.xlsx]

## Sheet: 24_filenumber10006_180816_v
Trial	Level	1stDetach_onset	2ndDetach_onset	1stResp_RT	1stResp	2ndResp_RT	2ndResp
1	2 1	0	5.0189	7.0487	2	2.2391	21
2	5 2	20.2704	25.2616	21.6063	2	6.6247	14
3	3 5	59.3566	64.3469	4.3045	2	2.9929	12
4	1 4	77.4548	82.4553	1.0245	1	4.5952	6
5	4 1	93.9274	98.9295	7.684	2	6.4819	6
6	3 3	118.954	123.958	3.3307	2	0.9229	21
7	1 1	134.053	139.048	5.9589	1	10.0675	13
8	3 1	160.947	165.945	1.5231	1	4.7434	8
9	2 5	178.087	183.074	1.9659	1	9.0181	13
10	5 4	199.925	204.93	5.0029	2	0.5578	2
11	3 2	216.306	221.321	6.0698	1	7.0432	17
12	1 3	240.272	245.266	6.9599	1	1.014	6
13	4 3	259.108	264.125	9.2871	2	3.2517	6
14	3 4	282.508	287.503	5.328	2	9.2749	13
15	1 2	307.989	312.982	5.4858	2	0.6926	21
16	2 4	324.984	329.989	1.1628	1	3.8434	4
17	1 5	340.874	345.864	1.5171	1	0.7142	5
18	2 3	353.954	358.953	1.7807	1	0.4511	5
19	5 3	367.052	372.058	1.3706	1	0.5072	2
20	4 2	379.791	384.799	0.9467	2	4.0213	13
21	5 5	395.607	400.606	0.8933	2	0.645	21
22	5 1	407.994	412.996	2.7461	2	1.0145	16
23	2 2	422.604	427.602	6.0629	2	0.5585	11
24	4 5	440.078	445.091	7.1234	2	15.8144	6
25	4 4	473.892	478.908	1.3753	1	1.2884	2
26	3 4	487.409	492.417	2.2094	2	1.1804	13
27	4 5	501.685	506.69	3.9637	2	1.0656	21
28	4 2	517.561	522.565	2.7223	2	6.2857	12
29	3 5	537.433	542.44	3.0434	2	12.2402	12
30	4 3	563.587	568.586	2.984	1	2.5116	3
31	5 5	579.919	584.925	2.597	2	0.9041	21
32	4 4	594.251	599.235	7.3361	2	5.6545	13
33	5 3	618.137	623.129	2.2957	1	1.125	3
34	1 2	632.391	637.385	8.6878	1	1.9609	1
35	5 1	653.908	658.895	1.9559	2	27.6904	15
36	1 3	694.404	699.398	4.2075	1	2.503	7
37	3 2	711.931	716.94	5.1708	2	4.4822	14
38	2 4	732.466	737.466	4.2548	1	0.5574	2
39	5 2	748.101	753.106	9.0455	2	1.4771	12
40	3 3	769.501	774.501	5.4166	1	2.1432	1
41	2 3	787.941	792.957	1.2078	1	0.7689	8
42	2 5	800.764	805.765	0.918	1	1.1493	6
43	1 4	813.652	818.655	1.2876	1	1.2066	8
44	1 5	827.022	832.024	0.7382	1	0.5718	7
45	4 1	839.168	844.167	1.1717	2	1.0032	13
46	2 1	852.197	857.207	0.9242	2	2.0979	16
47	5 4	866.094	871.096	0.8653	2	2.0486	13
48	2 2	879.826	884.819	1.3837	2	0.0653	21
49	3 1	892.133	897.141	4.5789	2	2.0898	17
50	1 1	909.667	914.667	3.7953	1	0.9274	1
51	4 4	925.256	930.274	3.7185	1	0.4427	1
52	3 3	940.308	945.298	2.2313	1	0.2812	2
53	1 4	953.674	958.688	3.041	1	0.8467	2
54	2 4	968.407	973.424	0.5096	1	1.5219	3
55	1 5	981.319	986.318	1.442	1	0.8029	1
56	2 3	994.423	999.424	1.2699	1	0.8103	5
57	3 1	1007.37	1012.36	0.8887	2	0.5078	14
58	3 2	1019.6	1024.6	4.9625	2	2.6057	13
59	4 2	1038.04	1043.04	0.7766	2	1.0509	13
60	1 1	1050.73	1055.73	3.2238	2	0.4471	11
61	4 3	1065.27	1070.29	1.9837	1	1.652	1
62	3 4	1079.79	1084.8	1.1559	1	0.6432	1
63	5 5	1092.44	1097.42	3.9317	2	0.478	11
64	4 5	1107.67	1112.69	1.4584	1	0.1233	3
65	5 3	1120.11	1125.12	1.3837	1	1.6424	1
66	5 1	1134.01	1139.02	2.5855	2	0.3104	16
67	5 2	1147.78	1152.78	2.3556	2	0.8246	17
68	3 5	1161.79	1166.79	1.1326	2	0.3236	12
69	1 2	1174.09	1179.09	0.5326	2	0.2791	11
70	4 1	1185.77	1190.78	2.5386	2	2.2048	13
71	2 1	1201.4	1206.41	4.0271	2	1.0084	12
72	2 5	1217.32	1222.31	0.6112	1	0.2545	2
73	5 4	1229.03	1234.03	0.6657	1	0.4658	2
74	1 3	1241.04	1246.04	0.4871	1	0.2557	3
75	2 2	1252.65	1257.66	0.9829	2	2.2209	12
76	3 1	1266.73	1271.72	3.5004	2	1.1053	16
77	2 2	1282.19	1287.21	1.8434	2	2.202	12
78	4 2	1297.1	1302.1	2.4035	2	0.7847	13
79	4 1	1311.16	1316.17	0.6602	2	0.9343	14
80	5 3	1323.64	1328.65	1.0218	1	0.2638	2
81	4 4	1335.78	1340.79	1.3702	2	0.8389	11
82	3 3	1348.86	1353.87	0.9774	2	2.8375	11
83	1 3	1363.53	1368.53	1.4773	1	0.3206	5
84	4 5	1376.19	1381.2	3.7255	2	0.2833	12
85	4 3	1391.07	1396.07	1.3083	1	0.001	2
86	1 4	1403.27	1408.28	0.6544	1	0.0973	1
87	5 4	1414.87	1419.87	0.7204	2	0.8961	12
88	2 5	1427.39	1432.38	0.749	1	0.0947	2
89	1 2	1439.05	1444.05	1.3868	2	0.3101	11
90	3 4	1451.62	1456.62	1.3072	2	0.0295	13
91	3 5	1463.82	1468.83	2.4177	1	1.6291	1
92	5 1	1478.71	1483.7	1.1888	2	0.3456	16
93	5 2	1491.13	1496.14	0.5488	2	1.5339	14
94	2 1	1504.09	1509.1	0.9733	2	1.417	14
95	2 4	1517.35	1522.36	1.1132	2	0.253	11
96	2 3	1529.59	1534.61	1.2447	1	0.5744	3
97	1 5	1542.24	1547.25	0.3088	1	0.1175	4
98	3 2	1553.54	1558.55	0.7878	2	0.1422	14
99	1 1	1565.32	1570.32	1.4062	2	0.0009	12
100	5 5	1577.6	1582.6	1.4975	2	0.0493	12
101	1 5	1590.02	1595.02	1.1529	1	0.0277	2
102	3 2	1602.04	1607.03	1.831	2	0.191	14
103	1 2	1614.87	1619.88	2.9376	1	0.0009	1
104	4 3	1628.69	1633.71	2.2566	1	0.0092	3
105	4 1	1641.84	1646.85	1.2203	2	0.8439	13
106	2 2	1654.77	1659.76	3.5727	2	0.9273	14
107	1 4	1670.15	1675.16	3.6109	1	0.0479	1
108	5 4	1684.67	1689.65	1.6338	2	0.001	11
109	4 4	1697.17	1702.17	1.1444	1	0.4168	2
110	3 1	1709.63	1714.7	1.6228	2	0.5089	12
111	2 3	1722.68	1727.67	1.2	1	0.0009	2
112	4 2	1734.74	1739.74	2.1108	2	0.4859	13
113	2 4	1748.2	1753.2	2.6057	1	0.0954	2
114	3 4	1761.72	1766.72	1.5872	2	0.5566	12
115	1 3	1774.74	1779.74	1.8414	2	0.2555	16
116	3 3	1787.69	1792.68	3.1736	1	0.3314	1
117	1 1	1802.04	1807.04	2.2717	2	2.107	11
118	2 1	1817.29	1822.28	5.0305	2	1.9841	11
119	5 2	1835.15	1840.16	1.9356	2	0.1801	13
120	5 5	1848.14	1853.15	1.3711	1	0.1493	3
121	3 5	1860.54	1865.53	2.7833	1	0.6677	2
122	4 5	1874.84	1879.84	5.8276	2	0.5783	11
123	2 5	1892.08	1897.08	7.8233	2	0.1938	21
124	5 3	1910.96	1915.97	3.2613	1	0.5716	3
125	5 1	1925.67	1930.66	0.9184	2	0.0014	13
