# Supplementary material for: Surface Stickiness Perception by Auditory, Tactile, and Visual Cues
Source: Front Psychol. 2019 Sep 18;10:2135. doi: 10.3389/fpsyg.2019.02135 (PMC6760014; doi:10.3389/fpsyg.2019.02135)
Supplement: DATASET S1 — Raw behavioral data for each of the 27 participants. [file Data_Sheet_1.ZIP › Datasets/25_filenumber10004_180816_a.xlsx]

## Sheet: 25_filenumber10004_180816_a
Trial	Level	1stDetach_onset	2ndDetach_onset	1stResp_RT	1stResp	2ndResp_RT	2ndResp
1	1 4	0	4.5483	6.1846	1	1.2272	1
2	5 3	17.7959	22.3284	0.5326	2	1.9831	21
3	4 3	30.7091	35.2673	1.6104	2	0.7779	21
4	4 1	43.5135	48.0632	2.1865	2	1.2316	13
5	5 4	57.3393	61.892	0.742	2	1.7581	21
6	5 2	70.1668	74.715	0.4399	2	0.8708	15
7	2 2	81.8843	86.4123	1.0584	2	0.001	21
8	3 4	93.307	97.8423	0.7515	2	0.2539	21
9	2 4	104.634	109.179	0.3797	1	0.8369	4
10	3 3	116.184	120.73	0.5957	1	1.1826	4
11	4 5	128.361	132.909	0.6814	1	0.8661	6
12	4 4	140.351	144.896	0.2839	2	0.8808	21
13	1 5	151.836	156.37	0.5412	1	0.7861	6
14	5 5	163.556	168.113	1.7006	1	1.4987	2
15	2 3	177.196	181.729	0.282	1	0.7676	5
16	3 1	188.629	193.155	1.3113	2	2.2169	21
17	1 2	202.542	207.093	1.0709	2	0.3374	13
18	3 2	214.368	218.912	1.1202	2	1.083	21
19	1 3	226.987	231.522	1.0191	1	0.7852	4
20	3 5	239.192	243.734	0.6573	1	0.9402	6
21	5 1	251.217	255.762	1.1803	2	1.2856	13
22	4 2	264.074	268.627	0.7705	2	0.3535	13
23	2 5	275.614	280.162	0.6305	1	0.8451	6
24	2 1	287.531	292.063	2.9759	2	0.369	14
25	1 1	301.271	305.807	1.4181	2	0.4474	21
26	1 2	313.544	318.096	0.0009	22	0.0009	22
27	3 5	323.963	328.496	0.0009	22	0.0009	22
28	4 3	334.362	338.896	2.2302	2	0.9176	13
29	3 4	347.898	352.446	0.7747	1	0.5056	1
30	2 3	359.497	364.03	1.5045	1	1.1082	5
31	5 1	372.505	377.057	0.9519	2	1.3521	13
32	1 3	385.233	389.779	0.4747	1	2.3007	1
33	5 2	398.412	402.954	7.5821	1	1.2456	5
34	5 5	417.645	422.196	1.6579	2	0.5573	21
35	1 4	430.284	434.829	0.1265	1	1.1824	5
36	1 5	441.905	446.44	0.5839	1	0.449	7
37	4 5	453.347	457.897	0.6094	1	0.301	5
38	3 1	464.679	469.212	1.8181	2	1.142	13
39	5 3	478.023	482.575	0.7451	2	0.0885	11
40	4 4	489.279	493.834	0.8885	1	0.615	3
41	4 2	501.118	505.663	0.8176	2	0.5445	12
42	5 4	512.893	517.441	1.4354	2	0.6149	12
43	3 3	525.278	529.829	1.1923	2	0.2691	13
44	4 1	537.146	541.685	0.8615	2	0.5392	21
45	2 4	548.944	553.474	0.7011	1	0.4713	5
46	2 1	560.429	564.984	0.9676	2	2.1641	12
47	2 2	573.98	578.52	1.2867	1	0.0211	2
48	3 2	585.676	590.211	0.8553	2	0.0069	21
49	2 5	596.933	601.48	0.6264	1	0.6101	4
50	1 1	608.582	613.129	5.5941	2	1.8417	12
51	1 2	626.43	630.978	1.5541	2	0.1777	21
52	3 4	638.567	643.112	1.3526	1	0.6638	4
53	1 1	650.909	655.44	2.6437	1	0.8531	1
54	1 3	664.816	669.362	0.2096	1	0.3563	4
55	5 4	675.784	680.318	1.1189	1	0.8306	3
56	5 1	688.038	692.591	1.2535	2	0.5314	15
57	2 4	700.245	704.78	1.8509	2	0.2824	15
58	4 5	712.7	717.236	1.638	1	1.3914	5
59	2 3	726.128	730.663	0.4726	1	1.0962	6
60	3 3	738.095	742.648	1.1326	1	1.3915	4
61	1 4	751.03	755.553	2.1156	2	0.6487	21
62	4 2	764.092	768.644	2.0987	2	0.9759	21
63	5 5	777.583	782.13	1.2687	1	1.1642	3
64	1 5	790.414	794.94	0.8461	1	0.1909	22
65	3 2	801.842	806.377	1.8944	1	0.0302	1
66	3 1	814.184	818.733	1.036	1	1.4076	1
67	4 4	827.039	831.59	1.855	1	0.5758	1
68	2 2	839.798	844.347	0.8041	2	1.3967	13
69	5 3	852.416	856.952	1.9535	2	0.308	1
70	3 5	865.061	869.612	0.5161	1	0.8613	6
71	4 1	876.864	881.414	0.8063	2	0.9279	12
72	2 1	889.013	893.536	1.9268	2	0.7805	11
73	2 5	902.091	906.627	2.2403	1	1.4623	3
74	5 2	916.214	920.764	1.0376	2	0.5162	13
75	4 3	928.163	932.695	0.654	2	0.2596	11
76	1 5	939.446	943.997	7.6111	2	0.2179	12
77	5 4	957.695	962.25	2.3273	12	0.5534	12
78	4 1	970.895	975.446	3.2364	2	0.46	13
79	4 4	985.013	989.562	0.5225	1	0.0024	5
80	2 3	995.88	1000.4	0.517	1	0.0008	4
81	3 3	1006.81	1011.34	0.5069	2	0.034	21
82	2 2	1017.73	1022.28	0.8383	2	0.0565	12
83	3 1	1029.05	1033.59	1.2919	2	0.0768	15
84	3 2	1040.81	1045.36	1.6043	2	0.2827	12
85	4 3	1053.12	1057.66	0.2933	1	0.5579	2
86	3 4	1064.36	1068.89	2.4168	2	0.028	11
87	5 3	1077.09	1081.65	2.3306	1	0.1962	3
88	5 2	1090.07	1094.61	1.0413	2	1.3673	13
89	3 5	1102.87	1107.4	0.8431	1	0.7709	5
90	1 3	1114.89	1119.44	1.2735	1	0.9961	3
91	4 2	1127.58	1132.13	1.7803	2	0.7518	11
92	1 1	1140.5	1145.03	1.593	2	0.0513	11
93	4 5	1152.54	1157.09	1.907	1	2.0537	1
94	2 5	1166.93	1171.46	1.1034	1	0.4856	5
95	5 1	1178.91	1183.44	1.333	2	0.8469	11
96	2 4	1191.49	1196.03	0.5239	1	0.2502	5
97	2 1	1202.58	1207.13	1.0877	2	0.1966	11
98	5 5	1214.28	1218.82	1.9425	2	0.6241	21
99	1 4	1227.26	1231.81	0.5102	1	0.3316	5
100	1 2	1238.43	1242.98	3.5439	1	0.4884	1
101	2 4	1252.88	1257.42	1.6731	1	0.2888	4
102	5 1	1265.17	1269.71	1.2374	2	0.1748	11
103	3 3	1277	1281.55	1.2411	1	0.0009	1
104	4 2	1288.64	1293.19	0.7847	2	0.1027	13
105	2 3	1299.95	1304.5	0.4499	1	0.3607	5
106	3 4	1311.16	1315.69	1.1622	1	0.0761	3
107	1 5	1322.69	1327.23	1.0259	1	0.1577	5
108	5 5	1334.31	1338.87	0.8206	1	0.0731	3
109	5 4	1345.63	1350.17	0.7748	2	0.077	13
110	4 4	1356.79	1361.34	0.8387	2	0.1791	21
111	2 2	1368.13	1372.67	1.4377	2	0.0009	21
112	3 1	1379.98	1384.5	1.4216	2	0.0643	14
113	4 5	1391.85	1396.41	1.4449	1	0.4392	5
114	2 1	1404.17	1408.71	2.1281	2	0.4638	14
115	1 4	1417.18	1421.7	0.0009	1	0.1367	7
116	3 5	1427.62	1432.16	2.4772	1	2.8509	1
117	1 2	1443.38	1447.93	2.8549	2	0.4667	1
118	3 2	1457.12	1461.65	3.3304	2	0.2078	11
119	1 1	1471.05	1475.59	1.8898	2	0.0009	12
120	5 2	1483.36	1487.91	1.9078	1	0.1439	12
121	4 1	1495.8	1500.34	1.2055	2	0.2293	13
122	5 3	1507.66	1512.21	2.4995	2	2.8487	13
123	1 3	1523.43	1527.97	0.529	1	0.1521	4
124	4 3	1534.51	1539.06	2.1414	1	0.0843	4
125	2 5	1547.15	1551.7	2.4823	1	0.3408	4
