# Supplementary material for: Surface Stickiness Perception by Auditory, Tactile, and Visual Cues
Source: Front Psychol. 2019 Sep 18;10:2135. doi: 10.3389/fpsyg.2019.02135 (PMC6760014; doi:10.3389/fpsyg.2019.02135)
Supplement: DATASET S1 — Raw behavioral data for each of the 27 participants. [file Data_Sheet_1.ZIP › Datasets/25_filenumber10005_180816_t.xlsx]

## Sheet: 25_filenumber10005_180816_t
Trial	Level	1stDetach_onset	2ndDetach_onset	1stResp_RT	1stResp	2ndResp_RT	2ndResp
1	3 1	0	4.5373	1.4576	2	1.984	14
2	4 3	13.9352	18.4736	0.5132	1	1.7281	6
3	4 5	26.5785	31.1298	0.7939	2	0.7059	21
4	2 4	38.5169	43.0518	1.0353	2	0.3468	21
5	3 4	50.2021	54.7249	0.7866	2	0.1329	21
6	4 4	61.4109	65.9641	2.238	2	0.4752	12
7	3 2	74.451	79.0019	0.8228	2	0.7566	14
8	5 2	86.4398	90.9853	1.0773	2	0.347	14
9	3 3	98.2615	102.797	1.1803	2	0.1687	21
10	5 3	110.002	114.551	0.9307	2	0.1915	14
11	5 5	121.553	126.103	1.3466	1	0.6832	3
12	5 4	133.986	138.531	0.72	2	0.0787	21
13	3 5	145.102	149.652	1.005	2	0.1465	12
14	2 3	156.669	161.193	0.4532	1	0.8543	3
15	5 1	168.363	172.914	0.6165	2	1.0825	17
16	4 2	180.501	185.052	0.9026	2	0.469	16
17	2 1	192.291	196.836	0.6641	2	1.1948	18
18	2 5	204.563	209.098	0.4837	1	0.8108	5
19	1 5	216.268	220.819	0.2989	1	0.7735	7
20	1 4	227.769	232.292	0.8335	1	0.6901	7
21	4 1	239.568	244.115	0.6263	2	0.5588	17
22	2 2	251.169	255.72	0.5327	2	0.1937	21
23	1 3	262.308	266.841	0.3636	1	0.4847	5
24	1 1	273.546	278.081	0.7676	2	0.0009	21
25	1 2	284.718	289.269	0.3351	1	0.3139	3
26	3 3	295.789	300.337	2.7582	2	0.001	21
27	4 3	308.953	313.498	0.7138	2	0.4467	2
28	2 2	320.517	325.052	0.7989	2	2.0999	13
29	3 5	0	4.5422	1.3585	2	1.0151	21
30	3 4	12.877	17.427	0.9501	2	0.0009	21
31	5 4	24.1607	28.7004	0.9418	2	0.0009	21
32	3 1	35.4107	39.9558	0.8782	2	0.8651	16
33	5 3	47.5605	52.1104	1.1314	2	0.4	21
34	1 2	59.4935	64.0179	0.5039	1	1.2588	4
35	1 3	71.6383	76.1738	0.553	1	1.5179	6
36	4 1	84.1104	88.6599	0.2338	2	0.9464	15
37	4 2	95.71	100.252	1.169	2	0.3706	21
38	4 5	107.656	112.208	2.6122	1	1.1672	6
39	2 3	121.877	126.41	0.3861	1	0.767	4
40	2 5	133.393	137.919	0.3137	1	0.4441	5
41	2 1	144.54	149.075	0.3787	2	1.3392	13
42	1 5	156.677	161.227	0.3787	1	1.1561	7
43	3 2	168.629	173.153	0.5358	2	0.3108	14
44	1 1	179.872	184.409	0.7065	2	0.2507	21
45	1 4	191.244	195.794	1.7357	1	1.3088	7
46	5 5	204.61	209.142	2.7897	2	0.9408	21
47	2 4	218.725	223.26	0.1228	1	0.7369	5
48	4 4	229.894	234.444	0.8053	2	0.3545	21
49	5 2	241.378	245.921	0.3936	2	0.5094	12
50	5 1	252.692	257.242	0.5725	2	0.6882	17
51	1 2	264.377	268.927	2.5552	1	1.3507	3
52	3 4	278.67	283.205	0.672	2	0.7436	21
53	5 5	290.392	294.943	0.9769	1	0.8593	6
54	4 3	302.644	307.193	0.9142	1	0.7699	5
55	2 3	314.709	319.256	1.4515	1	0.8999	3
56	4 4	327.46	332.011	0.645	1	2.461	4
57	5 4	340.894	345.435	0.8342	2	1.1648	14
58	1 5	353.205	357.74	0.4442	2	2.7262	15
59	1 4	366.794	371.344	0.4816	1	1.7253	4
60	2 2	379.31	383.836	1.0558	2	0.5188	21
61	5 3	391.274	395.825	1.215	1	0.7654	3
62	1 1	403.676	408.228	0.6651	2	0.3184	12
63	2 1	415.077	419.61	0.8789	2	0.6046	21
64	2 5	426.957	431.493	0.6042	1	1.2625	4
65	3 1	439.244	443.777	0.5853	2	2.206	14
66	5 2	452.419	456.97	0.603	2	0.891	16
67	3 5	464.308	468.861	0.9641	1	1.3659	6
68	4 2	477.078	481.627	0.3323	2	1.0902	16
69	4 1	488.902	493.455	0.3317	2	1.0274	16
70	5 1	500.675	505.227	2.0916	2	1.1104	14
71	3 3	514.293	518.817	0.7579	2	0.104	21
72	4 5	525.538	530.09	2.0749	1	0.642	3
73	3 2	538.66	543.211	0.9017	2	1.113	13
74	1 3	551.077	555.602	0.8983	1	1.0686	5
75	2 4	563.421	567.958	0.4162	1	1.0218	6
76	5 1	575.178	579.727	0.4013	2	1.0536	16
77	5 5	587.06	591.601	1.3225	2	0.8651	21
78	5 4	599.656	604.207	1.9582	1	0.9968	3
79	4 3	612.943	617.493	1.9124	2	0.3779	21
80	5 2	625.635	630.169	0.6383	2	1.1241	17
81	3 5	637.79	642.325	1.4264	2	0.4032	21
82	2 2	650.043	654.577	0.5758	2	0.9253	21
83	4 4	661.927	666.46	0.9175	2	1.3918	21
84	2 4	674.542	679.076	0.9484	1	1.4152	2
85	4 2	687.23	691.777	0.9144	2	1.1079	14
86	4 5	699.642	704.188	1.1681	2	0.8521	21
87	1 5	712.092	716.643	0.7329	1	1.0134	4
88	2 5	724.282	728.827	0.6261	1	1.2593	1
89	4 1	736.571	741.122	0.6244	2	1.0345	17
90	5 3	748.647	753.193	1.1891	1	1.4701	3
91	1 2	761.715	766.252	0.6188	1	0.8218	4
92	3 4	773.558	778.107	2.2818	2	0.9314	21
93	2 1	787.11	791.644	2.4415	2	1.0404	11
94	3 1	800.981	805.514	0.8006	2	0.6957	21
95	3 2	812.857	817.392	1.5665	2	0.9002	13
96	1 1	825.731	830.276	1.7335	2	0.3376	21
97	2 3	838.215	842.744	1.6401	1	1.0003	4
98	3 3	851.245	855.794	1.8656	1	1.3758	3
99	1 4	864.899	869.434	0.268	1	1.0352	3
100	1 3	876.52	881.06	0.6095	1	0.8608	5
101	1 2	888.397	892.944	0.91	2	0.7859	21
102	1 3	900.494	905.015	0.6803	1	1.3282	4
103	2 2	912.887	917.422	0.7154	2	1.528	21
104	4 4	925.514	930.059	0.8885	1	1.2189	3
105	3 5	937.943	942.468	0.7633	2	0.7275	21
106	5 3	949.826	954.378	0.7135	1	0.806	3
107	5 4	961.761	966.31	2.032	1	1.2611	2
108	1 1	975.384	979.919	0.4505	2	1.0279	15
109	2 5	987.257	991.794	1.0071	1	1.0903	6
110	2 4	999.782	1004.33	0.7749	1	0.7961	4
111	1 4	1011.67	1016.19	0.4153	1	0.7354	5
112	3 1	1023.12	1027.66	0.8658	2	0.843	16
113	4 2	1035.24	1039.79	1.4937	2	0.795	12
114	3 2	1047.93	1052.46	0.8364	2	0.9885	16
115	3 3	1060.15	1064.7	0.8836	2	0.7002	12
116	1 5	1072.15	1076.69	0.4636	1	0.7305	6
117	2 1	1083.75	1088.29	0.9995	2	1.1221	16
118	4 1	1096.27	1100.83	0.9875	2	0.6666	14
119	4 5	1108.36	1112.91	3.4189	1	1.4902	7
120	5 2	1123.69	1128.24	0.3344	2	1.0265	14
121	2 3	1135.45	1139.99	0.2987	1	0.8108	4
122	5 5	1146.96	1151.51	0.6602	2	0.7079	21
123	4 3	1158.74	1163.29	0.002	2	0.2044	21
124	3 4	1169.36	1173.91	0.936	2	0.6407	12
125	5 1	1181.26	1185.81	4.894	2	0.5344	14
