# Supplementary material for: Surface Stickiness Perception by Auditory, Tactile, and Visual Cues
Source: Front Psychol. 2019 Sep 18;10:2135. doi: 10.3389/fpsyg.2019.02135 (PMC6760014; doi:10.3389/fpsyg.2019.02135)
Supplement: DATASET S1 — Raw behavioral data for each of the 27 participants. [file Data_Sheet_1.ZIP › Datasets/25_filenumber10006_180816_v.xlsx]

## Sheet: 25_filenumber10006_180816_v
Trial	Level	1stDetach_onset	2ndDetach_onset	1stResp_RT	1stResp	2ndResp_RT	2ndResp
1	2 1	0	4.9994	4.1074	1	3.7182	6
2	5 2	18.7677	23.771	1.6451	2	1.2997	21
3	3 5	32.5737	37.5647	1.5992	2	0.4046	21
4	1 4	45.4097	50.4216	0.9931	1	1.5294	7
5	4 1	58.809	63.811	0.4176	2	1.8552	15
6	3 3	71.9512	76.9377	2.0063	2	1.1375	21
7	1 1	85.9382	90.9547	0.3339	2	0.5962	21
8	3 1	97.7079	102.713	0.9805	2	1.4762	13
9	2 5	111.038	116.036	0.3244	1	1.8969	6
10	5 4	124.123	129.137	0.459	2	1.3263	13
11	3 2	136.774	141.782	0.685	2	1.0393	12
12	1 3	149.339	154.337	0.571	1	2.1582	6
13	4 3	162.972	167.993	0.8611	1	1.5819	7
14	3 4	176.282	181.266	0.8159	2	1.6026	11
15	1 2	189.536	194.538	0.497	2	0.9295	21
16	2 4	201.841	206.845	0.9273	1	1.867	3
17	1 5	215.502	220.502	0.3855	1	0.9127	4
18	2 3	227.639	232.655	0.3085	1	1.6159	5
19	5 3	240.446	245.447	1.3151	2	0.1294	21
20	4 2	252.739	257.752	0.4949	2	1.5085	15
21	5 5	265.636	270.626	1.7359	1	1.2526	6
22	5 1	279.472	284.466	0.4956	2	0.4907	12
23	2 2	291.35	296.354	1.2206	2	0.073	21
24	4 5	303.51	308.511	0.9657	1	1.7372	3
25	4 4	317.073	322.067	1.4564	2	0.1959	21
26	3 4	329.582	334.589	1.3096	2	0.0008	21
27	4 5	341.756	346.762	0.6661	2	0.8333	21
28	4 2	354.083	359.071	1.0449	2	0.9195	13
29	3 5	366.899	371.905	0.8018	1	1.147	3
30	4 3	379.717	384.713	1.6023	2	0.134	21
31	5 5	392.269	397.269	0.6737	2	0.0008	21
32	4 4	403.819	408.821	1.0594	2	0.0009	21
33	5 3	415.748	420.73	0.0008	21	0.0009	21
34	1 2	426.586	431.572	0.8762	2	0.0589	21
35	5 1	438.374	443.438	0.3836	2	0.4436	13
36	1 3	450.115	455.113	5.3791	1	1.5164	4
37	3 2	467.836	472.889	0.3907	2	1.4848	14
38	2 4	480.637	485.628	2.089	1	0.745	4
39	5 2	494.318	499.305	0.4425	2	0.9455	21
40	3 3	506.526	511.538	0.4583	2	0.0009	21
41	2 3	517.858	522.862	1.5917	1	1.2137	5
42	2 5	531.516	536.518	1.7562	1	1.0781	5
43	1 4	545.191	550.205	1.1976	2	0.8895	12
44	1 5	558.146	563.148	0.676	1	1.0851	5
45	4 1	570.738	575.737	0.3292	2	1.7146	15
46	2 1	583.658	588.66	0.4859	2	0.9551	21
47	5 4	595.979	600.965	1.1449	2	0.3347	21
48	2 2	608.273	613.288	1.2939	2	0.001	21
49	3 1	620.44	625.445	2.5363	2	1.1424	12
50	1 1	634.966	639.988	0.3897	2	0.0009	21
51	4 4	646.252	651.255	0.9155	1	0.1234	5
52	3 3	658.169	663.162	0.4829	2	0.0009	21
53	1 4	669.501	674.501	0.6558	1	2.0036	4
54	2 4	683.047	688.054	0.7764	1	0.0458	6
55	1 5	694.738	699.746	0.6469	1	0.0008	6
56	2 3	706.253	711.251	0.9395	1	0.2408	6
57	3 1	718.303	723.339	0.6842	2	0.0009	13
58	3 2	729.889	734.88	0.8684	2	0.0009	14
59	4 2	741.619	746.605	1.6173	2	1.4957	14
60	1 1	755.592	760.604	1.2703	2	0.2913	21
61	4 3	768.037	773.03	0.5813	1	1.1196	4
62	3 4	780.607	785.62	2.4299	1	1.1537	5
63	5 5	795.041	800.044	0.658	2	0.2889	21
64	4 5	806.838	811.849	2.6042	2	0.7566	21
65	5 3	821.078	826.088	0.3186	2	0.0009	21
66	5 1	832.274	837.295	0.8054	2	0.5534	15
67	5 2	844.518	849.517	0.8803	2	0.6206	14
68	3 5	856.915	861.922	0.8225	2	0.9974	21
69	1 2	869.574	874.562	0.9157	2	0.565	14
70	4 1	881.884	886.871	0.8291	2	0.001	21
71	2 1	893.575	898.588	0.3632	2	0.001	21
72	2 5	904.806	909.796	0.3065	1	0.6309	5
73	5 4	916.559	921.576	0.8681	1	0.001	4
74	1 3	928.338	933.355	0.4596	1	1.0205	6
75	2 2	940.665	945.896	0.3619	2	3.067	21
76	3 1	955.719	960.719	0.8833	2	0.1664	15
77	2 2	967.639	972.642	6.9312	2	0.0009	2
78	4 2	985.439	990.433	0.7634	2	0.6097	12
79	4 1	997.683	1002.69	0.4711	2	1.0835	14
80	5 3	1010.11	1015.11	0.2865	1	0.8389	5
81	4 4	1022.08	1027.12	0.3964	1	0.0009	5
82	3 3	1033.38	1038.46	0.0099	22	0.0188	22
83	1 3	1044.56	1049.6	0.7393	1	0.9757	5
84	4 5	1057.15	1062.14	0.8862	2	0.0009	21
85	4 3	1068.86	1073.87	1.1087	1	0.0008	6
86	1 4	1080.86	1085.85	0.0009	22	0.001	22
87	5 4	1091.89	1096.97	0.0009	22	0.0009	22
88	2 5	1102.84	1107.84	0.269	1	1.1056	6
89	1 2	1115.05	1120.05	0.6305	1	0.0009	1
90	3 4	1126.5	1131.5	1.1729	2	0.1472	12
91	3 5	1138.68	1143.69	0.5937	1	1.6139	2
92	5 1	1151.72	1156.73	1.2764	2	1.0947	11
93	5 2	1164.95	1169.95	0.3882	2	1.5646	14
94	2 1	1177.77	1182.77	0.6672	2	1.2095	12
95	2 4	1190.5	1195.5	1.621	1	1.029	6
96	2 3	1204.01	1209.02	0.512	2	3.1866	13
97	1 5	1218.6	1223.61	0.9106	1	0.0014	6
98	3 2	1230.34	1235.33	2.3927	2	1.2659	21
99	1 1	1244.88	1249.89	0.3539	2	0.0009	21
100	5 5	1256.11	1261.11	1.4721	2	0.0008	21
101	1 5	1268.41	1273.4	2.2002	1	0.721	11
102	3 2	1282.16	1287.19	0.602	2	0.3959	12
103	1 2	1294.01	1299.01	0.8736	2	0.0009	21
104	4 3	1305.72	1310.74	0.8933	1	0.001	5
105	4 1	1317.47	1322.49	0.8228	2	0.4806	14
106	2 2	1329.67	1334.66	1.1658	2	0.0011	21
107	1 4	1341.67	1346.67	0.7648	1	1.8081	6
108	5 4	1355.08	1360.08	1.7805	2	0.9605	21
109	4 4	1368.65	1373.68	0.605	1	1.2142	4
110	3 1	1381.4	1386.4	0.5417	2	0.4379	13
111	2 3	1393.24	1398.24	0.7292	1	1.6487	7
112	4 2	1406.47	1411.47	0.8065	2	0.0008	14
113	2 4	1418.1	1423.12	1.0437	1	0.1407	5
114	3 4	1430.16	1435.18	3.0077	2	0.0009	11
115	1 3	1444.01	1449.02	0.6712	1	1.404	6
116	3 3	1456.94	1461.94	0.8815	2	7.0485	5
117	1 1	1475.69	1480.73	0.839	2	0.0009	21
118	2 1	1487.44	1492.45	0.7413	2	0.0009	21
119	5 2	1499.1	1504.09	1.3664	2	0.0009	14
120	5 5	1511.32	1516.32	5.5345	2	0.9115	14
121	3 5	1528.64	1533.65	0.652	1	0.0009	5
122	4 5	1540.14	1545.15	1.2787	1	0.8731	5
123	2 5	1553.15	1558.15	0.3507	1	0.001	6
124	5 3	1564.34	1569.36	0.5491	2	0.7258	21
125	5 1	1576.5	1581.5	1.2051	2	1.628	16
