# Supplementary material for: Surface Stickiness Perception by Auditory, Tactile, and Visual Cues
Source: Front Psychol. 2019 Sep 18;10:2135. doi: 10.3389/fpsyg.2019.02135 (PMC6760014; doi:10.3389/fpsyg.2019.02135)
Supplement: DATASET S1 — Raw behavioral data for each of the 27 participants. [file Data_Sheet_1.ZIP › Datasets/26_filenumber10010_180817_a.xlsx]

## Sheet: 26_filenumber10010_180817_a
Trial	Level	1stDetach_onset	2ndDetach_onset	1stResp_RT	1stResp	2ndResp_RT	2ndResp
1	4 3	0	4.55	5.9417	2	4.5514	21
2	5 2	20.9832	25.5241	6.7077	2	8.9335	15
3	5 5	47.0324	51.5838	6.898	1	3.6766	1
4	3 5	68.0155	72.5632	3.8088	1	5.9292	3
5	2 5	88.1669	92.6885	3.3137	1	6.5717	7
6	2 2	108.43	112.966	4.7743	1	4.7689	1
7	3 2	128.384	132.908	5.2929	1	9.898	2
8	3 4	153.966	158.5	2.217	1	1.8885	4
9	1 2	168.381	172.927	3.7295	2	3.4413	11
10	3 1	185.949	190.5	1.952	2	2.5561	14
11	4 2	200.866	205.4	7.6985	2	1.054	16
12	4 5	220.017	224.567	5.3408	1	3.6102	3
13	4 4	239.375	243.928	4.5537	1	3.5204	1
14	1 4	257.782	262.333	3.6539	1	1.6782	4
15	3 3	273.442	277.965	3.56	1	1.8137	3
16	4 1	289.199	293.75	4.4026	2	3.5993	14
17	2 3	307.624	312.159	2.993	1	5.363	5
18	1 1	326.367	330.917	8.1843	2	2.5905	21
19	5 1	347.55	352.096	3.5692	2	1.6271	19
20	2 4	363.167	367.7	2.8209	1	8.9667	8
21	2 1	385.262	389.797	3.0077	2	3.2377	14
22	1 3	401.917	406.466	4.1047	1	10.09	6
23	1 5	426.515	431.066	4.8482	1	1.7915	10
24	5 4	443.583	448.124	2.2463	2	28.9671	16
25	5 3	485.099	489.644	3.5841	2	4.2601	13
26	5 5	503.334	507.883	6.607	2	1.0106	21
27	3 4	521.367	525.912	5.2408	2	4.9917	11
28	1 5	541.917	546.466	2.8473	1	3.8991	10
29	1 4	559.077	563.613	2.6101	1	6.3487	6
30	4 3	578.353	582.9	2.6479	2	1.536	12
31	4 4	592.917	597.461	4.4926	2	0.8028	21
32	1 1	608.533	613.083	3.5127	2	1.0532	21
33	2 4	623.5	628.026	2.0786	1	3.38	7
34	5 4	639.265	643.816	4.5525	2	2.1732	14
35	1 2	656.317	660.841	5.4288	1	4.02	3
36	4 2	676.149	680.699	2.8767	2	3.1253	15
37	3 1	692.556	697.083	5.709	2	5.6609	15
38	3 2	714.316	718.867	3.8919	2	2.6763	13
39	5 2	731.308	735.861	2.1184	2	1.1688	18
40	1 3	745.015	749.567	1.7082	1	3.2629	7
41	3 3	760.383	764.908	4.7216	2	2.3678	12
42	4 5	777.847	782.4	2.5329	1	2.5366	4
43	2 1	793.35	797.875	2.3614	2	2.9981	12
44	4 1	809.095	813.648	2.5951	2	1.8909	12
45	5 1	824.016	828.568	1.5626	2	1.9363	20
46	2 2	837.908	842.445	1.9376	2	1.1231	21
47	5 3	851.366	855.915	1.1985	2	8.8758	14
48	2 5	871.826	876.361	2.2082	1	7.7971	8
49	3 5	892.233	896.765	2.3448	1	7.6334	7
50	2 3	912.611	917.147	1.5291	1	1.8841	5
51	4 2	926.416	930.967	3.4949	2	1.2129	13
52	3 4	941.532	946.078	11.9361	2	1.581	12
53	2 1	965.382	969.917	3.6233	2	1.2354	11
54	4 1	980.633	985.18	3.3208	2	1.6536	14
55	2 2	996.032	1000.57	9.9795	2	1.4783	11
56	5 5	1017.88	1022.43	3.6042	2	1.5825	21
57	4 3	1033.5	1038.05	3.548	2	1.1662	11
58	3 5	1048.61	1053.14	3.0315	1	4.6912	6
59	2 3	1066.73	1071.27	4.3204	1	1.6124	3
60	1 1	1083.04	1087.58	6.8018	2	1.7043	21
61	5 1	1101.95	1106.5	2.1066	2	2.1435	19
62	3 3	1116.59	1121.11	4.8173	2	1.4315	21
63	5 4	1133.25	1137.8	2.0854	2	2.692	14
64	1 4	1148.35	1152.88	5.7433	1	5.1505	7
65	1 5	1169.55	1174.1	3.7067	1	3.8084	10
66	3 1	1187.47	1192.01	1.8771	2	3.4884	14
67	5 3	1203.23	1207.78	1.8116	2	2.3899	15
68	5 2	1217.83	1222.37	2.3275	2	1.3811	18
69	4 4	1231.95	1236.5	5.587	1	5.6017	1
70	3 2	1253.47	1257.99	1.9234	2	1.7383	13
71	1 2	1267.51	1272.07	2.7421	1	3.5259	5
72	2 4	1284.2	1288.73	3.5741	1	1.5829	4
73	4 5	1299.66	1304.21	1.8867	1	5.0666	9
74	1 3	1317.05	1321.58	1.8127	1	3.4538	6
75	2 5	1332.69	1337.23	2.7126	1	1.4797	8
76	5 4	1347.32	1351.87	1.808	2	1.956	16
77	1 3	1361.39	1365.92	1.5003	1	3.2105	7
78	4 1	1376.48	1381.03	2.4985	2	2.3247	11
79	1 2	1391.73	1396.26	2.5212	1	2.7081	3
80	4 4	1407.33	1411.88	2.5668	2	2.1189	11
81	2 3	1422.35	1426.87	1.4365	1	2.584	3
82	2 2	1436.74	1441.28	5.7256	2	1.4749	21
83	2 1	1454.33	1458.87	3.0337	2	2.3583	13
84	5 3	1470.11	1474.66	4.854	2	27.2835	16
85	4 2	1512.65	1517.2	1.7717	2	2.8384	14
86	4 3	1527.67	1532.22	3.4844	2	2.4406	11
87	3 2	1543.98	1548.53	2.5446	2	3.704	14
88	2 4	1560.63	1565.17	1.6059	1	1.9574	4
89	5 1	1574.49	1579.04	1.8867	2	3.7281	20
90	1 1	1590.52	1595.07	1.8837	2	0.8151	21
91	3 1	1603.65	1608.17	2.0232	2	4.1245	14
92	3 3	1620.18	1624.72	7.5004	1	4.1521	2
93	3 5	1642.23	1646.77	2.8811	1	1.6691	6
94	1 4	1657.18	1661.73	1.4944	1	1.2991	8
95	5 5	1670.3	1674.84	3.553	2	0.9462	21
96	1 5	1685.21	1689.75	2.5004	1	3.6877	7
97	4 5	1701.82	1706.37	2.1043	1	2.7525	6
98	5 2	1717.08	1721.63	2.5121	2	3.2413	17
99	3 4	1733.25	1737.8	2.201	1	1.2342	3
100	2 5	1747.02	1751.55	2.258	1	7.756	8
101	1 5	1767.42	1771.97	1.9061	1	1.2034	10
102	1 3	1780.96	1785.49	3.6291	1	1.3259	7
103	4 1	1796.3	1800.85	2.1108	2	1.4643	16
104	4 4	1810.3	1814.84	3.8146	2	1.5849	21
105	5 2	1826.01	1830.56	3.3686	2	4.6363	19
106	2 4	1844.44	1848.98	1.2878	1	2.1176	6
107	3 2	1858.16	1862.7	3.1792	2	1.2068	11
108	4 2	1872.93	1877.48	2.1533	2	1.5459	12
109	5 1	1887.04	1891.57	2.8874	2	1.2489	19
110	1 4	1901.58	1906.13	1.6852	1	1.9948	7
111	3 5	1915.58	1920.11	2.2971	1	3.328	6
112	2 5	1931.64	1936.16	2.0503	1	3.3549	7
113	2 2	1947.45	1951.98	2.4376	2	1.3604	21
114	5 5	1961.64	1966.19	5.8935	2	1.034	21
115	1 2	1979	1983.55	1.7288	1	2.1787	3
116	3 4	1993.3	1997.84	2.0626	1	1.7086	4
117	1 1	2007.4	2011.95	2.6572	2	1.4723	11
118	2 1	2021.95	2026.48	3.6426	2	8.0209	11
119	3 1	2044.02	2048.57	4.3958	2	2.8373	13
120	2 3	2061.67	2066.2	1.7736	1	1.3169	5
121	5 3	2075.15	2079.7	2.9052	2	0.759	15
122	3 3	2089.22	2093.75	5.9418	1	1.1542	1
123	5 4	2106.69	2111.25	3.4922	2	5.8679	14
124	4 3	2126.39	2130.93	9.0582	2	1.6196	11
125	4 5	2147.47	2152.02	2.5916	1	1.9885	7
