# Supplementary material for: Surface Stickiness Perception by Auditory, Tactile, and Visual Cues
Source: Front Psychol. 2019 Sep 18;10:2135. doi: 10.3389/fpsyg.2019.02135 (PMC6760014; doi:10.3389/fpsyg.2019.02135)
Supplement: DATASET S1 — Raw behavioral data for each of the 27 participants. [file Data_Sheet_1.ZIP › Datasets/26_filenumber10011_180817_t.xlsx]

## Sheet: 26_filenumber10011_180817_t
Trial	Level	1stDetach_onset	2ndDetach_onset	1stResp_RT	1stResp	2ndResp_RT	2ndResp
1	5 2	0	4.531	3.9113	2	5.9927	14
2	5 4	20.3527	24.9038	5.3447	2	1.5289	21
3	3 2	37.553	42.0812	3.4182	2	3.1007	14
4	2 4	54.4693	59.0038	2.1711	1	2.472	7
5	4 2	69.4197	73.9619	2.7324	2	3.4111	17
6	1 4	85.9507	90.5031	1.5358	1	2.9393	10
7	4 4	100.754	105.303	3.1306	2	0.8883	21
8	1 2	115.097	119.634	3.5677	1	2.9752	3
9	5 3	132.039	136.586	7.8327	2	1.1954	11
10	5 1	151.466	156.017	3.0768	2	1.4123	18
11	3 5	166.387	170.938	2.4245	1	2.7827	2
12	5 5	181.997	186.548	7.1384	2	2.0791	21
13	1 1	201.654	206.204	3.8212	2	0.9952	21
14	3 4	216.879	221.415	4.2023	2	0.6883	21
15	2 2	232.087	236.637	2.3147	2	2.8713	13
16	2 5	247.695	252.22	1.6764	1	1.4888	8
17	1 3	261.25	265.802	1.1248	1	3.3436	8
18	3 3	276.125	280.67	6.4935	2	1.8903	11
19	3 1	294.9	299.435	2.7292	2	3.7675	16
20	4 5	311.824	316.359	3.5328	2	1.5821	12
21	2 3	327.331	331.868	1.4686	1	1.9429	5
22	4 1	341.12	345.67	2.7609	2	1.7928	20
23	4 3	356.079	360.631	2.3191	2	1.3598	21
24	2 1	370.152	374.704	2.9588	2	1.4988	12
25	1 5	385.026	389.562	2.125	1	3.5399	8
26	4 2	401.083	405.636	1.6055	2	3.1926	16
27	4 5	416.302	420.842	2.7932	1	5.3353	5
28	3 3	434.833	439.369	3.5324	2	2.7396	11
29	2 4	451.508	456.042	1.3888	1	3.9264	6
30	1 2	467.115	471.65	1.2496	1	2.6338	4
31	1 3	481.404	485.954	1.2122	1	2.8922	6
32	4 4	495.912	500.464	2.9227	2	2.108	12
33	3 4	511.27	515.82	7.0221	2	1.3003	12
34	3 1	529.912	534.435	1.8427	2	1.3048	19
35	5 3	543.452	548.003	2.9011	2	2.0432	11
36	3 2	558.803	563.327	2.9138	2	1.3034	17
37	4 1	573.399	577.951	3.8076	2	2.7713	19
38	5 1	590.406	594.954	1.9205	2	2.5698	19
39	1 1	605.287	609.832	0.9422	2	0.6778	21
40	5 4	617.319	621.87	5.3457	2	1.2286	21
41	2 2	634.221	638.752	4.1621	2	2.7168	21
42	5 5	651.503	656.053	4.6368	2	2.5047	21
43	2 3	669.078	673.603	2.0881	1	3.7872	8
44	3 5	685.334	689.888	10.9629	2	1.0487	21
45	2 5	707.77	712.315	1.1339	1	5.7024	8
46	1 5	725.02	729.57	0.8158	1	1.5409	10
47	4 3	737.803	742.345	4.2116	1	4.242	2
48	5 2	756.653	761.203	1.1813	2	2.6457	17
49	2 1	770.893	775.426	1.8659	2	1.307	13
50	1 4	784.453	789.001	1.4038	1	2.084	9
51	3 2	798.269	802.803	1.5266	2	1.9357	16
52	1 2	812.12	816.652	3.5487	2	2.1042	11
53	4 3	828.169	832.72	5.202	1	4.0853	3
54	4 1	847.87	852.414	1.9495	2	2.5034	18
55	2 3	862.735	867.27	2.2549	1	4.6282	6
56	5 5	880.022	884.553	3.7328	2	1.1796	12
57	5 4	895.318	899.871	5.3736	2	1.642	13
58	4 4	912.642	917.179	3.4237	1	2.1805	4
59	1 4	928.549	933.086	1.043	1	1.2592	9
60	2 1	941.153	945.687	1.6222	2	1.5768	13
61	3 3	954.728	959.265	9.2366	2	4.2213	11
62	3 4	978.571	983.093	3.6648	2	1.7787	21
63	1 3	994.303	998.85	0.8748	1	1.2749	7
64	2 2	1006.84	1011.37	0.84	2	0.7646	21
65	5 1	1018.82	1023.36	0.6534	2	1.8785	16
66	3 5	1031.75	1036.29	4.1198	2	0.4247	21
67	1 5	1046.7	1051.25	1.1824	1	1.2065	9
68	5 3	1059.5	1064.05	3.2504	2	0.769	11
69	3 1	1073.94	1078.49	0.9902	2	1.9149	17
70	4 2	1087.27	1091.81	2.319	2	1.5233	12
71	2 5	1101.52	1106.05	3.8938	1	2.4922	5
72	2 4	1118.3	1122.84	1.4097	1	4.5217	6
73	1 1	1134.55	1139.08	0.8395	2	0.3989	21
74	4 5	1146.2	1150.75	3.3347	2	0.7973	21
75	5 2	1160.74	1165.28	3.583	2	3.3584	17
76	3 4	1178.09	1182.64	2.8126	2	1.4698	13
77	3 5	1192.7	1197.23	1.0828	1	2.5589	3
78	3 1	1206.73	1211.27	1.2489	2	1.1224	18
79	2 3	1219.52	1224.05	1.8859	1	1.8616	7
80	1 2	1233.66	1238.19	1.1758	1	1.2999	2
81	5 3	1246.55	1251.1	4.4508	2	0.5016	21
82	4 2	1261.92	1266.46	2.0353	2	1.8311	14
83	5 2	1276.2	1280.75	0.8115	2	2.7022	17
84	2 2	1290.14	1294.67	2.7582	2	0.7066	21
85	3 2	1303.99	1308.52	2.3726	2	2.6198	17
86	2 4	1319.37	1323.92	1.6996	1	2.1863	6
87	5 1	1333.59	1338.13	1.544	2	0.9462	20
88	4 4	1346.48	1351.03	1.3552	2	1.36	12
89	5 5	1359.52	1364.07	3.1265	2	1.0433	21
90	1 1	1374.1	1378.62	8.0817	2	2.3211	21
91	2 5	1394.89	1399.42	2.2154	1	1.5301	5
92	4 3	1409.03	1413.57	1.0053	1	6.9076	4
93	1 5	1427.34	1431.89	1.1939	1	1.0318	10
94	3 3	1439.99	1444.51	3.1078	2	4.906	11
95	4 1	1458.38	1462.94	1.1404	2	2.6582	16
96	4 5	1472.6	1477.14	5.0339	1	2.7128	2
97	1 3	1490.75	1495.3	1.2485	1	1.1195	8
98	2 1	1503.54	1508.07	3.4827	2	0.7335	21
99	5 4	1518.13	1522.68	1.8325	2	1.536	14
100	1 4	1531.84	1536.39	1.6026	1	0.9516	6
101	5 3	1544.72	1549.26	1.3114	2	1.6202	13
102	5 5	1558.05	1562.6	1.275	2	1.3623	12
103	1 2	1571.14	1575.69	0.8598	1	2.3429	2
104	4 3	1584.75	1589.29	1.5091	1	7.4012	3
105	3 1	1604.07	1608.62	1.3635	2	2.339	19
106	1 5	1618.18	1622.71	1.534	1	1.4938	8
107	5 1	1631.6	1636.15	0.6705	2	1.202	19
108	1 3	1643.9	1648.45	1.0419	1	1.7735	7
109	2 2	1657.11	1661.65	5.0117	2	1.4319	21
110	1 1	1673.95	1678.5	2.825	2	3.0562	21
111	4 5	1690.25	1694.79	8.3846	1	1.1097	2
112	2 5	1710.14	1714.67	1.011	1	3.7829	5
113	5 2	1725.32	1729.85	1.2471	2	5.5159	16
114	4 2	1742.49	1747.04	2.7692	2	3.4032	18
115	1 4	1759.07	1763.6	1.3352	1	2.347	7
116	3 2	1773.05	1777.59	0.9662	2	2.1794	17
117	2 4	1786.6	1791.14	0.4573	1	1.5019	4
118	2 1	1798.85	1803.4	2.1047	2	3.5785	14
119	4 4	1814.95	1819.5	1.1936	1	0.9057	3
120	3 5	1827.38	1831.91	2.406	1	3.4031	2
121	5 4	1843.58	1848.14	2.7088	2	5.5053	11
122	4 1	1862.12	1866.66	0.7819	2	2.961	16
123	2 3	1876.27	1880.8	1.0742	1	3.185	5
124	3 4	1890.92	1895.44	5.1047	2	5.9589	12
125	3 3	1912.28	1916.82	1.8918	2	1.9864	21
