# Supplementary material for: Surface Stickiness Perception by Auditory, Tactile, and Visual Cues
Source: Front Psychol. 2019 Sep 18;10:2135. doi: 10.3389/fpsyg.2019.02135 (PMC6760014; doi:10.3389/fpsyg.2019.02135)
Supplement: DATASET S1 — Raw behavioral data for each of the 27 participants. [file Data_Sheet_1.ZIP › Datasets/26_filenumber10012_180817_v.xlsx]

## Sheet: 26_filenumber10012_180817_v
Trial	Level	1stDetach_onset	2ndDetach_onset	1stResp_RT	1stResp	2ndResp_RT	2ndResp
1	4 2	0	5.0101	6.5513	2	2.2399	21
2	3 3	19.7399	24.737	2.9577	2	0.4161	21
3	5 4	33.9326	38.9432	3.2541	2	2.2279	12
4	4 3	50.3002	55.314	3.2281	1	1.5915	3
5	2 1	65.9906	70.9922	4.6191	1	2.0248	2
6	2 4	83.5048	88.514	5.7638	1	0.9226	5
7	4 4	101.024	106.025	2.6128	1	1.8333	5
8	5 2	116.349	121.347	1.6137	2	1.9248	17
9	3 2	130.739	135.739	1.4723	2	6.3372	16
10	3 4	149.423	154.431	4.7396	2	2.6153	11
11	4 1	167.648	172.64	2.6702	2	1.6212	16
12	1 5	182.798	187.798	1.2514	1	3.2568	9
13	2 5	198.131	203.137	1.345	1	1.6371	8
14	5 3	211.953	216.961	2.4643	2	1.143	12
15	4 5	226.458	231.464	2.5714	1	1.3276	3
16	2 2	241.207	246.208	1.5594	1	1.3558	4
17	3 1	254.955	259.964	0.8179	2	0.9237	15
18	5 5	267.533	272.537	2.3165	1	2.6671	3
19	1 4	283.376	288.379	1.6174	1	0.785	7
20	5 1	296.624	301.63	0.8247	2	3.8223	14
21	1 3	312.149	317.142	3.2386	1	1.0547	4
22	3 5	327.297	332.314	1.5055	1	1.1754	3
23	2 3	340.804	345.806	1.5614	1	1.4144	6
24	1 2	354.647	359.646	2.6734	2	0.2131	21
25	1 1	368.384	373.385	1.317	1	1.0506	2
26	3 4	381.614	386.625	2.2416	2	0.9264	14
27	3 5	395.658	400.665	2.6529	1	1.1362	2
28	1 1	410.286	415.288	2.5755	2	0.375	21
29	2 5	424.096	429.112	3.3048	1	1.4381	5
30	2 2	439.691	444.686	2.3806	2	0.416	21
31	1 5	453.325	458.325	1.5835	1	1.1266	9
32	1 4	466.873	471.881	5.2474	2	1.2042	12
33	4 4	484.207	489.19	2.2753	2	0.5604	21
34	3 1	497.862	502.864	1.1465	2	1.4981	13
35	1 2	511.384	516.386	4.5094	2	2.492	21
36	4 1	529.23	534.245	4.52	2	0.8317	12
37	5 5	545.467	550.469	2.1809	2	10.0879	15
38	3 3	568.561	573.564	1.787	2	0.4509	21
39	4 3	581.666	586.669	1.7263	1	0.897	3
40	5 1	595.157	600.147	2.0675	2	2.0664	19
41	5 4	610.15	615.164	2.1651	2	1.1485	13
42	4 2	624.361	629.357	2.4391	2	1.7628	21
43	4 5	639.411	644.414	2.1605	1	1.8564	7
44	2 3	654.268	659.254	2.7527	1	0.7173	6
45	5 3	668.578	673.578	1.8732	2	3.2495	17
46	2 1	684.55	689.552	3.0475	2	0.6967	21
47	5 2	699.165	704.164	2.8679	2	1.9056	15
48	2 4	714.799	719.814	14.4688	2	16.6979	13
49	3 2	756.847	761.853	0.6656	2	1.2018	21
50	1 3	769.527	774.526	3.221	1	1.536	2
51	5 4	785.148	790.164	3.0291	2	5.3262	14
52	2 5	804.343	809.342	3.2751	1	5.5482	6
53	4 3	824.001	829.014	2.6797	2	1.1116	21
54	5 3	838.675	843.675	16.7837	2	3.8028	13
55	4 4	870.1	875.107	1.7265	2	0.2726	21
56	3 3	882.914	887.913	2.8887	2	0.643	11
57	1 5	897.306	902.302	1.899	1	6.9112	9
58	4 1	916.943	921.945	12.6691	1	1.7029	4
59	2 2	942.18	947.191	1.941	2	0.4826	21
60	2 1	955.485	960.497	13.7763	1	247.731	6
61	5 5	1227.86	1232.86	2.1216	1	0.8566	3
62	5 1	1241.67	1246.68	0.8651	2	1.9715	15
63	2 4	1255.38	1260.37	1.3627	1	0.7474	5
64	5 2	1268.35	1273.36	1.4985	2	1.4146	19
65	3 2	1282.12	1287.12	5.0827	2	1.3387	14
66	4 2	1299.36	1304.36	1.2869	2	0.4417	21
67	4 5	1311.95	1316.96	1.5666	1	1.0151	3
68	3 5	1325.38	1330.39	1.9218	1	0.5194	5
69	1 3	1338.7	1343.71	2.5873	1	0.4995	4
70	1 4	1352.63	1357.64	1.681	1	0.4153	6
71	3 1	1365.6	1370.59	0.7387	2	0.3218	14
72	3 4	1377.51	1382.51	3.1062	2	0.4217	21
73	1 2	1391.94	1396.92	1.2068	2	0.4109	13
74	1 1	1404.4	1409.4	0.6934	2	0.4714	21
75	2 3	1416.43	1421.45	1.6149	1	0.6894	7
76	2 5	1429.58	1434.59	1.4326	1	0.4432	8
77	1 2	1442.28	1447.28	2.4649	2	0.5334	14
78	5 2	1456.15	1461.16	1.3285	2	0.6271	17
79	2 4	1468.97	1473.97	2.1758	1	0.4262	3
80	4 5	1482.46	1487.46	1.4117	1	2.8799	4
81	3 2	1497.6	1502.6	1.2691	2	1.9221	12
82	4 4	1511.64	1516.64	1.2294	2	0.2116	21
83	1 5	1523.97	1528.98	1.3752	1	0.6312	7
84	3 1	1536.83	1541.84	0.9609	2	0.4878	14
85	5 3	1549.15	1554.16	2.2528	2	2.1181	14
86	3 4	1564.4	1569.4	1.3311	1	2.53	2
87	2 2	1579.14	1584.14	0.8819	2	0.3467	21
88	1 3	1591.21	1596.23	1.6826	1	0.4749	4
89	3 3	1604.26	1609.26	1.9771	2	0.3229	21
90	5 1	1617.43	1622.41	0.916	2	0.4518	18
91	4 3	1629.65	1634.66	1.3176	2	0.3152	21
92	4 1	1642.17	1647.16	1.1149	2	0.4811	12
93	4 2	1654.61	1659.61	1.924	2	0.6321	13
94	1 1	1668.05	1673.05	2.2293	2	0.4281	21
95	2 1	1681.54	1686.54	1.3906	1	0.661	4
96	3 5	1694.45	1699.46	1.9525	1	0.9688	6
97	2 3	1708.21	1713.2	1.9769	1	0.5113	2
98	1 4	1721.55	1726.53	2.7257	2	0.4121	11
99	5 4	1735.52	1740.53	1.3926	2	0.7141	16
100	5 5	1748.47	1753.46	1.7029	2	0.1753	21
101	5 2	1761.18	1766.18	2.7821	2	0.6035	18
102	4 5	1775.41	1780.4	1.8847	1	0.7728	7
103	4 3	1788.92	1793.91	3.6601	1	0.5347	2
104	1 3	1803.94	1808.95	1.1457	1	0.4061	8
105	5 1	1816.37	1821.37	1.298	2	0.9293	16
106	2 4	1829.44	1834.44	9.3038	1	1.1407	3
107	3 5	1850.75	1855.76	2.1842	1	1.9906	5
108	2 2	1865.78	1870.8	2.0283	1	0.8462	3
109	4 2	1879.56	1884.55	2.2973	2	0.4966	21
110	2 5	1893.21	1898.2	1.3778	1	0.5119	6
111	5 5	1905.94	1910.95	1.9985	2	0.349	12
112	1 1	1919.14	1924.14	4.5797	1	0.4522	1
113	3 3	1935.03	1940.03	1.7824	2	0.5827	12
114	1 2	1948.27	1953.28	1.7667	1	1.121	3
115	2 1	1962.03	1967.02	1.545	2	0.3238	21
116	1 4	1974.77	1979.76	4.989	1	0.7592	4
117	5 4	1991.34	1996.32	1.8667	2	1.6562	16
118	4 1	2005.7	2010.71	1.4964	2	0.1785	13
119	3 4	2018.27	2023.28	3.2166	2	0.5103	13
120	3 1	2032.83	2037.84	0.9216	2	2.7886	15
121	3 2	2047.41	2052.41	2.661	2	1.533	12
122	1 5	2062.49	2067.49	2.1242	1	0.7511	8
123	2 3	2076.23	2081.25	1.2993	1	0.2417	8
124	4 4	2088.66	2093.66	2.4011	2	0.8822	11
125	5 3	2102.77	2107.76	1.0563	2	7.2974	16
