# Supplementary material for: Surface Stickiness Perception by Auditory, Tactile, and Visual Cues
Source: Front Psychol. 2019 Sep 18;10:2135. doi: 10.3389/fpsyg.2019.02135 (PMC6760014; doi:10.3389/fpsyg.2019.02135)
Supplement: DATASET S1 — Raw behavioral data for each of the 27 participants. [file Data_Sheet_1.ZIP › Datasets/27_filenumber10013_180817_a.xlsx]

## Sheet: 27_filenumber10013_180817_a
Trial	Level	1stDetach_onset	2ndDetach_onset	1stResp_RT	1stResp	2ndResp_RT	2ndResp
1	2 3	0	4.5282	5.735	2	15.8445	21
2	3 5	32.0411	36.5753	7.5888	1	4.8403	2
3	2 1	54.8722	59.4076	3.2725	1	2.1491	2
4	2 4	70.709	75.2322	3.6259	1	2.6252	1
5	4 2	87.254	91.8066	4.6617	1	2.3692	2
6	2 2	104.708	109.242	2.492	1	2.7789	3
7	4 4	120.375	124.923	2.4021	1	1.5402	4
8	1 1	134.642	139.191	2.0191	1	2.2872	2
9	5 2	149.359	153.891	2.8498	1	2.2591	4
10	4 5	164.876	169.425	2.8754	1	1.6682	4
11	5 3	179.841	184.376	4.1398	1	3.1221	3
12	3 4	197.491	202.042	1.8249	1	1.6936	3
13	1 3	211.326	215.848	2.1003	1	1.7267	2
14	5 5	225.541	230.089	2.1285	1	2.0478	4
15	1 2	240.159	244.709	1.7625	1	1.4835	2
16	4 1	253.808	258.342	2.5568	1	1.4267	2
17	2 5	268.19	272.725	2.9035	1	1.4846	3
18	1 4	282.993	287.516	1.8291	1	1.8808	4
19	5 4	297.009	301.555	3.6247	1	1.3189	4
20	1 5	312.276	316.825	2.8444	1	1.4744	5
21	3 1	327.001	331.537	28.3215	2	3.7406	12
22	3 2	369.455	373.99	4.9295	2	1.7594	11
23	5 1	386.53	391.064	2.3789	2	1.561	15
24	3 3	400.87	405.405	3.0848	1	0.8374	1
25	4 3	415.175	419.725	2.0165	2	0.9828	11
26	3 1	428.574	433.108	3.8319	2	3.3952	12
27	5 1	446.208	450.758	3.0884	2	0.9585	12
28	2 3	460.682	465.209	2.3209	1	0.4371	1
29	2 1	473.821	478.356	3.627	2	1.0927	21
30	1 3	488.942	493.492	1.9653	1	0.8663	2
31	1 1	502.158	506.704	3.2407	2	0.8826	11
32	4 4	516.691	521.242	3.3199	2	0.8971	21
33	1 2	531.249	535.784	1.8583	1	0.3797	1
34	5 5	543.872	548.423	2.3695	2	0.9491	11
35	3 3	557.626	562.159	1.2395	2	0.8972	11
36	3 4	570.142	574.674	1.9005	1	0.5382	2
37	1 4	582.89	587.441	1.7775	1	1.0995	3
38	4 1	596.11	600.647	3.3264	2	0.999	21
39	2 4	610.835	615.372	2.3092	1	0.5877	1
40	3 2	624.042	628.592	2.6518	2	1.0156	11
41	4 5	638.108	642.651	3.5429	1	0.5694	2
42	4 2	652.641	657.191	3.2001	2	0.9263	11
43	1 5	667.175	671.699	3.351	1	0.872	3
44	5 3	681.787	686.339	3.7182	2	0.8851	21
45	4 3	696.808	701.358	2.3343	2	0.87	11
46	2 2	710.417	714.942	1.6685	2	0.7956	12
47	2 5	723.256	727.791	4.0366	1	0.3651	1
48	3 5	738.074	742.608	2.757	1	0.2943	2
49	5 2	751.519	756.072	2.0844	2	0.4791	13
50	5 4	764.509	769.059	2.3179	2	0.8903	11
51	1 4	778.049	782.584	1.6708	2	1.4005	21
52	3 3	791.438	795.974	1.3097	2	0.8611	21
53	2 3	804.011	808.559	1.3172	1	1.0172	2
54	4 1	816.742	821.286	3.0443	2	1.4512	13
55	1 5	831.641	836.192	7.4258	1	0.8107	1
56	5 5	850.291	854.825	1.6623	2	0.7657	21
57	3 1	863.126	867.674	3.416	2	0.873	12
58	5 4	877.846	882.393	3.5805	2	0.9576	21
59	1 1	892.702	897.239	3.9469	1	0.3207	1
60	3 2	907.392	911.926	2.8662	2	1.0047	12
61	3 5	921.659	926.202	2.2249	1	0.9328	3
62	4 4	935.257	939.808	2.9167	2	1.1613	21
63	1 2	949.675	954.199	2.5121	1	0.2958	1
64	4 5	962.87	967.422	3.2281	2	0.9824	21
65	3 4	977.542	982.092	1.8243	1	0.5555	1
66	5 1	990.242	994.776	2.8239	2	0.9558	11
67	2 1	1004.41	1008.96	1.9691	2	0.8678	11
68	5 2	1017.67	1022.21	2.4992	2	0.5906	14
69	2 2	1031.18	1035.72	4.621	2	0.3671	12
70	4 2	1046.58	1051.12	1.765	1	0.3071	1
71	5 3	1059.06	1063.6	2.0776	2	0.7782	12
72	1 3	1072.32	1076.87	1.8254	1	0.8241	3
73	2 5	1085.38	1089.91	2.0513	1	0.4413	5
74	4 3	1098.27	1102.82	1.5833	2	0.8423	21
75	2 4	1111.09	1115.63	1.7141	1	0.4715	2
76	2 2	1123.59	1128.12	2.0765	1	0.7299	1
77	5 5	1136.79	1141.34	2.2009	1	3.4379	2
78	4 1	1152.86	1157.41	3.371	2	1.0733	11
79	2 4	1167.71	1172.25	2.2902	1	0.3222	2
80	4 3	1180.64	1185.19	1.3659	2	0.34	12
81	1 1	1192.78	1197.31	3.4742	1	0.68	1
82	5 3	1207.32	1211.87	4.8117	1	1.862	2
83	4 2	1224.41	1228.96	2.1959	2	0.6923	13
84	5 2	1237.7	1242.24	3.0594	2	1.2136	11
85	3 5	1252.39	1256.94	3.6425	1	0.2645	1
86	5 1	1266.71	1271.25	2.1004	2	0.3208	12
87	1 2	1279.54	1284.07	1.6371	1	0.1944	1
88	5 4	1291.76	1296.31	2.4803	2	0.5856	11
89	2 5	1305.14	1309.67	2.9022	1	0.2217	1
90	1 3	1318.65	1323.21	1.3037	1	0.3201	2
91	2 3	1330.69	1335.23	1.8697	1	0.4445	2
92	3 4	1343.39	1347.92	2.07	2	0.9318	11
93	4 5	1356.71	1361.26	2.8403	1	0.3201	3
94	1 4	1370.29	1374.81	1.3537	1	0.6158	3
95	3 3	1382.55	1387.09	1.2633	1	0.2374	2
96	3 2	1394.44	1398.99	1.6007	2	0.3023	12
97	2 1	1406.76	1411.28	2.7261	2	0.7496	11
98	4 4	1420.63	1425.17	2.0027	2	0.9954	11
99	1 5	1433.98	1438.52	2.6412	1	0.85	4
100	3 1	1447.88	1452.41	2.0946	2	0.3148	12
101	3 1	1460.69	1465.23	1.9735	2	0.3446	13
102	5 2	1473.43	1477.98	2.414	2	0.3544	13
103	5 4	1486.6	1491.15	2.2025	2	0.8934	11
104	3 5	1500.02	1504.58	2.1752	1	0.4114	2
105	1 1	1513.02	1517.55	2.8264	2	0.7784	11
106	5 5	1527.02	1531.57	3.0983	2	2.1832	11
107	3 3	1542.74	1547.28	1.6273	2	0.3374	12
108	1 2	1555.09	1559.62	1.7541	2	0.3186	12
109	4 3	1567.56	1572.11	2.2553	2	0.8226	21
110	4 5	1581.04	1585.59	2.1125	1	0.3232	2
111	5 1	1593.9	1598.45	4.9283	2	0.603	13
112	1 4	1609.86	1614.41	4.6568	1	0.3149	2
113	2 5	1625.14	1629.69	3.8953	1	0.319	4
114	4 1	1639.77	1644.32	3.5868	2	0.2768	13
115	1 5	1654.06	1658.58	2.4292	1	0.3891	3
116	4 4	1667.27	1671.82	4.1552	2	0.381	11
117	2 3	1682.14	1686.68	1.8022	1	0.2208	2
118	2 2	1694.55	1699.07	11.13	1	0.2573	2
119	4 2	1716.33	1720.88	2.5197	2	0.2664	11
120	5 3	1729.53	1734.07	2.0221	2	0.3461	12
121	3 2	1742.29	1746.84	3.133	2	0.3786	11
122	3 4	1756.22	1760.76	2.7698	2	0.802	11
123	2 4	1770.1	1774.64	10.6624	2	0.2957	21
124	2 1	1791.38	1795.92	2.5201	1	0.2067	1
125	1 3	1804.5	1809.04	1.9717	1	0.3394	3
