# Supplementary material for: Surface Stickiness Perception by Auditory, Tactile, and Visual Cues
Source: Front Psychol. 2019 Sep 18;10:2135. doi: 10.3389/fpsyg.2019.02135 (PMC6760014; doi:10.3389/fpsyg.2019.02135)
Supplement: DATASET S1 — Raw behavioral data for each of the 27 participants. [file Data_Sheet_1.ZIP › Datasets/27_filenumber10014_180817_t.xlsx]

## Sheet: 27_filenumber10014_180817_t
Trial	Level	1stDetach_onset	2ndDetach_onset	1stResp_RT	1stResp	2ndResp_RT	2ndResp
1	2 2	0	4.5458	3.2676	1	0.5524	1
2	2 5	14.2755	18.7934	4.407	1	0.6888	3
3	1 1	29.7413	34.2924	1.7313	1	0.3751	2
4	2 3	42.2757	46.8109	2.003	1	0.3677	4
5	5 5	55.0188	59.5716	2.5095	2	0.3465	12
6	4 1	68.2923	72.8433	2.7233	2	0.4417	15
7	5 3	81.8762	86.4174	2.3391	1	0.1748	1
8	1 3	94.7718	99.3068	1.5227	1	0.2959	3
9	4 4	106.977	111.526	1.5724	1	0.4199	2
10	2 4	119.293	123.819	2.0988	1	0.4352	4
11	3 2	132.14	136.675	3.7004	2	0.5759	11
12	5 1	146.827	151.378	1.3115	2	0.4505	13
13	5 2	158.992	163.538	1.6174	2	0.2188	13
14	3 3	171.241	175.776	3.1739	1	0.3304	1
15	4 2	185.144	189.683	1.334	2	0.2192	14
16	1 4	197.076	201.623	1.6642	1	1.3243	2
17	4 5	210.393	214.944	1.7507	1	0.3047	2
18	2 1	222.878	227.4	1.4094	2	0.3535	13
19	3 4	235.02	239.557	1.4625	2	0.2585	21
20	1 2	247.06	251.611	1.1445	1	0.4003	1
21	1 5	259.011	263.534	1.2433	1	0.2836	3
22	5 4	270.939	275.491	3.267	1	0.131	1
23	4 3	284.678	289.227	1.126	1	0.1916	2
24	3 1	296.392	300.927	1.4389	2	0.1921	13
25	3 5	308.405	312.942	1.1972	2	0.2124	12
26	5 1	320.244	324.793	1.2834	2	0.3081	13
27	1 4	332.251	336.785	1.1693	1	1.0074	3
28	3 3	344.744	349.293	1.7444	1	0.2211	2
29	2 3	357.127	361.661	1.3444	1	0.305	3
30	1 1	369.15	373.677	2.8258	2	0.3085	21
31	2 5	382.674	387.209	1.1261	1	0.2347	3
32	3 4	394.445	398.976	2.7984	1	0.2096	1
33	3 5	407.743	412.288	2.5382	2	0.3595	21
34	4 2	421.076	425.627	1.2758	2	0.2595	13
35	5 4	433.011	437.561	2.0182	2	0.2096	21
36	4 4	445.554	450.106	1.9719	1	0.1098	1
37	5 3	457.961	462.51	1.8114	1	0.2307	1
38	2 2	470.399	474.935	1.6989	1	0.2158	1
39	3 2	482.706	487.241	1.7562	2	0.3138	13
40	1 3	495.176	499.728	3.0076	1	1.0267	6
41	2 1	509.611	514.143	1.4201	2	0.3159	12
42	4 5	521.74	526.293	1.2864	1	0.2134	2
43	3 1	533.677	538.211	1.1789	2	0.244	14
44	2 4	545.501	550.027	2.1892	1	0.2393	3
45	4 1	558.225	562.777	1.5523	2	0.3117	14
46	1 5	570.527	575.061	1.9241	1	0.4035	4
47	5 2	583.252	587.806	1.7737	2	0.4842	15
48	5 5	595.927	600.478	1.1713	1	0.2898	2
49	4 3	607.811	612.349	1.5407	1	0.2104	1
50	1 2	619.943	624.49	1.4171	1	0.2228	2
51	1 3	631.993	636.544	1.5356	1	0.2248	5
52	2 1	644.159	648.684	1.4084	2	0.2351	13
53	3 5	656.188	660.724	1.7994	1	0.2905	2
54	2 3	668.693	673.243	1.8255	1	0.3686	3
55	5 3	681.277	685.818	1.9363	1	0.4342	3
56	5 5	694.04	698.591	1.2093	2	0.186	12
57	3 2	705.86	710.411	1.3877	2	0.2077	14
58	3 3	717.868	722.394	1.7192	2	0.2169	12
59	4 4	730.19	734.741	1.6667	2	0.2545	21
60	2 2	742.444	746.977	2.1051	1	0.2142	2
61	4 3	755.152	759.693	2.7354	1	0.2279	3
62	3 4	768.508	773.043	4.0772	2	0.2066	21
63	1 4	783.093	787.616	1.8801	1	0.2384	3
64	4 5	795.503	800.056	1.5194	1	0.2333	3
65	2 4	807.693	812.226	1.5933	1	0.2805	2
66	1 2	819.864	824.401	0.9223	1	0.3579	2
67	2 5	831.538	836.073	2.09	1	0.3034	5
68	1 5	844.343	848.893	1.2666	1	0.2525	5
69	5 1	856.293	860.834	1.7702	2	0.4498	16
70	4 1	868.922	873.475	1.4525	2	0.7185	14
71	4 2	881.528	886.077	1.3092	2	0.296	13
72	5 2	893.544	898.076	1.2966	2	0.2252	13
73	1 1	905.456	909.991	1.5908	2	0.8931	11
74	5 4	918.345	922.894	2.9171	2	0.2648	11
75	3 1	931.851	936.376	1.754	2	1.5534	16
76	1 5	945.542	950.093	1.672	1	0.6095	5
77	4 1	958.26	962.799	1.4463	2	0.2438	14
78	3 5	970.344	974.889	1.0086	1	0.2225	2
79	4 2	981.992	986.544	1.3271	2	0.3955	13
80	2 3	994.128	998.651	2.0837	1	0.4658	6
81	4 3	1007.05	1011.61	0.9208	1	0.2825	3
82	2 2	1018.66	1023.19	1.7959	2	0.2613	12
83	1 2	1031.11	1035.63	2.8688	2	0.2271	21
84	3 1	1044.59	1049.14	1.2757	2	0.6849	16
85	2 5	1056.98	1061.53	1.4552	1	0.5549	4
86	2 1	1069.4	1073.92	3.1605	2	0.2681	12
87	4 4	1083.22	1087.78	2.8372	1	0.177	1
88	5 2	1096.56	1101.11	2.0329	2	0.4542	13
89	1 4	1109.45	1113.99	1.508	1	0.3526	4
90	2 4	1121.62	1126.16	2.1496	1	0.2175	3
91	5 3	1134.31	1138.86	2.2352	2	0.1436	21
92	3 4	1147.1	1151.64	1.3833	2	0.2007	13
93	5 1	1159.01	1163.56	1.9683	2	0.4198	17
94	3 3	1171.83	1176.35	1.5343	2	0.3317	12
95	1 1	1184.06	1188.61	1.9047	2	0.1957	21
96	5 4	1196.59	1201.14	2.3148	1	1.0051	2
97	3 2	1210.24	1214.77	1.488	2	0.2966	14
98	5 5	1222.41	1226.96	2.1995	2	0.1961	12
99	1 3	1235.24	1239.79	1.5791	1	0.7605	4
100	4 5	1247.98	1252.51	1.6737	1	0.1734	2
101	3 5	1260.22	1264.78	1.6905	1	0.2054	1
102	3 2	1272.54	1277.08	1.2857	2	1.1142	13
103	2 4	1285.34	1289.87	1.9479	2	0.3254	11
104	1 3	1297.93	1302.48	1.3059	1	0.285	3
105	4 1	1309.93	1314.48	1.2898	2	0.2211	15
106	5 5	1321.84	1326.39	0.8773	2	0.2067	12
107	4 2	1333.34	1337.89	0.8909	2	0.2423	13
108	1 5	1344.88	1349.4	1.2797	1	0.1958	3
109	5 4	1356.74	1361.29	2.5026	1	0.2069	1
110	5 3	1369.78	1374.33	2.412	1	0.3689	3
111	3 1	1382.96	1387.48	1.1195	2	0.1522	14
112	3 3	1394.62	1399.16	7.9605	2	0.1386	21
113	4 5	1413.09	1417.64	0.9745	1	0.1945	2
114	2 1	1424.68	1429.21	0.8506	2	0.7715	12
115	4 4	1436.69	1441.24	2.4473	1	0.4099	1
116	5 1	1449.89	1454.43	0.4537	2	0.305	13
117	5 2	1461.05	1465.61	1.1233	2	0.189	13
118	2 3	1472.77	1477.31	1.1398	1	0.1923	3
119	2 2	1484.49	1489.03	1.0372	2	0.0444	12
120	1 2	1495.99	1500.51	0.8389	1	0.1749	2
121	3 4	1507.37	1511.93	1.076	2	0.1834	12
122	4 3	1518.96	1523.51	1.7914	1	0.2023	2
123	2 5	1531.35	1535.88	1.9432	1	0.1975	3
124	1 1	1543.89	1548.44	1.4198	1	0.5886	1
125	1 4	1556.33	1560.85	1.9692	1	0.2778	5
