# Supplementary material for: Surface Stickiness Perception by Auditory, Tactile, and Visual Cues
Source: Front Psychol. 2019 Sep 18;10:2135. doi: 10.3389/fpsyg.2019.02135 (PMC6760014; doi:10.3389/fpsyg.2019.02135)
Supplement: DATASET S1 — Raw behavioral data for each of the 27 participants. [file Data_Sheet_1.ZIP › Datasets/27_filenumber10015_180817_v.xlsx]

## Sheet: 27_filenumber10015_180817_v
Trial	Level	1stDetach_onset	2ndDetach_onset	1stResp_RT	1stResp	2ndResp_RT	2ndResp
1	2 1	0	5.0084	2.6059	2	0.2628	21
2	4 2	13.7961	18.7994	1.3852	2	0.3253	12
3	4 1	26.4059	31.4053	1.3471	2	0.3021	14
4	2 3	38.8951	43.909	1.4195	1	0.2607	3
5	2 2	51.4602	56.4673	1.2805	2	0.2034	21
6	3 1	63.8275	68.8395	0.5424	2	0.2063	12
7	5 1	75.4663	80.4757	0.7504	2	0.2434	14
8	1 2	87.3303	92.317	0.8854	1	0.2458	3
9	4 5	99.3047	104.306	1.7613	1	0.4407	1
10	1 4	112.361	117.376	1.3201	1	0.3241	4
11	3 5	124.832	129.835	2.4747	2	0.7805	11
12	4 3	138.923	143.925	2.5163	2	0.211	21
13	3 3	152.48	157.482	1.5757	1	0.2004	1
14	2 4	165.109	170.108	1.0585	1	0.2497	3
15	1 3	177.26	182.259	1.2217	1	0.3355	5
16	5 5	189.642	194.649	1.8533	1	0.3451	1
17	1 1	202.677	207.689	2.5521	1	1.1018	2
18	2 5	217.212	222.225	0.7021	1	0.2532	3
19	4 4	229.01	234.001	1.2723	1	0.298	2
20	5 4	241.431	246.44	1.2674	2	0.2442	21
21	5 3	253.828	258.83	0.9343	1	0.1791	2
22	3 4	265.758	270.769	0.5973	1	0.2197	2
23	5 2	277.461	282.474	2.0913	2	0.3729	11
24	3 2	290.789	295.781	1.7134	2	0.1789	12
25	1 5	303.494	308.491	1.4866	1	0.2011	3
26	2 5	316.01	321.009	1.4818	1	0.8674	4
27	4 3	329.196	334.198	0.8427	1	0.2106	2
28	2 1	341.078	346.075	0.6792	2	0.2289	12
29	5 3	352.864	357.909	1.0729	1	0.2626	1
30	3 2	365.06	370.065	1.1634	2	0.417	11
31	5 1	377.474	382.472	0.4053	2	0.6141	13
32	1 3	389.36	394.359	1.3576	1	0.475	4
33	1 5	402.01	406.999	1.5025	1	0.242	5
34	4 1	414.572	419.573	0.6144	2	0.2462	13
35	3 1	426.311	431.342	0.2639	2	0.2131	13
36	5 4	437.677	442.667	1.2716	1	0.2222	2
37	3 3	449.976	454.973	1.5492	2	0.2419	21
38	2 3	462.598	467.608	0.7859	1	0.1839	3
39	1 2	474.41	479.417	1.088	1	0.1978	2
40	1 1	486.558	491.557	1.5005	2	0.6258	21
41	4 4	499.551	504.559	0.8262	1	0.2003	3
42	4 2	511.438	516.436	1.1709	2	0.2063	12
43	3 4	523.672	528.674	1.1605	1	0.184	2
44	4 5	535.859	540.88	3.0147	2	0.217	21
45	2 2	549.919	554.942	2.4153	1	0.2702	1
46	5 2	563.499	568.527	1.9418	2	0.9057	12
47	2 4	577.18	582.2	1.2435	1	0.2065	2
48	1 4	589.493	594.523	1.2841	1	0.2408	5
49	3 5	601.932	606.948	1.3804	2	0.3777	12
50	5 5	614.528	619.534	1.6671	2	0.2305	21
51	5 4	627.289	632.291	1.025	1	0.2753	2
52	5 1	639.451	644.462	0.6298	2	0.2081	13
53	1 5	651.157	656.169	1.0717	1	0.242	4
54	4 2	663.313	668.308	0.7234	2	0.1982	12
55	2 5	675.103	680.109	1.6469	1	0.5115	1
56	3 2	688.114	693.119	0.8284	2	0.1862	21
57	5 2	699.99	705.024	1.3553	2	0.2164	12
58	3 3	712.445	717.431	1.4539	1	0.4535	2
59	3 1	725.238	730.254	0.718	2	0.2652	13
60	2 4	737.115	742.13	1.7891	1	0.3262	2
61	4 4	750.116	755.115	2.0372	2	0.223	21
62	1 4	763.195	768.226	0.953	1	0.2931	4
63	2 1	775.299	780.359	0.4384	2	0.3207	13
64	4 3	786.963	791.966	1.3363	1	0.4337	1
65	4 1	799.575	804.61	0.7267	2	0.3646	12
66	1 1	811.577	816.614	0.934	1	0.3667	1
67	2 3	823.776	828.783	1.0588	1	0.3055	3
68	3 5	836.026	841.039	1.1722	1	0.2173	2
69	3 4	848.261	853.292	1.2464	2	0.2408	21
70	5 5	860.616	865.617	1.0288	1	0.2428	3
71	1 3	872.743	877.757	0.9495	1	0.2635	4
72	4 5	884.87	889.896	1.3123	1	0.3895	2
73	1 2	897.417	902.435	1.4061	1	0.2643	1
74	5 3	909.923	914.924	1.2448	1	0.2383	2
75	2 2	922.312	927.313	0.7912	1	0.2189	1
76	4 4	934.149	939.169	1.1053	1	0.1984	2
77	5 1	946.36	951.391	0.4374	2	0.8665	13
78	4 5	958.576	963.581	1.3198	2	0.2139	21
79	5 5	970.925	975.958	2.0644	1	0.2839	1
80	1 5	984.148	989.158	1.0954	1	0.2432	4
81	3 3	996.349	1001.35	1.1278	1	0.2343	2
82	2 4	1008.54	1013.57	1.2308	1	0.2758	3
83	2 3	1020.91	1025.94	2.3138	1	0.9722	1
84	5 2	1035.07	1040.07	1.1946	2	0.192	21
85	3 5	1047.29	1052.32	1.2949	1	0.1744	1
86	1 4	1059.65	1064.66	1.1859	1	0.3228	3
87	2 1	1071.99	1077	0.8088	2	0.3806	13
88	3 4	1084.06	1089.07	1.54	1	0.5222	2
89	3 2	1096.98	1102.03	1.0675	2	0.2614	12
90	4 1	1109.23	1114.26	0.4457	2	0.2325	13
91	1 1	1120.81	1125.81	1.492	2	0.2435	21
92	4 3	1133.47	1138.46	1.4283	1	0.2146	1
93	3 1	1145.96	1150.97	0.4148	2	0.2214	12
94	2 5	1157.49	1162.49	1.1301	1	0.2859	2
95	5 4	1169.77	1174.76	1.223	1	0.3107	3
96	5 3	1182.12	1187.14	2.3118	1	0.2133	1
97	4 2	1195.51	1200.54	0.8966	2	0.1997	12
98	1 2	1207.48	1212.48	3.4606	1	0.6862	3
99	2 2	1222.46	1227.47	1.1585	2	0.1825	21
100	1 3	1234.67	1239.71	1.2848	1	0.3394	4
101	2 3	1247.2	1252.2	1.1612	1	1.3632	3
102	4 2	1260.58	1265.59	1.4093	2	0.6661	13
103	2 1	1273.52	1278.51	0.8564	2	0.3895	12
104	3 5	1285.64	1290.65	1.2698	1	0.2741	2
105	5 1	1298.03	1303.06	0.5384	2	0.2541	12
106	2 4	1309.73	1314.73	1.2279	1	0.2954	2
107	5 5	1322.09	1327.09	0.9816	1	0.2667	2
108	1 4	1334.18	1339.21	1.3403	1	0.2278	4
109	3 2	1346.63	1351.63	0.9249	2	0.2067	12
110	1 3	1358.58	1363.59	1.3901	1	0.2664	4
111	1 1	1371.11	1376.14	0.9556	1	0.8325	2
112	2 2	1383.81	1388.82	1.5519	1	0.2162	1
113	5 2	1396.41	1401.4	0.8202	2	0.2143	12
114	4 5	1408.28	1413.31	1.3195	2	0.2298	21
115	3 3	1420.68	1425.7	0.8126	1	0.2424	2
116	5 4	1432.63	1437.66	1.5265	2	0.2412	11
117	4 3	1445.3	1450.33	2.6342	2	0.2198	11
118	3 1	1459.06	1464.05	0.5412	2	0.2779	13
119	4 4	1470.75	1475.76	1.4531	2	0.2653	21
120	4 1	1483.33	1488.35	1.193	2	0.2858	13
121	1 2	1495.7	1500.7	1.463	1	0.2261	2
122	1 5	1508.22	1513.22	1.4114	1	0.2749	4
123	3 4	1520.77	1525.76	1.3059	2	0.2118	12
124	5 3	1533.1	1538.12	1.5228	2	0.1963	21
125	2 5	1545.71	1550.74	0.7999	1	0.2356	2
