# Supplementary material for: Surface Stickiness Perception by Auditory, Tactile, and Visual Cues
Source: Front Psychol. 2019 Sep 18;10:2135. doi: 10.3389/fpsyg.2019.02135 (PMC6760014; doi:10.3389/fpsyg.2019.02135)
Supplement: DATASET S1 — Raw behavioral data for each of the 27 participants. [file Data_Sheet_1.ZIP › Datasets/2_filenumber10010_180802_a.xlsx]

## Sheet: 2_filenumber10010_180802_a
Trial	Level	1stDetach_onset	2ndDetach_onset	1stResp_RT	1stResp	2ndResp_RT	2ndResp
1	4 3	0	4.5376	2.0437	2	0.8186	21
2	5 2	13.3376	17.8893	1.6139	2	2.1202	14
3	5 5	27.4774	32.0137	3.1696	1	0.0155	1
4	3 5	41.0676	45.6034	1.3812	1	0.051	4
5	2 5	52.9219	57.4557	1.6839	1	0.4887	6
6	2 2	65.4885	70.0208	2.3109	1	1.1712	2
7	3 2	79.3695	83.9223	1.0019	2	0.4379	12
8	3 4	91.2218	95.756	0.863	1	0.0737	2
9	1 2	102.48	107.016	1.5924	1	0.2761	3
10	3 1	114.737	119.287	0.7937	2	0.4213	14
11	4 2	126.372	130.921	0.6235	2	1.2366	14
12	4 5	138.639	143.182	1.2123	1	1.412	7
13	4 4	151.687	156.238	1.795	2	0.5525	11
14	1 4	164.355	168.888	3.2187	1	0.6983	6
15	3 3	178.583	183.119	2.8431	1	0.0009	1
16	4 1	191.839	196.388	1.3754	2	0.1665	15
17	2 3	203.795	208.33	0.5983	1	0.0009	4
18	1 1	214.817	219.352	1.6109	2	0.1024	21
19	5 1	226.956	231.505	1.6699	2	1.2224	18
20	2 4	240.262	244.788	2.8941	1	0.1313	4
21	2 1	253.586	258.121	0.9794	2	0.0205	13
22	1 3	265.004	269.556	0.7106	1	0.6368	5
23	1 5	276.762	281.288	1.0043	1	0.0725	7
24	5 4	288.219	292.771	1.6563	2	0.0031	12
25	5 3	300.222	304.772	2.4022	1	0.0053	5
26	5 5	313.03	317.582	0.9168	1	1.408	4
27	3 4	325.769	330.322	4.4266	2	0.0384	11
28	1 5	340.555	345.079	0.9543	1	0.222	7
29	1 4	352.131	356.668	0.8555	1	0.255	4
30	4 3	363.555	368.106	0.5687	2	0.0569	21
31	4 4	374.588	379.138	4.8719	1	0.399	1
32	1 1	390.183	394.718	2.387	2	0.0429	21
33	2 4	403.022	407.555	0.8023	1	0.0136	4
34	5 4	414.14	418.68	0.7201	2	0.268	14
35	1 2	425.45	429.985	1.1075	2	0.0045	13
36	4 2	436.938	441.488	1.6384	2	0.1497	14
37	3 1	449.121	453.646	1.2827	2	1.1995	15
38	3 2	462.001	466.536	1.5535	2	0.0879	13
39	5 2	474.038	478.589	0.9123	2	0.6186	17
40	1 3	485.971	490.498	0.6323	1	0.0539	5
41	3 3	497.067	501.602	0.6199	1	0.1	3
42	4 5	508.188	512.738	0.9774	1	0.0009	1
43	2 1	519.588	524.113	3.723	2	0.0405	11
44	4 1	533.735	538.287	1.2657	2	1.5692	14
45	5 1	547.005	551.555	2.9034	2	0.2518	19
46	2 2	560.563	565.087	0.9439	1	0.0457	2
47	5 3	571.936	576.488	0.8874	2	1.2312	12
48	2 5	584.472	589.006	1.6859	1	0.1761	8
49	3 5	596.732	601.267	4.3359	1	0.2968	7
50	2 3	611.789	616.338	5.2222	1	0.0447	2
51	4 2	627.462	632.004	1.0064	2	0.0008	12
52	3 4	638.885	643.42	1.2227	2	0.2051	21
53	2 1	650.623	655.155	1.5319	2	0.2138	15
54	4 1	662.762	667.299	0.9633	2	1.9235	16
55	2 2	676.053	680.588	0.7569	2	0.0349	21
56	5 5	687.255	691.805	2.8764	1	0.0014	3
57	4 3	700.556	705.1	1.2812	2	0.0945	21
58	3 5	712.319	716.87	1.7074	1	0.1012	5
59	2 3	724.555	729.089	0.8957	1	0.0009	3
60	1 1	735.839	740.371	2.6898	2	1.0514	12
61	5 1	749.969	754.521	1.4634	2	1.0028	17
62	3 3	762.873	767.394	0.4209	2	0.0602	21
63	5 4	773.738	778.285	1.062	2	0.0009	13
64	1 4	785.154	789.706	0.3892	1	0.0009	4
65	1 5	795.871	800.394	0.9462	1	0.2198	8
66	3 1	807.431	811.966	2.4368	2	0.0965	14
67	5 3	820.353	824.906	1.3948	2	0.3345	14
68	5 2	832.509	837.046	0.9473	2	0.3946	17
69	4 4	844.248	848.801	0.6724	1	0.0009	2
70	3 2	855.255	859.805	0.8553	2	0.0903	15
71	1 2	866.605	871.138	3.3068	2	0.0911	11
72	2 4	880.387	884.918	1.2342	1	0.1211	5
73	4 5	892.054	896.605	1.3462	1	0.2152	7
74	1 3	904.055	908.579	0.4763	1	0.1159	6
75	2 5	915.032	919.568	2.299	1	0.7595	9
76	5 4	928.505	933.056	1.5411	2	0.1706	13
77	1 3	940.537	945.063	0.7793	1	0.0009	3
78	4 1	951.698	956.252	0.9707	2	0.1327	15
79	1 2	963.239	967.788	0.8505	2	0.0124	21
80	4 4	974.509	979.046	1.8279	2	0.0509	21
81	2 3	986.699	991.235	0.4937	1	0.0009	4
82	2 2	997.604	1002.14	3.2548	2	0.3267	11
83	2 1	1011.57	1016.1	0.934	2	0.3357	13
84	5 3	1023.23	1027.79	1.8318	2	0.9797	14
85	4 2	1036.47	1041.02	3.982	2	3.2271	17
86	4 3	1054.1	1058.65	1.3477	1	0.0009	2
87	3 2	1065.85	1070.4	0.6059	2	0.071	14
88	2 4	1076.94	1081.46	0.7537	1	2.1056	5
89	5 1	1090.09	1094.63	4.3915	2	1.0171	19
90	1 1	1105.91	1110.46	1.7113	2	0.0993	13
91	3 1	1118.12	1122.66	4.0799	2	0.131	21
92	3 3	1132.72	1137.27	0.7769	1	0.0199	4
93	3 5	1143.92	1148.45	3.1115	1	1.0772	7
94	1 4	1158.51	1163.05	2.0653	1	1.4387	6
95	5 5	1172.34	1176.89	1.4904	1	0.2508	3
96	1 5	1184.5	1189.03	3.1751	1	0.7657	9
97	4 5	1198.82	1203.37	0.7885	1	0.0009	6
98	5 2	1210.04	1214.59	3.3609	2	1.5871	15
99	3 4	1225.39	1229.92	0.4604	1	0.1054	2
100	2 5	1236.25	1240.79	2.432	1	0.2254	6
101	1 5	1249.34	1253.89	1.0206	1	0.2476	6
102	1 3	1261.02	1265.57	1.1809	1	0.0943	5
103	4 1	1272.7	1277.25	1.0287	2	0.0893	15
104	4 4	1284.26	1288.81	0.5025	1	0.0009	2
105	5 2	1295.09	1299.62	1.4957	2	0.6941	14
106	2 4	1307.67	1312.2	0.4589	1	0.0332	4
107	3 2	1318.47	1323.02	0.594	2	0.1471	13
108	4 2	1329.61	1334.15	0.4748	2	0.2279	21
109	5 1	1340.7	1345.25	1.7276	2	2.2255	19
110	1 4	1355.09	1359.64	0.8578	1	0.0541	7
111	3 5	1366.32	1370.86	1.0083	1	0.7678	5
112	2 5	1378.49	1383.02	3.0605	1	5.3108	9
113	2 2	1397.28	1401.81	0.6202	2	0.1608	21
114	5 5	1408.46	1413.02	4.3923	2	0.0009	11
115	1 2	1423.29	1427.84	2.669	1	0.0009	1
116	3 4	1436.4	1440.92	2.8096	1	0.0327	2
117	1 1	1449.54	1454.09	1.0248	2	0.1412	21
118	2 1	1461.14	1465.67	1.2214	2	0.0009	11
119	3 1	1472.76	1477.3	1.1852	2	1.7593	13
120	2 3	1486.12	1490.66	0.3362	1	0.2561	4
121	5 3	1497.1	1501.66	1.5167	1	0.0548	4
122	3 3	1509.07	1513.62	2.1799	2	0.0575	11
123	5 4	1521.72	1526.27	0.7279	2	0.1467	12
124	4 3	1532.92	1537.47	3.7745	2	0.1487	21
125	4 5	1547.25	1551.8	0.8491	1	0.0428	5
