# Supplementary material for: Surface Stickiness Perception by Auditory, Tactile, and Visual Cues
Source: Front Psychol. 2019 Sep 18;10:2135. doi: 10.3389/fpsyg.2019.02135 (PMC6760014; doi:10.3389/fpsyg.2019.02135)
Supplement: DATASET S1 — Raw behavioral data for each of the 27 participants. [file Data_Sheet_1.ZIP › Datasets/2_filenumber10011_180802_t.xlsx]

## Sheet: 2_filenumber10011_180802_t
Trial	Level	1stDetach_onset	2ndDetach_onset	1stResp_RT	1stResp	2ndResp_RT	2ndResp
1	5 2	0	4.5417	3.252	2	2.1268	14
2	5 4	15.8578	20.4089	4.0038	2	0.511	11
3	3 2	30.7072	35.2411	0.8879	2	3.7581	15
4	2 4	45.7413	50.2756	1.1519	1	0.9919	5
5	4 2	58.1922	62.7317	0.4992	2	1.1609	14
6	1 4	70.2519	74.7872	1.6586	1	0.8892	7
7	4 4	83.1079	87.6586	2.3315	1	0.9689	1
8	1 2	96.7492	101.291	1.4773	1	1.7954	3
9	5 3	110.421	114.974	1.4148	1	3.1567	5
10	5 1	125.408	129.958	0.6789	2	1.167	17
11	3 5	137.659	142.191	2.7457	2	0.7419	12
12	5 5	151.558	156.108	2.7663	2	0.2657	11
13	1 1	165.026	169.549	0.8602	2	0.5483	21
14	3 4	176.803	181.338	1.7095	1	0.2872	2
15	2 2	189.108	193.641	2.2818	2	0.001	21
16	2 5	201.781	206.317	0.7157	1	0.748	4
17	1 3	213.637	218.172	0.732	1	1.7408	6
18	3 3	226.492	231.042	2.3089	2	0.763	12
19	3 1	239.967	244.493	0.9706	2	1.563	17
20	4 5	252.873	257.424	5.7266	2	0.8224	12
21	2 3	269.864	274.399	1.0432	1	1.0333	6
22	4 1	282.336	286.888	0.8452	2	0.9115	16
23	4 3	294.541	299.092	0.667	1	3.2578	5
24	2 1	308.859	313.385	0.4753	2	0.6663	14
25	1 5	320.388	324.923	1.0969	1	0.6939	5
26	4 2	332.608	337.158	1.0054	2	0.6025	21
27	4 5	344.625	349.157	1.2966	2	0.0058	11
28	3 3	356.322	360.858	0.513	1	2.0133	3
29	2 4	369.259	373.792	0.7734	1	1.0988	4
30	1 2	381.45	385.974	0.5643	1	0.2477	4
31	1 3	392.655	397.208	2.4285	1	1.7261	8
32	4 4	407.242	411.792	0.5289	1	0.8839	5
33	3 4	418.975	423.52	0.5427	1	0.411	4
34	3 1	430.24	434.792	1.2333	2	1.1282	18
35	5 3	443.024	447.575	0.4567	2	0.7656	14
36	3 2	454.643	459.186	0.5555	2	3.0704	16
37	4 1	468.675	473.226	0.6565	2	1.065	18
38	5 1	480.83	485.365	1.6695	2	3.1879	18
39	1 1	496.087	500.624	1.0881	2	0.2993	21
40	5 4	507.892	512.441	1.8805	2	0.0319	21
41	2 2	520.126	524.658	3.2187	2	2.2672	11
42	5 5	536.007	540.558	1.5355	1	0.4926	2
43	2 3	548.475	553.008	0.8082	1	0.2886	4
44	3 5	559.95	564.487	3.5185	2	0.3044	11
45	2 5	574.192	578.741	0.6	1	0.5142	6
46	1 5	585.747	590.282	1.1231	1	0.8283	7
47	4 3	598.103	602.655	0.8413	2	0.6855	13
48	5 2	610.042	614.592	1.4289	2	0.8961	14
49	2 1	622.774	627.299	0.7147	2	0.8518	16
50	1 4	634.721	639.256	0.7278	1	1.0074	6
51	3 2	646.792	651.342	2.2275	1	0.8729	21
52	1 2	660.274	664.8	1.6659	2	1.4649	21
53	4 3	673.772	678.325	0.4388	1	0.327	4
54	4 1	684.958	689.508	0.9512	2	1.4495	17
55	2 3	697.759	702.302	0.5695	1	0.7163	6
56	5 5	709.439	713.99	0.6555	1	0.8218	4
57	5 4	721.342	725.892	0.6333	2	0.965	14
58	4 4	733.257	737.791	0.4436	2	0.5301	21
59	1 4	744.539	749.09	0.6585	1	0.3056	4
60	2 1	755.826	760.358	0.1431	2	0.9282	14
61	3 3	767.299	771.824	0.6236	1	1.98	3
62	3 4	780.272	784.808	0.2988	2	0.0635	21
63	1 3	790.959	795.509	1.5334	1	0.3391	5
64	2 2	803.225	807.757	0.5986	2	0.2818	21
65	5 1	814.505	819.058	0.485	2	1.1748	14
66	3 5	826.609	831.143	1.746	1	0.4857	1
67	1 5	839.25	843.774	1.3751	1	0.4135	6
68	5 3	851.422	855.975	2.4599	2	1.0183	11
69	3 1	865.309	869.841	1.3035	2	1.0786	16
70	4 2	878.086	882.637	1.6144	2	0.6862	14
71	2 5	890.792	895.341	0.6688	1	2.9698	4
72	2 4	904.859	909.383	1.3954	1	0.3432	5
73	1 1	916.904	921.439	1.5682	2	0.0009	21
74	4 5	928.893	933.443	1.5828	1	2.3386	1
75	5 2	943.226	947.758	0.4104	2	0.1879	13
76	3 4	954.239	958.773	0.6632	2	0.6504	12
77	3 5	965.875	970.409	3.1211	2	0.1109	11
78	3 1	979.516	984.042	1.5775	2	1.385	18
79	2 3	992.874	997.409	1.0009	1	1.9253	5
80	1 2	1006.19	1010.71	0.371	1	0.2872	4
81	5 3	1017.22	1021.77	0.9954	1	1.8968	3
82	4 2	1030.54	1035.09	0.6018	2	0.2092	13
83	5 2	1041.76	1046.3	1.4752	2	0.7174	11
84	2 2	1054.34	1058.89	0.6479	1	1.1547	2
85	3 2	1066.56	1071.11	0.4081	2	0.346	14
86	2 4	1077.71	1082.23	1.0015	1	1.8585	3
87	5 1	1090.85	1095.4	0.5589	2	1.0552	16
88	4 4	1102.91	1107.46	2.5426	2	1.8761	11
89	5 5	1117.64	1122.18	1.0849	2	0.4765	21
90	1 1	1129.62	1134.17	0.7754	2	0.2847	12
91	2 5	1141.11	1145.64	0.662	1	0.4534	5
92	4 3	1152.62	1157.16	2.0382	1	0.0016	5
93	1 5	1165.09	1169.64	0.664	1	1.8845	7
94	3 3	1178.08	1182.61	1.2136	1	2.6008	2
95	4 1	1192.28	1196.84	0.743	2	1.3613	16
96	4 5	1204.81	1209.36	1.9022	2	0.0127	21
97	1 3	1217.16	1221.71	1.2311	1	1.4811	4
98	2 1	1230.28	1234.82	0.5115	2	0.2711	12
99	5 4	1241.49	1246.04	1.024	1	0.0103	5
100	1 4	1252.86	1257.38	0.5321	1	1.2317	4
101	5 3	1264.9	1269.45	0.9171	1	2.4255	5
102	5 5	1278.64	1283.19	3.9476	2	0.0086	11
103	1 2	1293.02	1297.54	0.8892	1	0.5511	1
104	4 3	1304.84	1309.39	1.5792	1	1.0466	3
105	3 1	1317.89	1322.42	0.4194	2	0.3478	15
106	1 5	1329.07	1333.59	0.915	1	0.0009	6
107	5 1	1340.37	1344.92	1.1954	2	1.0743	16
108	1 3	1353.09	1357.64	0.8692	2	0.1593	17
109	2 2	1364.52	1369.04	2.6505	1	0.0009	1
110	1 1	1377.56	1382.11	1.2537	1	2.862	5
111	4 5	1392.09	1396.64	1.1366	1	0.3745	3
112	2 5	1404.02	1408.55	2.6538	2	0.981	21
113	5 2	1418.09	1422.64	0.5097	2	1.163	14
114	4 2	1430.18	1434.71	0.406	2	2.1373	13
115	1 4	1443.11	1447.66	1.0818	1	2.9125	6
116	3 2	1457.44	1461.99	0.8799	2	0.5814	13
117	2 4	1469.29	1473.82	0.8664	1	0.4822	1
118	2 1	1480.95	1485.49	0.3589	2	0.1619	13
119	4 4	1491.89	1496.44	0.5214	1	0.0011	3
120	3 5	1502.74	1507.27	0.4473	2	1.4312	14
121	5 4	1515	1519.56	0.2995	2	0.604	21
122	4 1	1526.24	1530.79	0.8073	2	0.2704	14
123	2 3	1537.73	1542.25	0.7449	1	0.204	3
124	3 4	1549.05	1553.59	1.7277	1	0.1597	1
125	3 3	1561.26	1565.81	0.4116	1	0.2629	4
