# Supplementary material for: Surface Stickiness Perception by Auditory, Tactile, and Visual Cues
Source: Front Psychol. 2019 Sep 18;10:2135. doi: 10.3389/fpsyg.2019.02135 (PMC6760014; doi:10.3389/fpsyg.2019.02135)
Supplement: DATASET S1 — Raw behavioral data for each of the 27 participants. [file Data_Sheet_1.ZIP › Datasets/2_filenumber10012_180802_v.xlsx]

## Sheet: 2_filenumber10012_180802_v
Trial	Level	1stDetach_onset	2ndDetach_onset	1stResp_RT	1stResp	2ndResp_RT	2ndResp
1	4 2	0	5.0068	10.0848	2	3.6617	21
2	3 3	24.6612	29.6573	3.9148	1	3.712	2
3	5 4	43.1416	48.1329	3.6456	1	2.4073	4
4	4 3	60.0791	65.0901	6.3547	2	1.1401	21
5	2 1	78.4448	83.4324	1.879	2	3.4923	14
6	2 4	94.6616	99.6739	1.7866	1	3.6525	3
7	4 4	110.983	115.981	1.7563	1	1.6958	4
8	5 2	125.262	130.288	1.8952	2	5.0942	15
9	3 2	143.154	148.147	3.9834	2	1.9595	18
10	3 4	159.942	164.954	3.4898	2	3.4283	12
11	4 1	177.728	182.729	1.1977	2	2.4657	16
12	1 5	192.237	197.254	1.4141	2	5.1161	8
13	2 5	209.659	214.673	2.324	2	2.1906	6
14	5 3	225.016	230.019	2.7403	1	2.6348	9
15	4 5	241.228	246.225	5.415	1	2.8758	1
16	2 2	260.366	265.352	2.7128	1	2.1712	21
17	3 1	276.114	281.125	1.5199	2	3.5057	17
18	5 5	292.002	297	3.3493	1	0.7726	2
19	1 4	306.996	312.007	3.1036	1	1.7323	9
20	5 1	322.682	327.682	0.8803	2	3.9981	17
21	1 3	338.406	343.406	0.7188	1	0.9362	6
22	3 5	350.891	355.891	3.5445	2	0.4937	21
23	2 3	365.767	370.752	2.9503	1	1.8572	5
24	1 2	381.426	386.424	2.538	1	2.6016	1
25	1 1	397.432	402.434	1.8516	2	1.9685	11
26	3 4	412.098	417.107	3.3393	2	0.6262	21
27	3 5	426.905	431.898	2.3237	1	1.7242	2
28	1 1	441.76	446.771	4.229	2	0.349	21
29	2 5	457.228	462.228	1.6519	1	1.0815	4
30	2 2	470.811	475.818	1.1915	1	3.1853	2
31	1 5	486.064	491.074	0.6158	1	0.4218	5
32	1 4	497.975	502.965	1.6054	1	2.7165	8
33	4 4	513.142	518.155	0.7787	1	1.5271	3
34	3 1	526.299	531.308	1.1108	2	1.055	14
35	1 2	539.342	544.334	0.9171	1	3.9534	3
36	4 1	555.074	560.075	0.7255	2	0.8576	14
37	5 5	567.516	572.514	0.7227	1	0.8266	3
38	3 3	579.868	584.857	1.5487	1	1.9291	3
39	4 3	594.183	599.224	0.9435	1	1.9283	6
40	5 1	607.965	612.967	0.4529	2	1.2634	14
41	5 4	620.539	625.539	0.9224	1	0.7773	4
42	4 2	633.11	638.112	0.6026	2	1.1311	13
43	4 5	645.709	650.701	4.9019	2	3.3283	21
44	2 3	664.799	669.807	0.5247	1	2.6998	3
45	5 3	678.893	683.901	1.0059	1	3.5739	4
46	2 1	694.326	699.324	2.4589	2	1.5087	13
47	5 2	709.144	714.131	0.9706	2	0.7546	21
48	2 4	721.725	726.704	1.92	1	2.5173	4
49	3 2	737.017	742.011	0.809	2	2.3526	14
50	1 3	750.991	755.984	0.7854	1	0.9382	7
51	5 4	763.577	768.591	1.1093	1	0.8758	4
52	2 5	776.4	781.397	0.761	1	2.1537	3
53	4 3	790.134	795.12	2.4252	2	0.001	21
54	5 3	803.432	808.475	0.8239	1	2.8412	2
55	4 4	817.982	822.966	0.7766	1	0.5102	3
56	3 3	830.112	835.105	2.278	2	0.8611	11
57	1 5	844.13	849.129	1.548	1	1.2897	7
58	4 1	857.776	862.768	0.3912	2	1.1628	16
59	2 2	870.208	875.208	0.6428	2	0.6932	21
60	2 1	882.414	887.414	2.44	2	3.2332	15
61	5 5	898.94	903.924	3.581	1	0.8664	3
62	5 1	914.243	919.245	2.6295	2	1.9792	18
63	2 4	929.71	934.702	1.9397	1	1.8326	3
64	5 2	944.346	949.358	0.8588	2	1.0574	12
65	3 2	957.126	962.115	0.7342	2	0.9448	14
66	4 2	969.659	974.658	0.4681	2	1.8775	16
67	4 5	982.83	987.841	6.7176	1	0.7385	1
68	3 5	1001.12	1006.12	1.9898	2	1.3689	11
69	1 3	1015.35	1020.36	0.9013	1	1.2397	8
70	1 4	1028.37	1033.37	0.5834	1	1.1381	9
71	3 1	1040.95	1045.96	1.1746	2	2.2373	18
72	3 4	1055.25	1060.25	1.9198	2	4.3222	13
73	1 2	1072.35	1077.34	4.4047	2	2.1689	11
74	1 1	1089.78	1094.76	0.9621	2	1.5142	12
75	2 3	1103.09	1108.08	0.7762	1	0.8698	5
76	2 5	1115.59	1120.61	0.7717	1	5.208	5
77	1 2	1132.42	1137.4	0.5779	2	1.9099	14
78	5 2	1145.73	1150.74	0.8287	2	1.2604	16
79	2 4	1158.66	1163.66	0.8481	1	2.6324	4
80	4 5	1172.98	1177.98	2.3768	1	1.8614	3
81	3 2	1188.09	1193.09	0.7863	2	0.8469	14
82	4 4	1200.6	1205.6	1.4766	1	0.6368	3
83	1 5	1213.54	1218.52	0.8518	1	0.816	5
84	3 1	1226.06	1231.07	1.5735	2	1.1962	15
85	5 3	1239.71	1244.7	2.1083	1	0.528	1
86	3 4	1253.17	1258.17	4.9883	2	0.828	21
87	2 2	1269.84	1274.83	0.7751	2	0.9873	21
88	1 3	1282.4	1287.39	1.5983	1	1.5842	5
89	3 3	1296.45	1301.46	1.6759	2	2.4069	1
90	5 1	1311.4	1316.42	3.8153	2	2.8676	16
91	4 3	1328.98	1333.99	0.9792	1	0.8285	7
92	4 1	1341.66	1346.65	0.4397	2	2.8705	17
93	4 2	1355.81	1360.81	0.8799	2	1.4971	16
94	1 1	1369.03	1374.02	1.4705	2	1.4496	13
95	2 1	1382.81	1387.8	1.1525	2	0.9594	14
96	3 5	1395.77	1400.77	2.1779	1	1.0446	1
97	2 3	1409.84	1414.83	0.4829	1	0.8737	5
98	1 4	1422.04	1427.04	0.858	1	3.3288	5
99	5 4	1437.08	1442.09	0.995	1	0.5714	1
100	5 5	1449.52	1454.52	0.6272	1	3.3015	2
101	5 2	1464.27	1469.27	0.3763	2	3.5362	14
102	4 5	1479.03	1484.03	2.9652	2	0.8371	21
103	4 3	1493.66	1498.64	2.3018	1	0.4068	2
104	1 3	1507.18	1512.19	1.1791	1	0.1932	6
105	5 1	1519.41	1524.4	1.148	2	0.7225	15
106	2 4	1532.12	1537.12	0.9301	1	0.8451	4
107	3 5	1544.75	1549.76	0.6818	1	0.3392	2
108	2 2	1556.61	1561.6	1.6925	2	1.9501	11
109	4 2	1571.08	1576.09	1.5379	2	0.1663	21
110	2 5	1583.66	1588.66	0.4586	1	2.0517	4
111	5 5	1596.98	1601.99	2.2242	1	2.2319	3
112	1 1	1612.31	1617.31	1.9981	2	0.5726	11
113	3 3	1625.75	1630.77	1.0952	1	1.8765	3
114	1 2	1639.57	1644.57	3.2835	1	4.116	2
115	2 1	1657.82	1662.8	0.3948	2	0.8553	12
116	1 4	1669.91	1674.91	1.2619	1	3.1606	6
117	5 4	1685.21	1690.22	0.8561	1	0.3022	2
118	4 1	1697.25	1702.25	0.4867	2	1.0672	14
119	3 4	1709.66	1714.67	0.6852	1	2.2787	4
120	3 1	1723.51	1728.5	0.5211	2	1.0221	15
121	3 2	1735.9	1740.9	0.3651	2	1.1522	16
122	1 5	1748.26	1753.26	0.8775	1	1.5354	5
123	2 3	1761.52	1766.5	0.6204	1	1.1977	5
124	4 4	1774.18	1779.17	0.8134	1	3.0026	3
125	5 3	1788.83	1793.84	0.8165	1	0.8894	2
