# Supplementary material for: Surface Stickiness Perception by Auditory, Tactile, and Visual Cues
Source: Front Psychol. 2019 Sep 18;10:2135. doi: 10.3389/fpsyg.2019.02135 (PMC6760014; doi:10.3389/fpsyg.2019.02135)
Supplement: DATASET S1 — Raw behavioral data for each of the 27 participants. [file Data_Sheet_1.ZIP › Datasets/3_filenumber10007_180802_a.xlsx]

## Sheet: 3_filenumber10007_180802_a
Trial	Level	1stDetach_onset	2ndDetach_onset	1stResp_RT	1stResp	2ndResp_RT	2ndResp
1	1 2	0	4.5378	0.9367	1	2.8132	8
2	5 4	14.2375	18.7877	1.2432	1	1.3364	10
3	1 1	27.1475	31.6828	0.6538	1	1.2165	4
4	2 1	39.4194	43.955	1.9513	1	1.6116	4
5	5 5	53.3929	57.9288	0.7423	1	0.9832	8
6	4 2	65.5179	70.0681	0.6577	1	0.9436	7
7	3 4	77.5203	82.0715	0.6574	1	0.4002	7
8	2 2	88.9043	93.429	0.4819	1	1.0192	5
9	2 4	100.787	105.335	0.67	1	0.312	5
10	1 5	112.104	116.655	2.2221	1	0.7794	6
11	5 1	125.521	130.054	1.7392	1	1.8771	7
12	4 1	139.534	144.086	4.2003	2	4.3689	14
13	5 2	158.538	163.079	1.9531	2	2.125	13
14	3 1	173.017	177.552	1.5317	2	1.877	12
15	2 5	186.854	191.389	1.4405	1	1.3897	7
16	4 5	200.079	204.631	0.7518	1	1.4414	6
17	3 3	212.685	217.238	1.4868	1	3.0273	21
18	3 2	227.608	232.143	1.07	2	4.9382	13
19	5 3	244	248.553	0.5768	2	4.0411	14
20	1 4	259.038	263.588	0.2235	1	1.3228	4
21	3 5	270.903	275.449	0.6466	1	1.8418	6
22	1 3	283.804	288.355	0.4512	1	0.9589	5
23	4 4	295.637	300.177	0.6561	1	1.3939	2
24	2 3	307.988	312.532	0.2623	1	0.9517	4
25	4 3	319.603	324.154	0.9249	2	0.9215	21
26	2 2	331.855	336.378	1.4001	2	0.2549	21
27	4 5	343.887	348.434	0.648	1	0.9684	8
28	3 4	355.937	360.488	0.7474	1	0.8743	1
29	4 2	367.888	372.428	0.8637	2	0.9116	13
30	1 2	380.065	384.6	0.2946	1	0.8277	4
31	2 3	391.57	396.122	1.0678	1	1.3979	7
32	4 3	404.443	408.979	0.6867	2	1.1588	11
33	5 4	416.699	421.251	0.9951	2	1.5284	12
34	1 3	429.571	434.121	0.3037	1	1.9309	4
35	4 4	442.187	446.721	0.2012	1	0.3868	2
36	3 1	453.083	457.618	0.7685	2	1.3244	13
37	5 2	465.587	470.138	1.1752	2	1.0927	16
38	2 5	478.262	482.787	1.9786	1	1.1115	7
39	1 5	491.751	496.304	0.5324	1	0.9247	8
40	3 5	503.637	508.171	1.0488	1	1.1054	5
41	1 1	516.188	520.72	1.7183	2	0.6974	21
42	4 1	529.002	533.554	1.8419	2	0.5796	11
43	5 1	541.838	546.388	2.2089	2	1.2342	14
44	3 3	555.682	560.216	2.3401	2	0.0631	21
45	1 4	568.487	573.037	2.2326	1	0.4138	5
46	2 4	581.461	585.98	1.0567	1	0.8017	6
47	5 3	593.617	598.168	0.267	2	1.1618	12
48	3 2	605.47	610.005	1.0942	2	1.2144	13
49	5 5	618.171	622.704	1.1446	2	0.5677	21
50	2 1	630.284	634.82	2.3692	2	0.2049	11
51	5 1	643.272	647.821	3.0862	2	1.0295	16
52	4 2	657.797	662.349	0.6944	2	0.671	13
53	1 4	669.568	674.121	0.21	1	1.2297	7
54	4 1	681.341	685.876	0.9199	2	1.1755	12
55	3 5	693.82	698.365	0.5961	1	0.7845	5
56	3 2	705.619	710.172	2.5507	2	0.1203	11
57	1 3	718.709	723.244	0.516	1	0.8336	4
58	5 4	730.449	735.001	1.101	2	0.4347	12
59	5 3	742.321	746.87	2.0018	2	0.7183	13
60	1 5	755.437	759.962	1.2071	1	0.7987	9
61	3 3	767.832	772.367	1.256	2	0.3117	11
62	1 2	779.788	784.337	1.626	2	0.0768	21
63	5 5	791.91	796.446	0.8823	2	0.0008	21
64	2 5	803.198	807.734	0.6782	1	0.9515	3
65	2 3	815.254	819.787	1.0394	1	0.0008	1
66	5 2	826.678	831.213	1.1545	2	0.5423	14
67	2 4	838.766	843.302	0.2494	1	0.847	6
68	2 2	850.188	854.737	0.8117	2	0.6853	11
69	3 1	862.086	866.612	0.7483	2	0.6153	12
70	3 4	873.831	878.368	0.6157	1	0.6399	3
71	1 1	885.404	889.955	1.2584	2	0.0124	21
72	4 4	897.105	901.646	1.3391	1	0.001	1
73	4 3	908.766	913.318	1.4277	2	0.001	21
74	2 1	920.621	925.154	1.8354	1	0.5593	1
75	4 5	933.404	937.946	0.7633	1	0.8268	6
76	4 1	945.4	949.952	1.301	2	0.3954	12
77	2 3	957.538	962.072	0.3152	1	0.7993	2
78	1 5	969.061	973.588	0.4488	1	1.0352	6
79	5 3	980.934	985.486	0.2273	2	0.9072	12
80	3 3	992.504	997.054	1.1625	1	0.1891	1
81	4 2	1004.26	1008.79	0.6042	2	0.5406	11
82	4 4	1015.8	1020.35	0.2392	1	0.9066	5
83	5 2	1027.27	1031.82	0.3915	2	1.0263	17
84	5 5	1039.09	1043.62	1.5279	2	0.5696	11
85	1 4	1051.58	1056.12	0.4484	1	0.6993	5
86	4 3	1063.05	1067.6	1.4152	2	0.154	11
87	4 5	1075.03	1079.56	0.6198	1	0.5323	4
88	5 1	1086.58	1091.14	1.4622	2	0.4496	12
89	3 4	1098.94	1103.49	0.5412	1	0.2189	4
90	5 4	1110.02	1114.55	1.1296	2	1.3586	14
91	1 2	1122.8	1127.35	1.5988	1	0.973	4
92	2 5	1135.79	1140.32	0.6051	1	0.3897	7
93	3 5	1147.18	1151.7	0.7231	1	0.481	4
94	2 4	1158.77	1163.32	1.1038	1	0.8359	3
95	2 1	1171.04	1175.57	1.0566	2	0.9862	12
96	1 3	1183.47	1188	0.6106	1	0.2852	4
97	3 1	1194.75	1199.29	0.9601	2	0.2233	11
98	1 1	1206.34	1210.87	1.6495	2	0.001	21
99	3 2	1218.39	1222.93	1.6978	2	0.1558	11
100	2 2	1230.65	1235.19	1.6247	1	0.3664	1
101	4 5	1243.06	1247.6	0.7003	1	0.9698	3
102	2 1	1255.14	1259.68	0.7769	2	0.506	2
103	2 5	1266.82	1271.35	0.5328	1	1.0562	7
104	1 1	1278.82	1283.36	1.6732	2	0.0009	21
105	1 2	1290.89	1295.43	0.5429	1	0.2265	1
106	4 1	1302.07	1306.62	0.6784	2	0.7938	13
107	5 3	1313.97	1318.52	0.4664	2	0.883	14
108	5 1	1325.71	1330.27	1.7766	2	0.5178	15
109	1 4	1338.42	1342.97	0.5999	1	0.682	5
110	3 1	1350.04	1354.58	0.7891	2	0.6022	2
111	5 5	1361.81	1366.37	1.5798	2	0.4855	21
112	2 2	1374.32	1378.87	0.6938	1	0.8478	1
113	3 2	1386.27	1390.79	1.6691	2	0.0261	11
114	4 3	1398.35	1402.9	0.399	1	0.1885	3
115	1 3	1409.35	1413.9	0.3675	1	0.5929	1
116	2 4	1420.72	1425.24	0.5589	1	0.4839	1
117	5 2	1432.05	1436.6	0.673	2	1.204	16
118	4 2	1444.32	1448.87	0.4218	2	1.0232	12
119	3 3	1456.17	1460.7	0.6322	1	0.0008	1
120	3 5	1467.19	1471.73	1.2474	1	0.293	7
121	3 4	1479.17	1483.72	1.4759	1	0.7417	4
122	2 3	1491.7	1496.23	0.5512	1	0.1236	2
123	4 4	1502.75	1507.3	0.3394	1	0.635	1
124	5 4	1514.05	1518.6	0.5146	2	0.3237	12
125	1 5	1525.24	1529.77	1.1637	1	0.5317	6
