# Supplementary material for: Surface Stickiness Perception by Auditory, Tactile, and Visual Cues
Source: Front Psychol. 2019 Sep 18;10:2135. doi: 10.3389/fpsyg.2019.02135 (PMC6760014; doi:10.3389/fpsyg.2019.02135)
Supplement: DATASET S1 — Raw behavioral data for each of the 27 participants. [file Data_Sheet_1.ZIP › Datasets/3_filenumber10008_180802_t.xlsx]

## Sheet: 3_filenumber10008_180802_t
Trial	Level	1stDetach_onset	2ndDetach_onset	1stResp_RT	1stResp	2ndResp_RT	2ndResp
1	1 4	0	4.5322	1.2218	1	1.1126	6
2	5 5	12.7133	17.2646	1.4654	1	1.9006	3
3	5 3	26.5131	31.0604	1.2606	1	1.3083	6
4	3 5	39.496	44.0471	1.0561	2	0.2891	21
5	4 2	51.2643	55.8036	0.7942	2	0.5042	13
6	2 2	62.9585	67.4937	0.9565	2	0.6154	21
7	5 4	74.9298	79.4812	1.519	2	0.2065	21
8	5 1	86.9808	91.5203	0.9503	2	0.4881	16
9	1 2	98.8142	103.36	1.0309	1	0.2266	1
10	4 4	110.464	115.015	1.1754	1	0.0013	1
11	3 1	121.965	126.487	0.5769	2	0.809	14
12	3 4	133.74	138.276	1.1619	2	0.2735	11
13	3 2	145.497	150.046	1.1412	2	0.2879	11
14	2 3	157.33	161.854	0.7595	1	0.146	3
15	4 5	168.613	173.161	1.7483	1	0.7397	5
16	4 1	181.531	186.081	0.5725	2	0.2012	13
17	3 3	192.731	197.256	1.006	2	0.2162	11
18	2 5	204.348	208.895	0.6927	1	0.381	4
19	2 4	215.847	220.397	0.915	1	0.481	6
20	1 1	227.581	232.104	1.2102	2	1.225	21
21	1 3	240.397	244.945	1.6413	1	0.916	3
22	5 2	253.363	257.915	1.179	2	0.3183	12
23	1 5	265.264	269.789	0.9415	1	0.4414	6
24	2 1	277.026	281.561	1.2022	2	0.2847	11
25	4 3	288.93	293.48	2.5048	1	0.9373	4
26	2 4	302.771	307.296	1.3123	1	0.6066	5
27	4 5	314.993	319.546	1.4594	1	0.4792	1
28	5 4	327.364	331.914	0.9234	2	0.4686	13
29	1 3	339.08	343.614	0.8109	1	0.1881	7
30	2 5	350.461	354.995	1.364	1	0.2118	6
31	2 1	362.464	366.998	0.6526	2	0.112	12
32	3 1	373.639	378.163	0.7673	2	0.3408	15
33	5 1	385.126	389.679	1.0242	2	0.4027	15
34	1 1	396.98	401.53	0.2852	1	0.0749	2
35	1 5	407.747	412.279	0.4745	1	0.5717	3
36	5 5	419.177	423.728	0.6984	1	0.7811	4
37	5 3	431.096	435.648	1.2508	2	0.7692	14
38	4 3	443.515	448.047	0.6929	1	0.4261	3
39	3 5	455.026	459.562	0.6778	2	1.3255	21
40	1 2	467.465	472.014	1.7007	1	0.236	1
41	5 2	479.815	484.347	1.0638	2	0.4375	13
42	1 4	491.71	496.263	1.654	1	0.7623	7
43	3 4	504.463	508.998	1.0055	1	0.1385	1
44	4 2	515.914	520.458	0.6458	2	1.0761	14
45	3 2	528.028	532.58	1.1111	2	0.8074	14
46	4 4	540.381	544.931	1.0401	2	0.3498	21
47	2 2	552.079	556.625	1.6844	1	0.3257	1
48	2 3	564.496	569.047	0.6896	1	0.2921	3
49	4 1	575.88	580.419	0.5916	2	0.9788	15
50	3 3	587.857	592.392	1.4397	2	0.3763	11
51	5 2	600.046	604.597	0.9512	2	0.7192	13
52	4 4	612.131	616.68	1.5367	2	0.7384	12
53	3 4	624.73	629.276	1.5231	1	1.0401	5
54	5 1	637.613	642.165	0.6289	2	0.4719	16
55	1 1	649.148	653.671	0.3965	1	0.2819	1
56	2 1	660.207	664.743	1.1409	2	0.4295	11
57	3 3	672.18	676.73	1.2523	2	0.3464	11
58	3 1	684.181	688.704	0.7876	2	0.4138	14
59	1 4	695.765	700.31	1.483	1	0.6445	7
60	4 3	708.213	712.764	1.8854	1	0.4022	4
61	2 3	720.913	725.438	0.7707	1	0.8441	2
62	4 5	732.909	737.461	0.4365	2	0.96	21
63	4 2	744.731	749.28	1.0278	2	0.497	15
64	2 2	756.663	761.188	1.516	2	0.3008	21
65	4 1	768.86	773.411	0.6045	2	0.2473	15
66	2 4	780.147	784.681	0.9001	1	0.3402	3
67	3 5	791.697	796.223	1.6053	2	0.5544	21
68	1 3	804.247	808.795	0.6211	1	1.013	6
69	5 5	816.298	820.847	1.0472	2	0.8333	11
70	3 2	828.596	833.122	1.0992	2	0.6301	13
71	1 2	840.694	845.246	0.5281	1	0.8133	4
72	5 4	852.465	857.014	0.8634	1	0.2784	1
73	1 5	863.931	868.456	0.7527	1	0.9004	5
74	5 3	875.976	880.529	0.9234	2	0.4489	21
75	2 5	887.764	892.297	1.3651	1	0.2845	2
76	1 2	899.815	904.346	1.6965	2	0.7248	21
77	2 1	912.627	917.162	1.0847	2	0.453	13
78	3 2	924.58	929.114	0.485	2	0.822	14
79	4 1	936.271	940.814	1.3929	2	0.5522	15
80	5 4	948.627	953.18	1.0964	2	0.7586	12
81	1 3	960.814	965.364	1.4428	1	0.9305	5
82	5 3	973.58	978.125	0.9749	2	0.97	11
83	2 4	985.912	990.448	1.5019	1	0.5704	4
84	4 3	998.297	1002.85	0.7992	2	0.9441	21
85	4 5	1010.45	1014.99	0.772	1	0.792	2
86	3 4	1022.43	1026.98	2.7406	1	1.1862	2
87	4 4	1036.68	1041.22	1.3886	2	0.8248	11
88	1 4	1049.21	1053.74	0.7947	1	1.1103	5
89	2 3	1061.45	1065.98	0.703	1	0.9783	4
90	1 1	1073.5	1078.02	1.1045	2	0.714	11
91	3 3	1085.71	1090.25	0.958	2	0.4587	21
92	2 5	1097.52	1102.06	0.5227	1	0.7273	3
93	2 2	1109.19	1113.72	0.4012	1	0.0308	1
94	3 1	1119.99	1124.53	0.3542	2	0.7591	13
95	3 5	1131.51	1136.06	0.8394	2	0.451	11
96	5 2	1143.21	1147.76	0.4989	2	0.5277	12
97	5 5	1154.64	1159.19	0.5586	2	0.7793	14
98	1 5	1166.41	1170.96	1.6419	1	0.4591	4
99	4 2	1178.93	1183.47	1.8337	2	0.542	12
100	5 1	1191.71	1196.26	0.7176	2	0.9708	16
101	5 2	1203.83	1208.38	0.7816	2	0.4172	16
102	3 4	1215.45	1219.98	1.1081	2	0.6323	13
103	4 1	1227.49	1232.05	1.3604	2	0.5451	14
104	3 2	1239.85	1244.4	1.172	2	0.7672	14
105	3 3	1252.2	1256.73	1.1017	2	0.8543	12
106	4 5	1264.55	1269.1	1.342	2	2.3914	21
107	5 1	1278.7	1283.25	1.403	2	0.454	17
108	3 1	1290.97	1295.51	1.9096	2	0.7241	12
109	1 2	1304	1308.55	0.6117	1	0.531	1
110	1 1	1315.56	1320.1	1.5696	2	1.2269	21
111	4 2	1328.76	1333.31	0.3244	2	1.029	13
112	2 4	1340.53	1345.06	0.5558	1	0.404	2
113	5 4	1351.8	1356.34	1.2881	1	0.4872	3
114	2 5	1363.89	1368.43	1.8077	1	1.0381	5
115	1 5	1377.15	1381.7	2.4053	1	0.9706	4
116	2 3	1390.94	1395.46	0.6596	1	0.1626	3
117	5 3	1402.15	1406.69	0.604	1	0.3364	2
118	2 1	1413.48	1418.01	0.6721	2	1.6588	12
119	3 5	1426.22	1430.76	0.5098	2	0.9163	11
120	5 5	1438.06	1442.61	0.415	2	0.9029	14
121	1 4	1449.82	1454.36	0.7716	1	1.0319	4
122	4 3	1461.95	1466.49	0.9764	2	0.5334	21
123	1 3	1473.86	1478.4	0.8828	1	0.9095	5
124	4 4	1486.05	1490.6	2.4252	1	0.2137	2
125	2 2	1499.01	1503.55	0.8557	1	0.3466	1
