# Supplementary material for: Surface Stickiness Perception by Auditory, Tactile, and Visual Cues
Source: Front Psychol. 2019 Sep 18;10:2135. doi: 10.3389/fpsyg.2019.02135 (PMC6760014; doi:10.3389/fpsyg.2019.02135)
Supplement: DATASET S1 — Raw behavioral data for each of the 27 participants. [file Data_Sheet_1.ZIP › Datasets/3_filenumber10009_180802_v.xlsx]

## Sheet: 3_filenumber10009_180802_v
Trial	Level	1stDetach_onset	2ndDetach_onset	1stResp_RT	1stResp	2ndResp_RT	2ndResp
1	3 5	0	5.026	1.4266	2	0.6303	12
2	1 2	12.9757	17.9752	1.01	1	0.5591	4
3	2 3	25.4179	30.4254	2.0455	1	1.6019	5
4	5 5	39.9116	44.9183	1.032	2	1.0002	21
5	1 3	52.7892	57.7909	1.2657	1	1.0865	6
6	2 1	65.9765	70.9804	0.9366	2	0.9819	11
7	1 1	78.7457	83.7363	0.4872	1	1.2083	1
8	4 4	91.2831	96.3084	1.1965	2	0.6777	11
9	4 3	104.054	109.047	1.1692	1	1.1936	2
10	3 2	117.27	122.325	0.8493	2	0.9276	4
11	5 3	129.93	134.959	0.9831	1	0.8472	3
12	1 4	142.633	147.633	0.8049	1	0.8882	6
13	5 1	155.187	160.189	1.0207	2	0.927	14
14	5 4	168.019	173.026	0.7272	1	1.0733	4
15	2 5	180.644	185.635	1.1907	1	0.9829	6
16	4 1	193.643	198.658	0.3975	2	2.5788	16
17	2 2	207.512	212.513	0.2243	1	0.2445	1
18	1 5	218.818	223.803	0.2859	1	2.4825	5
19	3 3	232.42	237.426	1.2044	1	0.2678	1
20	5 2	244.725	249.731	1.1156	2	0.4575	21
21	3 4	257.11	262.121	1.0438	1	0.875	5
22	3 1	269.884	274.909	0.728	2	0.9034	14
23	4 2	282.416	287.415	0.726	1	0.3081	1
24	4 5	294.262	299.258	1.1829	1	0.2167	1
25	2 4	306.5	311.509	0.697	1	0.4347	2
26	3 1	318.479	323.466	0.2936	2	1.183	13
27	2 2	330.815	335.823	1.2225	1	0.38	2
28	3 2	343.26	348.275	1.3313	2	0.85	14
29	2 4	356.292	361.301	1.1255	1	0.8106	7
30	5 4	369.111	374.124	1.1262	1	0.7572	4
31	5 5	381.885	386.879	1.2033	2	1.2214	21
32	2 1	395.145	400.202	0.7163	2	0.1939	12
33	1 5	406.981	411.992	0.8026	1	0.9562	7
34	5 2	419.583	424.564	0.8354	2	0.2165	13
35	4 1	431.461	436.453	0.8317	2	0.3301	13
36	3 4	443.5	448.509	0.6639	1	0.8777	5
37	1 2	455.884	460.866	0.3239	1	0.8692	4
38	4 2	467.893	472.904	1.1937	2	0.5932	13
39	4 4	480.564	485.576	0.5763	1	1.1038	5
40	3 3	493.101	498.099	0.456	2	0.89	11
41	5 1	505.288	510.276	0.7819	2	0.7184	13
42	5 3	517.648	522.659	0.9173	1	1.0806	6
43	1 3	530.478	535.483	0.9345	1	0.9854	4
44	4 3	543.276	548.273	1.0718	1	1.113	3
45	2 5	556.326	561.342	0.3768	1	0.6349	5
46	1 1	568.219	573.218	1.1316	1	0.1641	1
47	4 5	580.374	585.374	0.3415	1	0.317	2
48	2 3	591.882	596.892	1.568	1	1.0063	5
49	3 5	605.302	610.302	0.5474	2	1.2594	21
50	1 4	617.977	622.975	1.0958	1	1.3267	6
51	5 2	631.281	636.281	0.9254	1	0.2306	1
52	1 5	643.262	648.258	0.9546	1	1.2095	7
53	4 5	656.249	661.259	0.7245	2	1.0418	14
54	3 2	668.859	673.865	0.3107	2	0.6439	12
55	4 2	680.626	685.625	0.2507	1	0.0721	1
56	3 3	691.817	696.842	0.5911	1	0.8238	4
57	4 3	704.084	709.066	0.3974	1	1.4222	3
58	3 4	716.712	721.709	0.3728	2	0.7561	11
59	2 4	728.701	733.709	0.7237	1	1.9292	6
60	2 1	742.212	747.218	0.2509	2	0.8853	13
61	5 4	754.231	759.24	0.4649	2	0.8014	21
62	5 1	766.4	771.409	0.3411	2	1.6504	16
63	2 5	779.249	784.252	0.5598	1	0.9054	5
64	1 4	791.572	796.575	0.6256	1	1.166	7
65	1 1	804.249	809.247	0.3354	2	1.3098	16
66	2 3	816.736	821.72	0.5291	1	0.2963	2
67	3 1	828.413	833.426	0.564	2	0.4002	17
68	3 5	840.266	845.263	0.6902	1	0.3236	1
69	4 1	852.096	857.086	0.3799	2	0.8236	14
70	5 3	864.165	869.176	0.3971	1	0.4601	4
71	1 2	875.87	880.864	0.5099	1	0.4159	3
72	4 4	887.645	892.636	0.5907	1	0.2304	1
73	5 5	899.293	904.293	0.4275	2	1.3783	21
74	2 2	911.971	916.964	0.2677	1	1.2539	2
75	1 3	924.346	929.37	0.8714	1	0.2851	6
76	4 1	936.396	941.409	1.6661	2	0.8922	15
77	3 4	949.836	954.832	0.7444	2	0.054	21
78	1 4	961.453	966.455	0.5054	1	1.1784	3
79	4 5	974.013	979.063	1.1369	2	0.5362	12
80	5 2	986.568	991.567	0.7316	2	0.8459	14
81	4 2	999.003	1004.04	0.3936	2	0.8065	12
82	4 3	1011.12	1016.13	1.5562	2	0.2406	11
83	3 3	1023.74	1028.73	0.5862	1	1.2166	3
84	4 4	1036.41	1041.42	2.1981	1	0.5136	4
85	3 5	1050.02	1055.01	0.8827	1	0.1968	1
86	2 1	1061.91	1066.92	0.4007	2	0.9297	12
87	1 2	1074.07	1079.11	0.356	1	0.2075	1
88	2 2	1085.55	1090.55	0.4596	1	0.1983	1
89	3 2	1097.08	1102.09	0.536	2	1.0414	15
90	1 1	1109.5	1114.51	1.713	2	1.2866	15
91	2 3	1123.34	1128.35	0.5438	1	1.0295	6
92	5 4	1135.74	1140.74	0.8112	2	0.8398	15
93	1 3	1148.27	1153.28	0.5333	1	0.385	3
94	5 5	1160.04	1165.08	1.5357	2	0.915	13
95	2 5	1173.39	1178.39	0.32	1	0.3692	3
96	5 1	1184.95	1189.96	1.0674	1	1.0568	1
97	2 4	1197.91	1202.9	0.6368	1	0.2796	6
98	1 5	1209.68	1214.69	0.001	1	1.6652	5
99	3 1	1222.22	1227.23	0.9946	2	0.4198	14
100	5 3	1234.49	1239.48	0.3835	1	0.6941	5
