# Supplementary material for: Surface Stickiness Perception by Auditory, Tactile, and Visual Cues
Source: Front Psychol. 2019 Sep 18;10:2135. doi: 10.3389/fpsyg.2019.02135 (PMC6760014; doi:10.3389/fpsyg.2019.02135)
Supplement: DATASET S1 — Raw behavioral data for each of the 27 participants. [file Data_Sheet_1.ZIP › Datasets/4_filenumber10010_180802_a.xlsx]

## Sheet: 4_filenumber10010_180802_a
Trial	Level	1stDetach_onset	2ndDetach_onset	1stResp_RT	1stResp	2ndResp_RT	2ndResp
1	4 3	0	4.5309	0.8376	2	0.9071	21
2	5 2	12.2089	16.7614	1.9392	2	1.1458	14
3	5 5	25.7127	30.2625	2.173	2	0.1057	21
4	3 5	38.4049	42.9405	1.105	2	0.0688	12
5	2 5	49.9932	54.5304	0.8876	1	0.177	5
6	2 2	61.4628	65.9966	1.0503	2	0.045	11
7	3 2	72.9468	77.4787	0.624	2	1.1556	14
8	3 4	85.111	89.6635	0.8106	2	0.1058	11
9	1 2	96.3473	100.896	1.0876	2	0.1505	21
10	3 1	107.988	112.512	0.8885	2	0.4996	15
11	4 2	119.76	124.312	0.6649	2	0.0711	17
12	4 5	130.93	135.479	1.7099	1	0.4692	1
13	4 4	143.53	148.062	0.3358	1	0.001	1
14	1 4	154.177	158.728	0.672	1	0.7196	6
15	3 3	165.896	170.43	2.0266	2	0.3734	13
16	4 1	178.672	183.213	1.8875	2	0.0481	14
17	2 3	191.027	195.563	1.0738	1	0.0009	3
18	1 1	202.497	207.046	1.5255	2	0.1504	21
19	5 1	214.58	219.112	1.469	2	0.1061	16
20	2 4	226.545	231.096	2.121	1	0.01	4
21	2 1	239.013	243.535	1.7925	2	0.3813	11
22	1 3	251.579	256.124	1.543	1	0.0106	5
23	1 5	263.545	268.096	1.1965	1	0.1362	8
24	5 4	275.313	279.852	1.8681	2	0.0009	11
25	5 3	287.506	292.058	0.5746	2	0.0561	12
26	5 5	298.547	303.097	1.4192	2	0.0516	21
27	3 4	310.446	314.969	0.9871	2	0.0009	12
28	1 5	321.73	326.275	1.3899	1	0.1627	7
29	1 4	333.695	338.246	1.5091	1	0.0133	5
30	4 3	345.546	350.086	0.6015	2	0.0204	11
31	4 4	356.572	361.125	0.2845	2	0.3216	21
32	1 1	367.511	372.063	1.1978	2	0.1477	21
33	2 4	379.296	383.818	1.7262	1	0.0009	3
34	5 4	391.312	395.858	2.5215	2	0.2805	13
35	1 2	404.446	408.996	1.211	2	0.0568	11
36	4 2	416.113	420.652	1.1186	2	0.28	17
37	3 1	427.897	432.442	1.9909	2	1.6755	16
38	3 2	441.98	446.53	1.8714	2	0.2481	16
39	5 2	454.502	459.038	1.9523	2	0.2555	17
40	1 3	467.108	471.643	1.3721	1	5.295	3
41	3 3	484.179	488.713	0.5352	2	0.0009	12
42	4 5	495.106	499.645	0.9771	1	0.0786	1
43	2 1	506.56	511.095	1.4177	2	0.0009	11
44	4 1	518.397	522.946	1.8828	2	0.1532	15
45	5 1	530.838	535.391	1.9053	2	0.1716	15
46	2 2	543.328	547.872	1.3509	2	0.242	21
47	5 3	555.314	559.851	2.2662	2	0.2779	13
48	2 5	568.256	572.793	1.7325	1	0.1222	5
49	3 5	580.512	585.063	2.0116	1	0.0233	3
50	2 3	592.968	597.485	1.5661	1	0.0313	2
51	4 2	604.94	609.493	2.4425	2	0.3239	13
52	3 4	618.113	622.662	0.8204	1	0.771	1
53	2 1	630.03	634.555	1.4762	2	0.0027	11
54	4 1	641.909	646.46	2.7545	2	0.2142	14
55	2 2	655.313	659.847	1.1081	2	0.0246	21
56	5 5	666.829	671.363	2.7557	2	0.1027	11
57	4 3	680.076	684.628	0.4003	2	0.0009	11
58	3 5	690.897	695.446	1.4914	1	0.0433	3
59	2 3	702.846	707.372	1.5315	1	0.0372	2
60	1 1	714.793	719.345	1.3797	2	0.0037	21
61	5 1	726.613	731.163	2.1061	2	0.22	16
62	3 3	739.346	743.878	1.8649	2	0.6932	11
63	5 4	752.31	756.863	2.3253	2	0.0371	13
64	1 4	764.996	769.529	1.4455	1	0.1585	5
65	1 5	776.906	781.441	1.1532	1	6.5494	5
66	3 1	795.013	799.563	2.4824	2	0.0806	15
67	5 3	808.004	812.538	1.7719	2	0.3527	16
68	5 2	820.526	825.08	2.3727	2	0.317	17
69	4 4	833.648	838.197	0.5298	2	0.0957	21
70	3 2	844.597	849.129	2.682	2	0.2376	11
71	1 2	857.926	862.479	1.1711	1	0.203	1
72	2 4	869.713	874.247	1.3213	1	0.1081	5
73	4 5	881.447	885.979	0.9347	1	0.001	2
74	1 3	892.794	897.347	1.1683	1	0.2539	5
75	2 5	904.63	909.163	1.3972	1	0.1208	8
76	5 4	916.547	921.078	1.0172	2	0.001	11
77	1 3	927.876	932.429	2.3382	2	0.0029	11
78	4 1	940.63	945.18	2.3898	2	0.1728	15
79	1 2	953.597	958.14	1.5232	1	0.1158	3
80	4 4	965.629	970.18	2.1602	1	0.007	1
81	2 3	978.135	982.669	0.7282	1	0.0009	2
82	2 2	989.255	993.792	1.2512	2	0.0028	21
83	2 1	1000.91	1005.45	2.1366	2	0.0009	13
84	5 3	1013.46	1018	1.943	2	0.1829	17
85	4 2	1025.98	1030.53	2.5267	2	0.9041	16
86	4 3	1039.81	1044.36	1.1531	1	0.1164	1
87	3 2	1051.48	1056	1.1587	2	0.2336	12
88	2 4	1063.27	1067.81	0.5427	1	0.7055	3
89	5 1	1074.83	1079.38	1.4051	2	0.2518	18
90	1 1	1086.91	1091.44	1.3282	2	0.0089	21
91	3 1	1098.63	1103.18	1.6327	2	0.1443	15
92	3 3	1110.85	1115.4	0.4392	2	0.0903	12
93	3 5	1121.78	1126.32	1.2127	1	0.0009	2
94	1 4	1133.41	1137.94	1.5084	1	0.2435	6
95	5 5	1145.46	1150.01	3.2629	2	0.001	11
96	1 5	1159.15	1163.67	1.7293	1	0.2075	7
97	4 5	1171.49	1176.04	2.2669	1	0.008	1
98	5 2	1184.21	1188.76	2.0728	2	0.6552	16
99	3 4	1197.35	1201.89	1.6701	1	0.0008	1
100	2 5	1209.34	1213.88	1.9591	1	0.1899	7
101	1 5	1221.9	1226.43	1.3362	1	0.2828	9
102	1 3	1233.91	1238.46	0.5939	1	0.4783	7
103	4 1	1245.39	1249.95	1.5603	2	0.4745	16
104	4 4	1257.85	1262.4	0.6529	2	0.2705	21
105	5 2	1269.1	1273.63	1.3657	2	0.5094	18
106	2 4	1281.38	1285.91	0.9906	1	0.191	7
107	3 2	1292.86	1297.4	1.6506	2	0.001	14
108	4 2	1304.91	1309.46	1.3111	2	0.1918	14
109	5 1	1316.81	1321.36	1.7901	2	0.3027	19
110	1 4	1329.33	1333.86	1.5842	1	0.0458	3
111	3 5	1341.27	1345.81	1.1639	1	0.0009	2
112	2 5	1352.86	1357.41	1.0274	1	0.2582	6
113	2 2	1364.58	1369.11	0.627	2	0.168	21
114	5 5	1375.77	1380.31	0.9496	2	0.0547	21
115	1 2	1387.19	1391.75	1.1285	1	0.0029	1
116	3 4	1398.76	1403.3	0.822	1	0.0342	4
117	1 1	1409.92	1414.46	1.2583	2	0.0009	21
118	2 1	1421.6	1426.13	1.4628	2	0.0013	11
119	3 1	1433.48	1438.01	1.5035	2	0.2781	15
120	2 3	1445.65	1450.19	0.9815	1	0.001	2
121	5 3	1457.04	1461.6	1.6213	2	0.9001	11
122	3 3	1469.98	1474.5	1.0927	2	0.021	21
123	5 4	1481.48	1486.02	1.3939	2	0.0008	12
124	4 3	1493.2	1497.75	0.7914	2	0.0065	11
125	4 5	1504.4	1508.94	1.028	1	0.0256	4
