# Supplementary material for: Surface Stickiness Perception by Auditory, Tactile, and Visual Cues
Source: Front Psychol. 2019 Sep 18;10:2135. doi: 10.3389/fpsyg.2019.02135 (PMC6760014; doi:10.3389/fpsyg.2019.02135)
Supplement: DATASET S1 — Raw behavioral data for each of the 27 participants. [file Data_Sheet_1.ZIP › Datasets/4_filenumber10011_180802_t.xlsx]

## Sheet: 4_filenumber10011_180802_t
Trial	Level	1stDetach_onset	2ndDetach_onset	1stResp_RT	1stResp	2ndResp_RT	2ndResp
1	5 2	0	4.5417	3.5395	2	4.9029	15
2	5 4	18.9403	23.4813	5.633	2	1.6167	12
3	3 2	36.5203	41.0729	2.1939	2	0.4431	17
4	2 4	49.5933	54.1287	1.7553	1	0.2568	7
5	4 2	61.8982	66.451	1.1345	2	0.409	17
6	1 4	73.8377	78.3888	0.9103	1	0.4	4
7	4 4	85.4724	90.0121	0.8368	1	0.1815	2
8	1 2	96.7995	101.335	1.2761	1	0.5965	4
9	5 3	109.072	113.623	1.9265	2	0.1718	13
10	5 1	121.574	126.112	0.7061	2	2.1204	18
11	3 5	134.8	139.335	1.6204	2	0.2916	12
12	5 5	147.124	151.673	2.356	1	0.416	1
13	1 1	160.323	164.848	3.0249	2	0.1966	21
14	3 4	173.936	178.471	1.1678	2	0.1908	12
15	2 2	185.605	190.14	0.3083	2	0.3168	12
16	2 5	196.624	201.149	1.4603	1	0.1533	5
17	1 3	208.635	213.188	1.7108	1	0.2446	6
18	3 3	221.006	225.54	1.6066	2	0.5462	12
19	3 1	233.546	238.073	2.0945	2	0.3195	18
20	4 5	246.353	250.906	0.9634	1	0.8573	2
21	2 3	258.606	263.14	1.6407	1	0.0494	6
22	4 1	270.674	275.217	0.7172	2	0.1376	15
23	4 3	281.937	286.489	2.8845	1	0.4902	1
24	2 1	295.724	300.256	1.2968	2	1.3815	12
25	1 5	308.783	313.318	1.6204	1	2.5582	7
26	4 2	323.39	327.94	0.6561	2	0.4397	17
27	4 5	334.895	339.431	1.3533	1	0.547	1
28	3 3	347.2	351.737	0.9918	2	0.1179	12
29	2 4	358.707	363.24	1.6292	1	1.3519	4
30	1 2	371.997	376.532	1.3194	2	0.3094	21
31	1 3	384.024	388.571	1.6803	1	0.0612	5
32	4 4	396.19	400.74	1.6477	1	0.0509	1
33	3 4	408.223	412.749	2.232	2	0.278	11
34	3 1	421.036	425.572	1.5168	2	0.4253	18
35	5 3	433.39	437.94	1.7829	2	0.4488	12
36	2 3	446.006	450.55	7.3784	2	0.3566	14
37	5 1	464.139	468.69	2.6034	1	0.218	3
38	4 1	477.372	481.915	1.3873	2	0.177	16
39	1 1	489.34	493.887	1.2462	2	0.4055	19
40	5 4	501.423	505.973	1.5063	1	0.9092	2
41	2 2	514.164	518.689	1.7103	2	0.3058	11
42	5 5	526.569	531.122	0.5813	2	0.9921	21
43	2 3	538.574	543.106	2.609	2	0.1133	21
44	3 5	551.681	556.206	0.7465	2	0.1733	14
45	2 5	562.987	567.523	2.3525	1	0.3108	6
46	1 5	576.055	580.59	2.5115	1	0.2021	9
47	4 3	589.173	593.718	1.1978	2	0.0009	12
48	5 2	600.771	605.322	0.3626	2	0.856	11
49	2 1	612.423	616.957	1.5073	2	0.0009	13
50	1 4	624.324	628.869	2.0618	1	0.1135	7
51	3 2	636.822	641.373	1.8572	2	0.0104	13
52	1 2	649.089	653.623	1.3397	1	0.1211	3
53	4 3	660.934	665.485	1.6355	2	0.2058	11
54	4 1	673.172	677.723	1.7495	2	0.1742	15
55	2 3	685.523	690.048	2.3818	1	0.5923	2
56	5 5	698.868	703.421	0.9609	1	0.9879	1
57	5 4	711.256	715.806	1.2727	2	0.3139	11
58	4 4	723.156	727.697	3.1615	2	0.176	11
59	1 4	736.82	741.371	1.4032	1	0.1735	7
60	2 1	748.723	753.257	1.1875	2	0.0562	13
61	3 3	760.356	764.888	1.8175	2	0.5164	12
62	3 4	773.086	777.622	0.8696	1	0.0756	2
63	1 3	784.339	788.889	1.4423	1	0.2691	8
64	2 2	796.44	800.982	0.8568	2	0.9448	21
65	5 1	11.9133	16.455	1.258	2	0.3	19
66	3 5	23.8762	28.4108	2.8279	2	0.5701	12
67	1 5	37.696	42.2298	1.6859	1	0.1429	9
68	5 3	49.905	54.4565	1.6324	2	0.1883	21
69	3 1	62.1435	66.6786	0.6012	2	0.3103	18
70	4 2	73.4636	78.0132	1.8403	2	0.6201	17
71	2 5	86.3217	90.8587	1.9751	1	0.6737	5
72	2 4	99.3621	103.913	1.1651	1	0.1849	1
73	1 1	111.045	115.568	0.3146	2	0.567	21
74	4 5	122.306	126.858	0.7244	1	0.0834	1
75	5 2	133.545	138.096	1.7955	2	0.0887	16
76	3 4	145.846	150.38	2.0777	2	0.0008	11
77	3 5	158.223	162.759	2.3011	2	0.0852	21
78	3 1	171.028	175.58	2.0652	2	1.452	18
79	2 3	184.98	189.505	1.144	1	0.1745	4
80	1 2	196.674	201.209	0.511	1	1.5704	4
81	5 3	209.146	213.696	0.884	2	0.0976	11
82	4 2	220.529	225.071	1.0038	2	0.0516	12
83	5 2	231.975	236.527	0.7295	2	0.031	13
84	2 2	243.163	247.713	1.0315	2	0.0719	15
85	3 2	254.679	259.204	2.3278	2	0.1505	12
86	2 4	267.541	272.077	1.4242	1	0.141	3
87	5 1	279.413	283.962	0.8986	2	0.3117	18
88	4 4	291.029	295.564	0.8048	2	0.7874	11
89	5 5	302.93	307.477	2.0548	2	0.0009	11
90	1 1	315.412	319.964	0.7926	1	0.967	2
91	2 5	327.58	332.113	0.6275	1	0.8453	6
92	4 3	0	4.5302	1.2979	2	0.2419	21
93	1 5	11.9973	16.534	1.7626	1	0.314	7
94	3 3	24.5035	29.0539	0.751	1	0.8685	1
95	4 1	36.5366	41.079	0.7802	2	0.8883	17
96	4 5	48.6051	53.1504	1.1337	2	0.0788	21
97	1 3	60.254	64.8037	1.6108	1	0.0008	6
98	2 1	72.2705	76.7955	1.1888	2	0.0739	14
99	5 4	83.9151	88.4675	0.7966	1	0.3935	1
100	1 4	95.438	99.9879	1.4553	1	0.1637	8
101	5 3	107.378	111.913	1.0992	2	0.2395	11
102	5 5	119.115	123.668	2.0956	2	0.2905	12
103	1 2	131.938	136.488	0.3613	1	0.954	3
104	4 3	143.661	148.196	1.7548	2	0.2812	21
105	3 1	156.082	160.618	1.1981	2	0.1923	17
106	1 5	167.888	172.437	1.5066	1	0.7999	7
107	5 1	180.595	185.137	1.5125	2	0.2144	18
108	1 3	192.717	197.254	2.2548	1	0.0605	7
109	2 2	205.421	209.953	1.5	2	0.1168	12
110	1 1	217.437	221.97	0.3038	2	1.0776	21
111	4 5	229.204	233.754	0.902	1	0.3823	1
112	2 5	240.921	245.454	0.6135	1	0.1939	2
113	5 2	252.121	256.653	0.8223	2	0.3914	14
114	4 2	263.717	268.27	1.8979	2	0.2612	12
115	1 4	276.321	280.87	1.3516	1	0.5787	5
116	3 2	288.579	293.104	1.3215	2	0.0142	14
117	2 4	300.302	304.837	1.9061	1	0.8335	3
118	2 1	313.355	317.889	0.7067	2	0.6075	14
119	4 4	325.053	329.587	1.5544	2	0.4636	11
120	3 5	337.386	341.938	0.9059	2	0.2441	11
121	5 4	348.954	353.505	0.9919	2	0.5886	11
122	4 1	360.864	365.415	1.395	2	0.248	17
123	2 3	372.92	377.454	1.7793	1	0.9089	4
124	3 4	386.004	390.528	1.5504	2	0.1694	21
125	3 3	398.014	402.55	1.7421	2	0.1089	11
