# Supplementary material for: Surface Stickiness Perception by Auditory, Tactile, and Visual Cues
Source: Front Psychol. 2019 Sep 18;10:2135. doi: 10.3389/fpsyg.2019.02135 (PMC6760014; doi:10.3389/fpsyg.2019.02135)
Supplement: DATASET S1 — Raw behavioral data for each of the 27 participants. [file Data_Sheet_1.ZIP › Datasets/4_filenumber10012_180802_v.xlsx]

## Sheet: 4_filenumber10012_180802_v
Trial	Level	1stDetach_onset	2ndDetach_onset	1stResp_RT	1stResp	2ndResp_RT	2ndResp
1	4 2	0	5.0109	5.9022	2	1.599	21
2	3 3	18.4667	23.4777	4.111	2	1.0803	21
3	5 4	34.5299	39.5207	4.2218	1	6.6507	3
4	4 3	56.2677	61.2781	1.9216	1	1.2261	7
5	2 1	70.2773	75.2711	5.3808	2	0.9037	11
6	2 4	87.4278	92.4285	1.7021	1	1.2035	6
7	4 4	101.164	106.169	1.7698	1	0.5994	1
8	5 2	114.399	119.408	2.3969	2	1.2684	13
9	3 2	128.948	133.961	2.2248	2	0.5003	12
10	3 4	142.546	147.538	2.3945	2	0.4739	21
11	4 1	156.267	161.278	2.0272	2	0.0416	12
12	1 5	169.214	174.251	1.5804	1	0.6861	5
13	2 5	182.348	187.358	1.1631	1	0.1357	3
14	5 3	194.531	199.527	1.4784	1	0.3894	4
15	4 5	207.264	212.252	1.4723	1	0.6235	4
16	2 2	220.212	225.225	1.1802	1	0.3138	1
17	3 1	232.597	237.611	2.2406	2	1.5319	16
18	5 5	247.247	252.238	2.3796	2	0.1035	11
19	1 4	260.598	265.612	1.6277	1	0.3232	8
20	5 1	273.405	278.4	2.3861	2	1.9055	18
21	1 3	288.541	293.541	1.9259	1	0.4803	9
22	3 5	301.832	306.845	1.8347	2	0.0014	12
23	2 3	314.502	319.503	1.1271	1	0.7068	8
24	1 2	327.2	332.209	1.1422	1	0.001	2
25	1 1	339.245	344.295	0.9809	2	0.119	21
26	3 4	351.263	356.254	1.0305	2	0.1303	14
27	3 5	363.283	368.293	0.9667	2	0.0432	11
28	1 1	375.178	380.194	0.8218	1	0.4809	1
29	2 5	387.346	392.339	1.4885	1	0.2842	1
30	2 2	399.943	404.944	1.5956	2	0.1314	21
31	1 5	412.549	417.55	1.2147	1	0.1433	5
32	1 4	424.746	429.739	1.3415	1	0.2427	7
33	4 4	437.184	442.195	1.3848	2	0.2166	21
34	3 1	449.667	454.667	1.0598	2	0.203	14
35	1 2	461.795	466.795	1.2935	2	0.1556	21
36	4 1	474.082	479.095	1.6784	2	0.0842	13
37	5 5	486.736	491.734	1.9014	1	0.0545	3
38	3 3	499.513	504.525	1.4656	1	1.4318	1
39	4 3	513.27	518.278	1.5074	1	0.059	4
40	5 1	525.725	530.77	1.1998	2	1.3552	15
41	5 4	539.158	544.16	1.7175	2	0.0484	11
42	4 2	551.761	556.765	0.8843	2	0.0289	11
43	4 5	563.512	568.505	1.4835	1	1.4805	1
44	2 3	577.312	582.311	1.0963	1	0.5362	7
45	5 3	589.818	594.816	1.6119	2	0.2005	12
46	2 1	602.471	607.473	1.0593	2	0.4174	11
47	5 2	614.819	619.828	0.9163	2	0.0155	14
48	2 4	626.636	631.634	1.948	1	0.1917	4
49	3 2	639.629	644.628	1.0979	2	0.558	15
50	1 3	652.111	657.194	1.0479	1	0.5086	6
51	5 4	664.621	669.602	1.5912	2	1.1312	21
52	2 5	678.182	683.192	1.0472	1	0.8862	3
53	4 3	690.965	695.978	1.0542	1	1.1042	3
54	5 3	703.967	708.954	1.0818	2	0.1596	21
55	4 4	716.026	721.027	2.0634	1	0.2618	1
56	3 3	729.182	734.166	1.0393	2	0.232	21
57	1 5	741.278	746.277	1.3225	1	0.3336	6
58	4 1	753.764	758.761	0.9188	2	0.1439	13
59	2 2	765.687	770.683	1.5825	2	0.343	11
60	2 1	778.458	783.457	1.4213	2	0.3275	11
61	5 5	791.05	796.061	2.1551	2	0.2853	21
62	5 1	804.38	809.386	1.1309	2	0.5642	14
63	2 4	816.926	821.911	1.254	1	0.0538	4
64	5 2	829.047	834.061	0.9211	2	0.0009	15
65	3 2	841.08	846.069	1.1685	2	0.7901	19
66	4 2	853.863	858.876	1.1763	2	0.566	13
67	4 5	866.494	871.511	1.2245	1	0.8168	4
68	3 5	879.377	884.388	0.8186	2	0.2204	21
69	1 3	891.299	896.31	0.8415	1	0.0016	5
70	1 4	903.106	908.099	0.9327	1	0.1788	3
71	3 1	915.047	920.038	0.5764	2	0.2116	13
72	3 4	926.7	931.71	0.9078	2	0.2995	12
73	1 2	938.746	943.833	1.2374	1	0.2753	1
74	1 1	951.154	956.154	1.166	2	0.0062	21
75	2 3	963.193	968.194	1.0415	1	0.0726	4
76	2 5	975.134	980.133	1.2339	1	1.5587	4
77	1 2	988.771	993.772	0.8792	1	0.2218	1
78	5 2	1000.74	1005.76	0.9853	2	0.6999	12
79	2 4	1013.31	1018.32	1.1174	1	0.6624	2
80	4 5	1025.92	1030.91	0.8663	1	0.0014	2
81	3 2	1037.62	1042.63	1.9872	2	0.3288	16
82	4 4	1050.78	1055.77	2.2166	2	0.0575	21
83	1 5	1063.88	1068.89	1.4919	1	2.2045	4
84	3 1	1078.43	1083.51	0.9587	2	0.371	16
85	5 3	1090.71	1095.7	1.255	1	0.3402	3
86	3 4	1103.12	1108.13	1.4638	2	0.3665	14
87	2 2	1115.84	1120.83	1.0364	2	0.2388	21
88	1 3	1127.93	1132.93	1.1635	1	1.5034	7
89	3 3	1141.43	1146.43	1.0287	1	0.3672	2
90	5 1	1153.7	1158.7	0.9031	2	0.7483	17
91	4 3	1166.21	1171.19	1.4009	1	1.1267	3
92	4 1	1179.59	1184.59	1.7199	2	0.1244	14
93	4 2	1192.3	1197.29	1.1549	2	0.1582	13
94	1 1	1204.46	1209.46	0.5662	2	0.4109	21
95	2 1	1216.32	1221.33	1.66	2	0.3372	11
96	3 5	1229.17	1234.17	2.167	2	0.2095	12
97	2 3	1242.41	1247.43	2.7684	1	2.94	5
98	1 4	1259.01	1264	1.6076	1	0.4758	2
99	5 4	1271.93	1276.93	1.625	2	0.0017	11
100	5 5	1284.43	1289.44	1.7176	1	0.5565	1
101	5 2	1297.56	1302.55	1.2114	2	0.2123	14
102	4 5	1309.82	1314.83	0.9274	1	0.3402	1
103	4 3	1321.96	1326.98	0.8656	1	0.4379	2
104	1 3	1334.15	1339.15	1.223	1	1.0831	7
105	5 1	1347.33	1352.34	1.1287	2	0.3569	13
106	2 4	1359.67	1364.68	1.414	1	0.2904	3
107	3 5	1372.24	1377.29	1.1697	2	0.2712	11
108	2 2	1384.6	1389.61	1.5634	1	0.0482	1
109	4 2	1397.06	1402.07	0.7601	2	1.4144	13
110	2 5	1410.06	1415.06	1.1854	1	0.3923	7
111	5 5	1422.47	1427.48	2.932	2	0.344	11
112	1 1	1436.58	1441.59	0.928	1	0.5415	1
113	3 3	1448.91	1453.91	1.5227	1	0.0012	1
114	1 2	1461.32	1466.33	0.911	1	0.4289	1
115	2 1	1473.5	1478.49	1.2193	2	0.2167	11
116	1 4	1485.79	1490.82	1.6903	1	0.1442	6
117	5 4	1498.55	1503.56	1.6665	2	0.4498	12
118	4 1	1511.55	1516.54	1.4139	2	1.0596	15
119	3 4	1524.85	1529.86	1.0775	2	0.2799	11
120	3 1	1537.1	1542.1	2.1702	2	0.7449	18
121	3 2	1550.87	1555.87	1.1835	2	0.351	16
122	1 5	1563.28	1568.29	1.2618	1	0.3073	7
123	2 3	1575.71	1580.7	1.3687	1	0.3779	6
124	4 4	1588.31	1593.31	1.594	1	0.2433	1
125	5 3	1601.01	1606.03	0.8434	1	0.3463	2
