# Supplementary material for: Surface Stickiness Perception by Auditory, Tactile, and Visual Cues
Source: Front Psychol. 2019 Sep 18;10:2135. doi: 10.3389/fpsyg.2019.02135 (PMC6760014; doi:10.3389/fpsyg.2019.02135)
Supplement: DATASET S1 — Raw behavioral data for each of the 27 participants. [file Data_Sheet_1.ZIP › Datasets/5_filenumber10004_180802_a.xlsx]

## Sheet: 5_filenumber10004_180802_a
Trial	Level	1stDetach_onset	2ndDetach_onset	1stResp_RT	1stResp	2ndResp_RT	2ndResp
1	1 4	0	4.536	0.8637	1	2.7728	4
2	5 3	14.0173	18.557	1.3918	2	3.5849	14
3	4 3	29.396	33.9487	1.7108	1	3.3528	5
4	4 1	44.8839	49.4336	2.2218	2	3.1159	17
5	5 4	60.6288	65.1795	4.5195	2	1.544	21
6	5 2	77.0335	81.5845	2.1925	2	2.8471	17
7	2 2	92.4766	97.0112	5.8174	2	0.9965	21
8	3 4	109.701	114.251	2.9013	1	1.2514	3
9	2 4	124.184	128.711	1.1586	1	5.5471	4
10	3 3	141.183	145.734	1.6254	1	2.139	5
11	4 5	155.352	159.891	1.1121	1	0.9068	8
12	4 4	167.779	172.332	2.1341	2	1.1066	21
13	1 5	181.368	185.917	1.1859	1	1.3987	4
14	5 5	194.384	198.926	1.4151	2	0.9983	21
15	2 3	207.213	211.75	1.8234	2	0.6884	21
16	3 1	220.117	224.65	4.0922	2	3.8728	14
17	1 2	238.467	243.014	2.4653	1	1.7033	3
18	3 2	253.033	257.567	1.7188	2	1.3225	21
19	1 3	266.45	270.984	0.7569	1	0.7097	5
20	3 5	278.299	282.85	1.2039	1	0.6825	6
21	5 1	290.618	295.168	1.1867	2	1.3432	15
22	4 2	303.56	308.113	1.8918	2	0.8266	21
23	2 5	316.684	321.235	1.5907	1	2.9367	5
24	2 1	331.64	336.175	2.6073	2	0.9599	21
25	1 1	345.597	350.148	1.7735	2	0.5811	21
26	1 2	358.385	362.934	2.7825	2	0.8877	21
27	3 5	372.468	377.01	1.742	1	3.0636	5
28	4 3	387.683	392.233	1.4016	2	0.7299	21
29	3 4	400.234	404.757	2.1055	1	2.8557	4
30	2 3	415.485	420.031	1.1089	1	1.7994	5
31	5 1	428.784	433.335	2.8027	2	3.7624	15
32	1 3	445.768	450.313	1.1752	1	2.3474	6
33	5 2	459.684	464.235	1.7095	2	7.0143	16
34	5 5	478.809	483.362	1.9046	2	1.4398	21
35	1 4	492.582	497.134	2.709	2	1.3406	21
36	1 5	506.957	511.49	1.7177	1	1.7203	6
37	4 5	520.796	525.348	1.6895	1	2.8229	4
38	3 1	535.734	540.267	3.5042	2	1.8511	15
39	5 3	551.494	556.046	1.9037	2	1.1505	21
40	4 4	564.967	569.517	2.1388	1	2.7579	3
41	4 2	580.191	584.726	1.5669	2	1.3508	21
42	5 4	593.516	598.066	2.7332	2	2.3833	13
43	3 3	608.967	613.49	2.4595	2	1.3521	21
44	4 1	623.161	627.713	2.7393	2	1.2859	12
45	2 4	637.618	642.167	2.2536	1	2.1048	4
46	2 1	652.308	656.827	2.4932	2	1.2551	21
47	2 2	666.431	670.967	1.2871	2	1.1642	21
48	3 2	679.305	683.851	2.7089	2	1.3841	14
49	2 5	693.794	698.33	1.6177	1	1.4044	6
50	1 1	707.234	711.784	1.7344	2	1.2324	21
51	1 2	720.624	725.15	2.5063	2	0.8955	21
52	3 4	734.417	738.966	2.9069	1	1.8414	2
53	1 1	749.487	754.035	1.4414	2	1.1837	21
54	1 3	762.517	767.062	0.8276	1	1.032	4
55	5 4	774.784	779.334	1.0647	2	1.2168	15
56	5 1	787.4	791.951	3.1415	2	1.5047	13
57	2 4	802.462	806.999	1.8945	2	1.2851	21
58	4 5	815.967	820.517	2.1537	1	1.3858	4
59	2 3	829.935	834.477	0.9023	1	0.8526	5
60	3 3	842.098	846.634	0.8799	2	1.0483	21
61	1 4	854.435	858.985	0.5753	1	2.6967	4
62	4 2	868.044	872.595	0.9042	2	1.07	21
63	5 5	880.416	884.967	4.7406	2	1.8134	12
64	1 5	897.391	901.926	1.3039	1	1.113	5
65	3 2	910.215	914.75	2.4213	2	1.7571	14
66	3 1	924.804	929.351	4.136	2	1.7677	14
67	4 4	941.129	945.682	1.5378	2	0.9698	21
68	2 2	953.967	958.501	1.483	2	1.095	21
69	5 3	966.941	971.476	1.6771	2	1.6404	13
70	3 5	980.664	985.199	2.1937	1	1.7101	4
71	4 1	994.988	999.535	1.9338	2	1.2961	14
72	2 1	1008.62	1013.16	1.2076	2	0.8262	21
73	2 5	1021.05	1025.6	1.4233	1	1.7641	6
74	5 2	1034.66	1039.19	0.9024	2	0.8154	14
75	4 3	1046.76	1051.31	3.0631	1	1.4106	2
76	1 5	1061.67	1066.22	1.1532	1	0.748	4
77	5 4	1073.98	1078.51	2.52	2	0.742	12
78	4 1	1087.55	1092.1	1.654	2	2.4407	13
79	4 4	1102.07	1106.61	0.9666	1	0.9333	3
80	2 3	1114.27	1118.81	1.07	2	0.5989	21
81	3 3	1126.35	1130.9	0.8087	2	0.9817	21
82	2 2	1138.55	1143.07	0.9086	2	0.8848	21
83	3 1	1150.73	1155.28	2.0929	2	0.5018	13
84	3 2	1163.75	1168.3	2.6959	2	0.9763	14
85	4 3	1177.83	1182.37	1.7508	2	1.6177	21
86	3 4	1191.6	1196.15	3.416	2	3.8037	13
87	5 3	1209.15	1213.69	1.4557	2	0.9114	15
88	5 2	1221.91	1226.47	2.2918	2	1.0269	21
89	3 5	1235.64	1240.18	1.3436	1	0.7432	4
90	1 3	1248.12	1252.66	0.5373	1	0.6387	6
91	4 2	1259.7	1264.25	2.9349	2	0.9262	11
92	1 1	1273.95	1278.5	1.7059	2	0.4161	21
93	4 5	1286.48	1291.02	1.3589	1	0.8282	4
94	2 5	1299.06	1303.6	1.3827	1	0.5952	6
95	5 1	1311.47	1316.02	2.9047	2	0.7804	13
96	2 4	1325.56	1330.1	2.6195	1	0.9872	3
97	2 1	1339.48	1344.03	1.1951	2	0.3766	21
98	5 5	1351.49	1356.03	1.6247	2	0.7991	21
99	1 4	1364.32	1368.87	0.7605	1	0.7606	4
100	1 2	1376.18	1380.73	2.2533	2	0.4917	21
101	2 4	1389.33	1393.86	1.8492	1	0.7007	3
102	5 1	1402.2	1406.75	2.2188	2	0.5293	13
103	3 3	1415.39	1419.93	0.4035	1	0.2938	3
104	4 2	1426.49	1431.03	1.3135	2	0.3564	21
105	2 3	1438.57	1443.1	0.7133	1	1.2261	3
106	3 4	1450.92	1455.45	0.7727	2	0.3845	21
107	1 5	1462.38	1466.9	4.4131	1	0.603	3
108	5 5	1477.8	1482.35	0.9573	2	0.6642	21
109	5 4	1489.85	1494.39	1.1001	2	0.6323	21
110	4 4	1501.88	1506.43	2.2795	2	1.2531	12
111	2 2	1515.75	1520.28	1.7684	2	0.3468	21
112	3 1	1528.27	1532.79	3.2555	2	0.5986	13
113	4 5	1542.52	1547.07	0.9915	1	1.3973	3
114	2 1	1555.33	1559.87	3.4424	2	1.5474	14
115	1 4	1570.73	1575.26	0.9721	2	0.2435	21
116	3 5	1582.25	1586.8	0.9636	1	0.5983	4
117	1 2	1594.25	1598.77	1.2485	2	0.3874	21
118	3 2	1606.26	1610.8	2.0743	2	0.1391	21
119	1 1	1618.87	1623.42	1.3833	2	0.1544	21
120	5 2	1630.83	1635.38	2.2284	2	1.8186	21
121	4 1	1645.3	1649.85	2.0455	2	0.7003	12
122	5 3	1658.48	1663.03	3.1692	2	2.0206	11
123	1 3	1674.07	1678.61	0.8641	1	0.4308	3
124	4 3	1685.77	1690.32	1.308	1	1.4007	4
125	2 5	1698.89	1703.43	1.1172	1	0.7079	5
