# Supplementary material for: Surface Stickiness Perception by Auditory, Tactile, and Visual Cues
Source: Front Psychol. 2019 Sep 18;10:2135. doi: 10.3389/fpsyg.2019.02135 (PMC6760014; doi:10.3389/fpsyg.2019.02135)
Supplement: DATASET S1 — Raw behavioral data for each of the 27 participants. [file Data_Sheet_1.ZIP › Datasets/5_filenumber10005_180802_t.xlsx]

## Sheet: 5_filenumber10005_180802_t
Trial	Level	1stDetach_onset	2ndDetach_onset	1stResp_RT	1stResp	2ndResp_RT	2ndResp
1	3 1	0	4.5199	4.5536	2	2.5304	18
2	4 3	17.5491	22.0999	2.8629	2	0.5168	15
3	4 5	31.35	35.8893	2.0578	1	0.3479	4
4	2 4	44.1489	48.6793	2.6658	1	0.4388	5
5	3 4	57.5666	62.1163	2.3198	2	0.5064	21
6	4 4	70.7167	75.2583	2.3065	2	0.396	21
7	3 2	83.746	88.2827	3.3024	2	0.4377	14
8	5 2	97.8984	102.45	2.2515	2	1.3117	14
9	3 3	111.892	116.428	1.7115	2	1.2432	21
10	5 3	125.249	129.799	2.9219	2	0.1865	12
11	5 5	138.767	143.299	4.6116	1	0.9144	3
12	5 4	154.697	159.248	3.7484	2	1.2491	21
13	3 5	170.033	174.566	2.5473	2	0.4037	21
14	2 3	183.382	187.929	1.589	1	0.8772	4
15	5 1	196.249	200.8	2.2032	2	0.4982	14
16	4 2	209.383	213.917	1.95	2	1.4053	14
17	2 1	223.129	227.664	2.0121	2	1.0301	21
18	2 5	236.6	241.132	1.8404	1	1.2607	5
19	1 5	250.1	254.633	1.4465	1	0.8639	6
20	1 4	262.816	267.367	0.8147	1	1.0649	7
21	4 1	275.038	279.583	2.2274	2	1.0442	15
22	2 2	288.71	293.245	2.2719	2	1.5201	21
23	1 3	302.883	307.434	1.8118	1	12.4042	5
24	1 1	327.496	332.047	0.4501	2	0.7169	21
25	1 2	339.115	343.667	1.509	1	0.7724	3
26	3 3	351.799	356.325	2.9046	2	1.3949	21
27	4 3	366.48	371.032	2.794	1	1.3727	4
28	2 2	381.068	385.589	1.6651	2	1.0367	21
29	3 5	394.149	398.695	3.7591	1	1.6669	5
30	3 4	409.999	414.533	2.278	2	1.4301	21
31	5 4	424.024	428.56	2.6883	2	1.3714	21
32	3 1	438.399	442.95	1.94	2	1.1423	14
33	5 3	451.904	456.449	3.401	2	0.5457	21
34	1 2	466.261	470.796	2.0758	2	0.6778	21
35	1 3	479.399	483.95	1.3674	1	2.6469	4
36	4 1	493.807	498.342	2.4327	2	1.1849	13
37	4 2	507.83	512.383	2.2813	2	0.445	21
38	4 5	520.983	525.533	2.8471	1	1.2836	3
39	2 3	535.526	540.063	2.2506	2	0.6804	21
40	2 5	548.866	553.4	3.0279	1	1.4702	4
41	2 1	563.766	568.293	1.8691	2	0.7968	21
42	1 5	576.83	581.383	1.7202	1	1.6841	5
43	3 2	590.666	595.2	2.216	2	1.0636	13
44	1 1	604.333	608.878	1.5245	2	0.6967	21
45	1 4	616.982	621.533	1.562	1	0.8296	5
46	5 5	629.699	634.24	1.6212	2	1.3529	21
47	2 4	643.078	647.613	1.2065	1	1.1541	4
48	4 4	655.75	660.3	3.4224	2	1.3335	21
49	5 2	670.824	675.365	2.5161	2	1.6983	14
50	5 1	685.448	690	2.6568	2	1.5611	15
51	1 2	700.089	704.633	1.9187	2	0.5922	21
52	3 4	713.011	717.546	2.6313	2	1.2339	21
53	5 5	727.2	731.749	2.698	2	0.8383	21
54	4 3	741.158	745.699	1.738	1	0.7748	4
55	2 3	754.064	758.599	2.2451	2	0.927	21
56	4 4	767.65	772.2	1.1251	2	1.0837	21
57	5 4	780.184	784.729	2.37	2	0.6394	12
58	1 5	793.516	798.067	2.9098	1	0.9548	4
59	1 4	807.799	812.326	0.7151	1	1.2301	4
60	2 2	820.045	824.581	0.885	2	1.2683	21
61	5 3	832.599	837.149	3.9693	2	1.2621	21
62	1 1	848.225	852.75	1.0586	2	1.496	21
63	2 1	861.182	865.717	1.9124	2	0.4796	21
64	2 5	874	878.533	2.1494	1	1.7772	4
65	3 1	888.327	892.862	2.1752	2	1.7103	14
66	5 2	902.632	907.182	2.8349	2	0.7552	21
67	3 5	916.632	921.166	2.5701	2	1.6184	21
68	4 2	931.215	935.766	2.7282	2	0.9632	13
69	4 1	945.317	949.858	1.9144	2	1.4867	14
70	5 1	959.128	963.678	2.2024	2	0.537	15
71	3 3	972.301	976.849	1.5568	2	0.3369	21
72	4 5	984.6	989.133	3.9116	2	0.555	21
73	3 2	999.464	1004.02	2.9581	2	1.0838	13
74	1 3	1013.93	1018.46	1.8462	1	1.3236	3
75	2 4	1027.49	1032.03	1.5606	1	1.0086	4
76	5 1	1040.38	1044.93	3.1967	2	1.3792	14
77	5 5	1055.37	1059.9	4.1212	2	1.1403	12
78	5 4	1071.01	1075.57	1.8024	2	0.9554	21
79	4 3	1084.1	1088.65	1.3038	2	0.9364	21
80	5 2	1096.74	1101.29	3.0211	2	0.972	13
81	3 5	1111.15	1115.7	2.2967	2	1.0995	21
82	2 2	1124.97	1129.5	1.4539	2	0.8051	21
83	4 4	1137.61	1142.16	3.4287	1	1.3021	2
84	2 4	1152.69	1157.23	1.8501	1	1.12	4
85	4 2	1165.98	1170.53	1.1801	2	1.3761	13
86	4 5	1178.95	1183.5	1.4083	2	1.4088	21
87	1 5	1192.18	1196.71	1.3321	1	1.3211	5
88	2 5	1205.23	1209.76	2.7405	2	0.9387	21
89	4 1	1219.32	1223.87	3.1138	2	1.5635	13
90	5 3	1234.41	1238.95	2.084	2	0.8869	21
91	1 2	1247.8	1252.35	3.7672	2	0.3398	21
92	3 4	1262.32	1266.84	2.5898	2	0.468	21
93	2 1	1275.68	1280.21	1.9955	2	0.2786	21
94	3 1	1288.38	1292.93	3.8688	2	1.2899	13
95	3 2	1303.96	1308.48	3.1522	2	1.4094	13
96	1 1	1318.9	1323.45	1.1167	2	0.8071	21
97	2 3	1331.25	1335.77	2.61	1	1.6137	3
98	3 3	1345.85	1350.4	1.7372	2	0.7168	21
99	1 4	1358.72	1363.27	2.2515	1	1.4859	2
100	1 3	1372.78	1377.31	2.4853	1	0.6958	3
101	1 2	1386.33	1390.88	0.8968	2	0.6998	21
102	1 3	1398.37	1402.92	1.6672	1	1.4938	3
103	2 2	1411.92	1416.46	1.0313	2	1.0065	21
104	4 4	1424.35	1428.9	2.1365	2	0.8357	21
105	3 5	1437.65	1442.17	2.8539	2	0.6601	21
106	5 3	1451.55	1456.1	1.9847	2	0.5029	21
107	5 4	1464.45	1469	1.7584	2	0.589	21
108	1 1	1477.12	1481.64	1.2875	2	0.8764	21
109	2 5	1489.66	1494.2	1.2137	1	0.8934	4
110	2 4	1502.18	1506.72	2.7953	1	0.44	1
111	1 4	1515.72	1520.26	1.48	1	0.6405	3
112	3 1	1528.17	1532.72	1.0699	2	0.9085	13
113	4 2	1540.57	1545.12	2.7317	2	0.4767	21
114	3 2	1554.17	1558.71	1.3316	2	1.1531	13
115	3 3	1567.07	1571.62	1.3041	2	0.6892	21
116	1 5	1579.48	1584.01	1.7227	1	2.2287	3
117	2 1	1593.83	1598.36	1.5214	2	0.7922	21
118	4 1	1606.57	1611.12	2.6206	2	0.9054	21
119	4 5	1620.5	1625.03	2.1725	2	0.5976	13
120	5 2	1633.67	1638.22	2.252	2	1.0188	12
121	2 3	1647.35	1651.87	1.0768	1	0.931	3
122	5 5	1659.74	1664.29	3.0262	2	0.4265	21
123	4 3	1673.62	1678.17	1.6844	2	1.1969	21
124	3 4	1686.9	1691.43	2.656	2	1.4052	12
125	5 1	1701.26	1705.82	2.8873	2	1.5382	15
