# Supplementary material for: Surface Stickiness Perception by Auditory, Tactile, and Visual Cues
Source: Front Psychol. 2019 Sep 18;10:2135. doi: 10.3389/fpsyg.2019.02135 (PMC6760014; doi:10.3389/fpsyg.2019.02135)
Supplement: DATASET S1 — Raw behavioral data for each of the 27 participants. [file Data_Sheet_1.ZIP › Datasets/5_filenumber10006_180802_v.xlsx]

## Sheet: 5_filenumber10006_180802_v
Trial	Level	1stDetach_onset	2ndDetach_onset	1stResp_RT	1stResp	2ndResp_RT	2ndResp
1	2 1	0	5.0131	0.7759	1	0.6433	3
2	5 2	12.3758	17.383	1.8778	2	2.1251	14
3	3 5	27.2612	32.2589	1.5605	2	0.7238	21
4	1 4	40.3644	45.3651	0.799	1	0.567	5
5	4 1	52.5743	57.5711	0.6221	2	0.5651	14
6	3 3	64.6168	69.6097	1.0218	2	0.4465	21
7	1 1	76.9	81.8995	0.5042	2	0.8042	21
8	3 1	89.0752	94.0717	0.7592	2	0.2613	21
9	2 5	100.958	105.945	1.0661	1	0.4774	4
10	5 4	113.334	118.333	1.3584	2	0.2602	21
11	3 2	125.824	130.823	1.0574	2	0.2341	21
12	1 3	137.929	142.928	2.167	1	0.223	3
13	4 3	151.192	156.2	1.6312	1	0.5575	3
14	3 4	164.261	169.341	1.4745	2	0.3191	21
15	1 2	177.002	182.013	1.1679	1	0.4289	3
16	2 4	189.449	194.466	1.0453	1	0.57	6
17	1 5	201.948	206.941	0.9171	1	0.9979	7
18	2 3	214.683	219.681	1.5839	1	0.4585	5
19	5 3	227.558	232.554	1.7381	1	0.5616	3
20	4 2	240.714	245.71	1.0864	2	0.2055	12
21	5 5	252.872	257.882	1.6502	2	0.4699	21
22	5 1	265.833	270.838	1.7781	2	1.0217	14
23	2 2	279.505	284.499	1.0124	2	0.4015	21
24	4 5	291.784	296.8	0.9443	2	0.522	21
25	4 4	304.139	309.141	0.9917	2	0.6669	21
26	3 4	316.686	321.697	1.2235	2	0.7386	21
27	4 5	329.5	334.584	2.2709	1	0.6061	2
28	4 2	343.291	348.275	1.3555	2	0.5939	21
29	3 5	356.05	361.049	1.287	2	0.4273	21
30	4 3	368.629	373.621	1.5599	2	0.6073	21
31	5 5	381.667	386.661	1.2401	2	0.5695	21
32	4 4	394.333	399.334	1.2944	2	0.6433	21
33	5 3	407.11	412.106	1.4121	2	0.4651	21
34	1 2	419.829	424.829	1.187	1	1.6881	3
35	5 1	433.548	438.55	0.9872	2	1.7042	13
36	1 3	447.102	452.108	1.7229	1	1.1786	3
37	3 2	460.919	465.915	1.4998	2	0.5388	12
38	2 4	473.81	478.804	2.4777	1	0.8592	3
39	5 2	488.001	492.994	3.1391	2	0.4581	15
40	3 3	502.443	507.583	1.8572	2	0.5671	21
41	2 3	515.878	520.875	1.7925	2	0.4775	21
42	2 5	528.98	533.98	2.153	1	1.0985	2
43	1 4	543.107	548.103	1.2002	1	0.6203	4
44	1 5	555.782	560.793	0.9903	1	0.405	5
45	4 1	568.057	573.066	0.9617	2	1.005	14
46	2 1	580.9	585.905	2.0547	2	1.7423	14
47	5 4	595.552	600.562	1.2611	2	0.4648	21
48	2 2	608.176	613.183	1.0878	2	0.5038	21
49	3 1	620.601	625.607	2.1068	2	0.2527	12
50	1 1	633.804	638.846	1.386	2	0.4051	21
51	4 4	646.507	651.516	1.4979	2	0.5817	21
52	3 3	659.466	664.459	1.5436	1	0.5397	4
53	1 4	672.395	677.398	1.0407	1	0.6594	4
54	2 4	684.991	689.987	1.7875	2	0.3048	21
55	1 5	697.942	702.927	1.4129	1	0.7622	3
56	2 3	710.973	715.983	1.076	2	0.4419	21
57	3 1	723.366	728.372	1.9338	2	0.6001	21
58	3 2	736.77	741.766	1.0496	2	0.4485	21
59	4 2	749.143	754.149	1.2798	2	0.3293	21
60	1 1	761.584	766.59	1.0591	2	0.493	21
61	4 3	774.013	779.013	2.4076	2	0.9693	12
62	3 4	788.267	793.266	1.2289	2	0.4654	21
63	5 5	800.793	805.792	1.2882	2	0.3848	21
64	4 5	813.311	818.315	3.7151	2	0.2669	12
65	5 3	828.142	833.138	5.14	2	0.7753	12
66	5 1	844.881	849.88	3.022	2	0.1436	13
67	5 2	858.913	863.903	0.9507	2	0.427	21
68	3 5	871.135	876.142	1.3139	2	0.374	21
69	1 2	883.711	888.715	2.555	2	0.5831	21
70	4 1	897.691	902.688	1.5405	2	0.3982	14
71	2 1	910.486	915.483	0.2403	2	0.6596	21
72	2 5	922.197	927.216	1.0371	1	0.2799	4
73	5 4	934.402	939.406	1.4209	2	0.4348	21
74	1 3	947.118	952.112	1.0912	1	2.9907	4
75	2 2	962.076	967.199	1.0243	2	0.3152	21
76	3 1	974.381	979.391	1.3614	2	0.4262	21
77	2 2	987.035	992.048	1.1617	2	0.294	21
78	4 2	999.386	1004.4	3.9887	2	0.5584	12
79	4 1	1014.79	1019.79	2.0364	2	0.4447	21
80	5 3	1028.13	1033.13	2.0904	1	0.4546	4
81	4 4	1041.54	1046.52	1.2538	2	0.3443	21
82	3 3	1053.99	1058.98	2.4109	2	0.4964	11
83	1 3	1067.78	1072.78	0.8282	1	0.4609	5
84	4 5	1079.91	1084.89	0.9437	2	0.4456	21
85	4 3	1092.15	1097.16	1.1769	2	0.2	21
86	1 4	1104.39	1109.4	1.7646	1	0.5985	5
87	5 4	1117.63	1122.73	2.9603	2	0.8288	21
88	2 5	1132.39	1137.4	1.4567	2	0.4912	21
89	1 2	1145.17	1150.17	1.1871	1	0.3527	3
90	3 4	1157.57	1162.58	1.2233	1	0.1475	3
91	3 5	1169.83	1174.83	0.9201	2	0.4219	21
92	5 1	1182.01	1187.01	1.0279	2	0.9431	14
93	5 2	1194.84	1199.85	1.7719	2	0.2163	12
94	2 1	1207.72	1212.73	1.8619	2	0.306	21
95	2 4	1220.77	1225.76	2.4739	2	0.9548	21
96	2 3	1235.02	1240.02	1.2579	1	0.1572	3
97	1 5	1247.29	1252.29	1.1497	1	0.4092	4
98	3 2	1259.66	1264.73	1.4582	2	0.2583	21
99	1 1	1272.29	1277.3	0.9692	2	0.3881	21
100	5 5	1284.53	1289.52	1.6188	2	0.4019	21
101	1 5	1297.39	1302.38	1.5323	1	0.1342	4
102	3 2	1309.88	1314.9	7.3945	2	0.5441	21
103	1 2	1328.7	1333.69	1.2128	2	0.1133	21
104	4 3	1340.85	1345.85	2.1513	1	0.0207	2
105	4 1	1353.89	1358.89	3.8615	2	0.2653	21
106	2 2	1368.87	1373.91	2.2214	2	0.4461	21
107	1 4	1382.42	1387.43	3.9425	2	0.5477	11
108	5 4	1397.79	1402.79	3.0826	2	0.2851	21
109	4 4	1412	1417.02	2.507	1	0.2961	3
110	3 1	1425.66	1430.66	0.8996	2	0.1641	13
111	2 3	1437.59	1442.58	1.0609	1	0.906	3
112	4 2	1450.42	1455.43	1.1509	2	0.3883	21
113	2 4	1462.84	1467.84	2.0596	2	1.1153	13
114	3 4	1476.83	1481.83	2.0659	2	0.4372	21
115	1 3	1490.2	1495.22	1.521	1	1.1052	5
116	3 3	1503.7	1508.69	1.7424	2	0.3864	21
117	1 1	1516.67	1521.68	3.707	2	2.18	12
118	2 1	1533.44	1538.49	1.1429	2	0.9124	11
119	5 2	1546.4	1551.4	1.334	2	0.4093	21
120	5 5	1559	1564.02	1.5426	1	0.187	3
121	3 5	1571.61	1576.59	2.7268	2	0.571	13
122	4 5	1585.7	1590.7	3.1877	2	0.4831	21
123	2 5	1600.23	1605.24	1.0069	2	0.1722	21
124	5 3	1612.29	1617.28	1.575	2	0.1362	21
125	5 1	1624.85	1629.87	1.0677	2	0.6673	13
