# Supplementary material for: Surface Stickiness Perception by Auditory, Tactile, and Visual Cues
Source: Front Psychol. 2019 Sep 18;10:2135. doi: 10.3389/fpsyg.2019.02135 (PMC6760014; doi:10.3389/fpsyg.2019.02135)
Supplement: DATASET S1 — Raw behavioral data for each of the 27 participants. [file Data_Sheet_1.ZIP › Datasets/6_filenumber10013_180802_a.xlsx]

## Sheet: 6_filenumber10013_180802_a
Trial	Level	1stDetach_onset	2ndDetach_onset	1stResp_RT	1stResp	2ndResp_RT	2ndResp
1	2 3	0	4.5075	1.5968	2	0.0066	21
2	3 5	12.0543	16.607	4.3069	1	1.3747	3
3	2 1	28.1615	32.6973	1.747	2	0.2503	11
4	2 4	40.5508	45.086	1.4321	1	0.0414	3
5	4 2	52.3569	56.9066	1.6542	2	0.3496	12
6	2 2	64.7721	69.2972	1.0874	2	0.0761	21
7	4 4	76.3009	80.8535	2.1748	2	0.0189	11
8	1 1	88.8237	93.3736	1.5033	2	0.0011	21
9	5 2	100.74	105.272	1.8121	2	0.0297	13
10	4 5	112.986	117.537	1.192	1	0.5958	3
11	5 3	125.206	129.756	1.9762	2	0.0726	21
12	3 4	137.647	142.172	0.9483	2	0.001	21
13	1 3	148.903	153.453	1.6532	1	0.0027	4
14	5 5	160.974	165.522	1.0337	2	0.0009	21
15	1 2	172.447	176.973	1.2917	1	0.0009	2
16	4 1	184.119	188.671	1.7045	2	0.4011	13
17	2 5	196.656	201.19	2.5439	1	0.3399	4
18	1 4	209.939	214.472	1.5101	1	0.136	4
19	5 4	221.887	226.439	1.1768	2	0.0774	12
20	1 5	233.472	238.022	1.3403	1	0.0086	5
21	3 1	245.232	249.768	2.0136	2	0.0963	12
22	3 2	257.753	262.29	1.4819	2	0.0009	12
23	5 1	269.639	274.19	1.6994	2	0.001	13
24	3 3	281.748	286.283	0.4214	2	0.0287	21
25	4 3	292.587	297.139	0.2778	2	0.0011	21
26	3 1	303.289	307.823	2.0034	2	0.0009	13
27	5 1	315.689	320.232	1.4185	2	0.001	14
28	2 3	327.521	332.056	1.0189	1	0.0009	4
29	2 1	338.939	343.473	2.852	2	0.001	13
30	1 3	352.189	356.734	1.6046	1	0.001	3
31	1 1	364.186	368.74	1.6828	2	0.0245	21
32	4 4	376.323	380.873	4.2008	2	0.001	11
33	1 2	390.867	395.403	1.3255	1	0.0009	4
34	5 5	402.623	407.172	1.0808	2	0.001	21
35	3 3	414.145	418.689	0.884	2	0.0026	21
36	3 4	425.449	429.986	1.672	1	0.0012	2
37	1 4	437.438	441.989	1.4579	1	0.0938	5
38	4 1	449.306	453.856	2.8413	2	0.0557	14
39	2 4	462.618	467.154	2.7621	1	0.0009	4
40	3 2	475.706	480.256	1.8099	2	0.5691	13
41	4 5	488.49	493.023	2.0209	1	0.0806	4
42	4 2	500.986	505.538	3.053	2	0.0274	12
43	1 5	514.473	519.023	1.274	1	0.1072	6
44	5 3	526.281	530.822	1.378	2	0.0957	13
45	4 3	538.153	542.705	2.8348	2	0.6804	13
46	2 2	552.088	556.624	2.7	2	0.0012	11
47	2 5	565.172	569.718	2.1216	1	0.2876	5
48	3 5	577.99	582.539	1.9126	1	0.6246	4
49	5 2	590.944	595.474	2.5817	2	0.8324	14
50	5 4	604.739	609.286	0.6879	2	0.0009	12
51	1 4	615.755	620.307	1.5739	1	0.1522	4
52	3 3	627.805	632.331	0.9848	2	0.0624	21
53	2 3	639.222	643.77	1.2361	1	0.6473	2
54	4 1	651.523	656.073	3.1221	2	0.5613	12
55	1 5	665.629	670.156	2.2645	1	0.3342	7
56	5 5	678.619	683.172	0.5432	2	0.0684	21
57	3 1	689.656	694.19	2.3663	2	0.2349	13
58	5 4	702.639	707.173	1.4078	2	0.0315	12
59	1 1	714.387	718.939	1.0886	2	0.1138	21
60	3 2	726.023	730.557	0.8259	2	0.3586	11
61	3 5	737.589	742.122	2.0205	1	0.0136	3
62	4 4	750.02	754.572	1.0933	1	0.4084	2
63	1 2	761.858	766.407	2.4488	1	0.0151	1
64	4 5	774.732	779.285	2.2175	1	0.1851	3
65	3 4	787.572	792.123	1.949	1	0.1276	3
66	5 1	799.995	804.54	2.0696	2	0.0877	13
67	2 1	812.566	817.102	1.9607	2	0.0993	12
68	5 2	825.04	829.59	1.6253	2	0.001	13
69	2 2	837.072	841.606	1.2699	2	0.0033	21
70	4 2	848.751	853.303	1.7203	2	0.3559	12
71	5 3	861.24	865.79	3.5357	2	0.001	12
72	1 3	875.189	879.723	2.0037	1	0.4051	4
73	2 5	887.987	892.521	2.0447	1	1.5169	5
74	4 3	901.989	906.539	1.4056	1	0.0009	3
75	2 4	913.798	918.322	0.8942	1	0.0569	4
76	2 2	925.037	929.571	1.4492	2	0.0736	21
77	5 5	936.957	941.507	2.7995	2	0.0009	11
78	4 1	950.182	954.734	1.9482	2	1.2643	12
79	2 4	963.822	968.356	1.9642	1	0.5421	2
80	4 3	976.644	981.18	0.9501	2	232.297	21
81	1 1	1220.29	1224.83	1.2444	2	0.0009	21
82	5 3	1231.94	1236.48	1.8445	2	0.001	12
83	4 2	1244.19	1248.74	1.4612	2	6.4917	13
84	5 2	1262.55	1267.07	1.0961	2	0.0011	13
85	3 5	1274.04	1278.57	1.3377	1	0.0009	3
86	5 1	1285.79	1290.34	2.1218	2	5.2144	14
87	1 2	1303.53	1308.07	2.3418	1	1.8014	1
88	5 4	1318.07	1322.62	1.8068	2	0.0009	12
89	2 5	1330.21	1334.73	1.8048	1	0.0009	4
90	1 3	1342.42	1346.95	0.9989	1	0.4126	3
91	2 3	1354.24	1358.77	1.2052	1	0.0685	2
92	3 4	1365.89	1370.41	1.786	1	0.0009	3
93	4 5	1378	1382.55	1.8367	1	0.2585	4
94	1 4	1390.52	1395.07	1.0739	1	0.0009	3
95	3 3	1401.93	1406.46	0.4184	2	0.0255	21
96	3 2	1412.77	1417.32	1.9646	2	0.0484	13
97	2 1	1425.21	1429.74	3.2286	1	0.0009	1
98	4 4	1438.84	1443.37	0.5182	2	0.0576	21
99	1 5	1449.72	1454.27	3.1767	1	0.4873	5
100	3 1	1463.82	1468.37	2.0814	2	0.8964	14
101	3 1	1477.21	1481.75	1.5409	2	0.7175	14
102	5 2	1489.87	1494.42	1.2247	2	1.1604	13
103	5 4	1502.68	1507.21	0.6481	2	0.1551	14
104	3 5	1513.78	1518.32	1.2736	1	0.0808	2
105	1 1	1525.55	1530.11	0.749	2	0.0595	21
106	5 5	1536.79	1541.34	2.3425	2	0.0238	11
107	3 3	1549.57	1554.1	0.8028	1	0.1032	1
108	1 2	1560.87	1565.42	1.2838	1	0.0932	1
109	4 3	1572.64	1577.18	1.202	2	0.0992	21
110	4 5	1584.33	1588.89	0.8134	1	0.0399	3
111	5 1	1595.62	1600.17	3.9685	2	0.1087	14
112	1 4	1610.12	1614.65	0.5064	1	0.1278	4
113	2 5	1621.05	1625.59	0.7666	1	0.1118	4
114	4 1	1632.36	1636.91	1.6582	2	0.0367	12
115	1 5	1644.47	1649	1.4709	1	0.0721	4
116	4 4	1656.4	1660.95	1.3089	1	0.0611	2
117	2 3	1668.11	1672.66	0.8	1	0.0577	2
118	2 2	1679.39	1683.91	0.8303	2	0.1388	21
119	4 2	1690.73	1695.28	0.9197	2	0.0567	12
120	5 3	1702.12	1706.67	0.6578	2	0.0643	13
121	3 2	1713.26	1717.78	0.6396	2	0.0691	12
122	3 4	1724.35	1728.9	0.5436	2	0.0638	21
123	2 4	1735.29	1739.84	0.7897	1	0.0462	1
124	2 1	1746.46	1750.99	1.7305	2	0.4185	12
125	1 3	1759	1763.53	0.9671	1	0.4256	4
