# Supplementary material for: Surface Stickiness Perception by Auditory, Tactile, and Visual Cues
Source: Front Psychol. 2019 Sep 18;10:2135. doi: 10.3389/fpsyg.2019.02135 (PMC6760014; doi:10.3389/fpsyg.2019.02135)
Supplement: DATASET S1 — Raw behavioral data for each of the 27 participants. [file Data_Sheet_1.ZIP › Datasets/6_filenumber10014_180802_t.xlsx]

## Sheet: 6_filenumber10014_180802_t
Trial	Level	1stDetach_onset	2ndDetach_onset	1stResp_RT	1stResp	2ndResp_RT	2ndResp
1	2 2	0	4.5367	4.1187	2	0.0009	11
2	2 5	14.5884	19.1209	2.4804	1	0.1635	3
3	1 1	27.6278	32.1541	1.0173	2	0.1386	21
4	2 3	39.1664	43.7017	1.283	1	0.06	3
5	5 5	50.9215	55.4717	0.9047	2	0.0916	21
6	4 1	62.3374	66.8708	1.6223	2	0.1364	13
7	5 3	74.4842	79.0355	0.919	2	0.1081	21
8	1 3	85.9214	90.471	1.3095	1	0.1397	4
9	4 4	97.7604	102.289	1.3428	1	0.1608	2
10	2 4	109.556	114.101	2.1357	1	0.6712	4
11	3 2	122.688	127.221	1.7952	2	0.2805	12
12	5 1	135.162	139.703	1.3024	2	0.1691	13
13	5 2	147.035	151.587	1.2473	2	0.4151	12
14	3 3	159.138	163.671	0.7918	2	0.0887	21
15	4 2	170.396	174.937	1.632	2	0.4847	12
16	1 4	182.918	187.471	1.1763	1	0.1823	3
17	4 5	194.604	199.155	0.9755	2	0.1422	21
18	2 1	206.13	210.654	1.6836	2	0.0969	21
19	3 4	218.301	222.838	1.1564	2	0.1081	21
20	1 2	229.873	234.422	1.2982	1	0.1696	1
21	1 5	241.746	246.269	1.8002	1	0.069	3
22	5 4	254.002	258.554	0.9859	2	0.1192	21
23	4 3	265.438	269.987	0.8529	2	0.2943	21
24	3 1	276.988	281.52	1.374	2	0.1115	12
25	3 5	288.868	293.403	1.7636	1	0.1201	2
26	5 1	301.171	305.721	2.2075	2	0.1656	14
27	1 4	313.947	318.482	1.7856	1	0.2735	5
28	3 3	326.32	330.872	1.1769	2	0.129	21
29	2 3	338.038	342.56	1.6589	1	0.1871	3
30	1 1	350.271	354.817	0.6016	2	0.2686	21
31	2 5	361.57	366.121	1.0779	1	0.0694	3
32	3 4	373.154	377.687	2.3818	1	0.0628	1
33	3 5	385.903	390.45	0.8835	1	0.2392	3
34	4 2	397.452	402.005	1.0575	2	0.1697	12
35	5 4	409.088	413.638	1.012	2	0.1537	21
36	4 4	420.582	425.133	0.8597	2	0.2021	21
37	5 3	431.97	436.521	1.5165	1	0.2008	3
38	2 2	444.104	448.637	1.0529	2	0.1116	21
39	3 2	455.664	460.2	1.2781	2	1.0362	12
40	1 3	468.37	472.921	0.8366	1	0.1723	4
41	2 1	479.788	484.311	0.7284	2	0.1217	21
42	4 5	491.021	495.566	0.9643	2	0.1305	21
43	3 1	502.553	507.104	1.5127	2	0.1791	13
44	2 4	514.688	519.21	1.4948	2	0.1851	2
45	4 1	526.663	531.218	1.3392	2	1.8762	14
46	1 5	540.305	544.855	1.2613	1	0.2297	3
47	5 2	552.222	556.763	1.8824	2	0.1953	11
48	5 5	564.699	569.252	0.82	2	0.107	21
49	4 3	576.056	580.605	1.0382	2	0.2317	21
50	1 2	587.738	592.262	2.0976	1	0.1573	1
51	1 3	600.367	604.902	1.4055	1	0.3092	3
52	2 1	612.471	617.004	1.3323	2	0.3033	12
53	3 5	624.504	629.03	1.4038	2	0.3081	21
54	2 3	636.6	641.135	1.2416	1	0.1856	2
55	5 3	648.42	652.971	1.1672	2	0.1028	21
56	5 5	660.087	664.621	1.6134	2	0.1888	21
57	3 2	672.283	676.818	1.7058	2	0.4888	12
58	3 3	684.873	689.421	0.9929	2	0.1243	21
59	4 4	696.378	700.913	1.8417	1	0.4063	2
60	2 2	708.934	713.47	1.5115	2	0.1238	12
61	4 3	720.987	725.538	1.1129	2	0.0021	21
62	3 4	732.511	737.037	0.7327	2	0.0741	21
63	1 4	743.616	748.153	1.1169	1	1.3197	4
64	4 5	756.373	760.921	1.3552	1	0.2194	2
65	2 4	768.363	772.887	1.2108	1	0.2816	2
66	1 2	780.151	784.704	0.8953	2	0.1439	21
67	2 5	791.638	796.17	1.0599	1	0.2228	3
68	1 5	803.321	807.855	1.4304	1	0.143	4
69	5 1	815.285	819.837	1.84	2	0.6029	13
70	4 1	828.153	832.704	2.3897	2	0.3748	12
71	4 2	841.322	845.865	1.5868	2	0.3478	12
72	5 2	853.653	858.204	1.4394	2	0.1922	11
73	1 1	865.692	870.237	1.1033	2	0.1919	21
74	5 4	877.391	881.949	1.1036	2	0.2253	21
75	3 1	889.073	893.621	0.9028	2	0.225	13
76	1 5	900.621	905.143	1.4626	1	0.2101	4
77	4 1	912.688	917.235	1.7615	2	0.2649	14
78	3 5	925.154	929.709	1.2424	1	0.1675	2
79	4 2	936.988	941.528	1.9324	2	0.0838	11
80	2 3	949.404	953.934	1.2562	1	0.1543	2
81	4 3	961.208	965.754	2.9235	1	0.7974	2
82	2 2	975.36	979.879	0.6272	2	0.2098	21
83	1 2	986.569	991.118	1.2713	1	0.165	2
84	3 1	998.424	1002.97	1.2919	2	0.8036	13
85	2 5	1010.94	1015.48	1.1356	1	0.1512	3
86	2 1	1022.65	1027.19	1.4238	2	0.1317	21
87	4 4	1034.62	1039.17	1.5793	1	0.4367	2
88	5 2	1046.96	1051.51	0.8649	1	0.4253	2
89	1 4	1058.65	1063.2	1.2386	1	0.2045	3
90	2 4	1070.43	1074.97	1.2489	1	0.2309	4
91	5 3	1082.23	1086.77	0.72	2	0.1012	21
92	3 4	1093.45	1098	1.2027	2	0.1473	21
93	5 1	1105.14	1109.69	1.3777	2	0.2398	13
94	3 3	1117.16	1121.7	2.5909	1	0.3236	2
95	1 1	1130.45	1135.01	0.4443	2	0.1795	21
96	5 4	1141.52	1146.07	1.8653	2	0.1714	11
97	3 2	1153.88	1158.42	1.5082	2	0.3489	13
98	5 5	1166.13	1170.69	1.037	2	0.1747	21
99	1 3	1177.78	1182.32	2.1606	1	0.5768	4
100	4 5	1190.91	1195.45	1.2152	1	0.1399	2
101	3 5	1202.67	1207.22	1.3415	1	0.1744	3
102	3 2	1214.61	1219.15	2.3169	2	0.251	12
103	2 4	1227.59	1232.13	0.8384	1	0.2278	3
104	1 3	1238.97	1243.52	1.0572	1	0.4311	4
105	4 1	1250.87	1255.42	2.0829	2	0.3002	14
106	5 5	1263.65	1268.2	0.8976	2	0.1862	21
107	4 2	1275.16	1279.7	2.8114	2	0.0976	11
108	1 5	1288.48	1293.03	1.9088	1	0.1783	5
109	5 4	1300.99	1305.53	1.0514	2	0.1394	21
110	5 3	1312.51	1317.06	0.596	2	0.589	21
111	3 1	1324.09	1328.63	1.7082	2	0.7133	14
112	3 3	1336.91	1341.45	2.1671	1	0.4455	1
113	4 5	1349.94	1354.49	2.7589	1	0.2191	3
114	2 1	1363.33	1367.85	1.2555	2	0.5286	14
115	4 4	1375.48	1380.04	1.3434	2	0.2493	21
116	5 1	1387.43	1391.97	1.3937	2	0.1584	15
117	5 2	1399.4	1403.94	1.1231	2	0.3506	12
118	2 3	1411.27	1415.8	0.7508	2	0.5319	21
119	2 2	1422.98	1427.52	1.2613	2	0.1141	21
120	1 2	1434.75	1439.28	3.5289	1	0.1734	2
121	3 4	1448.84	1453.39	0.8147	2	0.1684	21
122	4 3	1460.16	1464.71	1.449	2	0.2097	21
123	2 1	1472.21	1476.75	1.522	2	0.2605	14
124	1 1	1484.4	1488.95	2.1203	2	0.2549	21
125	1 4	1497.21	1501.75	1.7154	1	0.1413	3
