# Supplementary material for: Surface Stickiness Perception by Auditory, Tactile, and Visual Cues
Source: Front Psychol. 2019 Sep 18;10:2135. doi: 10.3389/fpsyg.2019.02135 (PMC6760014; doi:10.3389/fpsyg.2019.02135)
Supplement: DATASET S1 — Raw behavioral data for each of the 27 participants. [file Data_Sheet_1.ZIP › Datasets/6_filenumber10015_180802_v.xlsx]

## Sheet: 6_filenumber10015_180802_v
Trial	Level	1stDetach_onset	2ndDetach_onset	1stResp_RT	1stResp	2ndResp_RT	2ndResp
1	2 1	0	5.0218	11.556	2	2.3416	21
2	4 2	24.8622	29.869	1.3873	2	6.3038	12
3	4 1	43.4324	48.4279	1.3179	2	3.6984	13
4	2 3	59.3069	64.3188	0.7408	1	2.6534	5
5	2 2	73.5798	78.5756	1.1801	1	3.3679	2
6	3 1	89.0059	94.0003	0.8267	2	3.9799	15
7	5 1	104.653	109.656	1.2616	2	2.7462	16
8	1 2	119.537	124.531	0.6153	1	14.1476	5
9	4 5	145.18	150.16	2.2865	1	7.7833	3
10	1 4	166.062	171.07	0.8686	1	3.269	4
11	3 5	181.081	186.077	2.7331	2	2.1594	11
12	4 3	196.797	201.785	1.3748	2	1.0422	21
13	3 3	210.08	215.088	0.7826	1	1.7194	3
14	2 4	223.44	228.43	0.8801	1	3.4913	4
15	1 3	238.664	243.67	0.6999	1	3.5388	6
16	5 5	253.779	258.778	1.0001	1	1.0281	3
17	1 1	266.641	271.638	0.6984	1	0.591	1
18	2 5	278.8	283.805	0.7601	1	1.4101	5
19	4 4	291.803	296.796	0.8095	1	2.0876	4
20	5 4	305.56	310.569	1.0135	1	0.9024	4
21	5 3	318.335	323.338	1.5189	1	0.4278	2
22	3 4	331.159	336.148	1.1462	1	0.3472	3
23	5 2	343.476	348.488	1.1969	2	3.5808	12
24	3 2	359.149	364.145	0.7897	2	2.4699	14
25	1 5	373.274	378.272	1.0073	1	1.5803	6
26	2 5	386.701	391.705	0.7099	1	0.5411	6
27	4 3	398.82	403.814	1.0394	1	0.7557	2
28	2 1	411.463	416.47	0.777	2	0.6259	21
29	5 3	423.748	428.755	1.0563	1	0.9034	3
30	3 2	436.551	441.548	0.7073	2	0.7731	11
31	5 1	448.86	453.871	1.1892	2	0.9195	13
32	1 3	461.848	466.844	0.9926	1	0.6425	4
33	1 5	474.328	479.333	0.7473	1	1.1027	5
34	4 1	487.061	492.071	0.9484	2	0.9897	14
35	3 1	499.878	504.878	0.8657	2	0.7586	14
36	5 4	512.356	517.368	0.7412	1	0.6522	2
37	3 3	524.598	529.605	2.3257	1	0.2762	1
38	2 3	538.042	543.062	0.93	1	0.2464	3
39	1 2	550.1	555.089	1.2459	1	0.2381	3
40	1 1	562.446	567.456	1.0714	1	0.2473	1
41	4 4	574.63	579.63	0.8527	2	0.656	21
42	4 2	586.997	592.003	0.9405	2	0.2417	21
43	3 4	599.065	604.059	1.0513	2	0.5647	21
44	4 5	611.521	616.514	0.672	2	0.2878	21
45	2 2	623.329	628.336	1.0393	2	0.461	21
46	5 2	635.7	640.693	0.8103	2	1.4967	12
47	2 4	648.866	653.865	0.928	1	1.6824	3
48	1 4	662.344	667.356	0.8017	1	0.4118	5
49	3 5	674.428	679.428	1.7764	2	1.0891	11
50	5 5	688.162	693.155	1.8202	1	0.6721	2
51	5 4	701.479	706.488	2.4055	1	0.2524	2
52	5 1	714.978	719.98	0.584	2	1.6905	13
53	1 5	728.109	733.119	0.9665	1	0.7371	3
54	4 2	740.665	745.672	2.9474	2	0.2428	11
55	2 5	754.704	759.699	1.1387	1	0.269	3
56	3 2	766.947	771.955	0.6598	2	1.2962	21
57	5 2	779.748	784.745	1.4046	2	0.6792	12
58	3 3	792.689	797.684	1.7264	1	0.0351	1
59	3 1	805.313	810.322	0.5538	2	0.4134	12
60	2 4	817.163	822.145	1.0368	1	0.7582	3
61	4 4	829.774	834.771	2.0425	2	0.5793	21
62	1 4	843.265	848.272	0.7062	1	0.4145	5
63	2 1	855.233	860.23	1.0621	2	1.0762	13
64	4 3	868.226	873.236	1.3091	1	1.4055	3
65	4 1	881.816	886.838	0.8363	2	2.3974	14
66	1 1	895.938	900.933	1.2151	2	0.2	21
67	2 3	908.231	913.238	0.6671	1	0.8004	3
68	3 5	920.648	925.645	0.9708	2	0.6939	21
69	3 4	933.131	938.116	1.4824	1	0.4436	3
70	5 5	945.91	950.921	2.65	2	0.7826	21
71	1 3	960.231	965.212	1.1691	1	0.4071	4
72	4 5	972.654	977.653	3.2264	2	1.2197	21
73	1 2	987.949	993.038	0.8952	1	0.3194	2
74	5 3	1000.11	1005.1	0.6346	1	0.3433	2
75	2 2	1011.96	1017.04	0.3896	2	1.4908	21
76	4 4	1024.78	1029.78	0.9667	2	0.3335	21
77	5 1	1036.89	1041.88	0.6071	2	0.3561	12
78	4 5	1048.73	1053.74	1.6639	1	0.1264	1
79	5 5	1061.43	1066.41	0.8124	2	1.1198	21
80	1 5	1074.27	1079.27	1.1306	1	0.8816	4
81	3 3	1087.13	1092.14	0.9247	1	0.092	2
82	2 4	1099.01	1104.01	1.6245	1	0.3231	3
83	2 3	1111.84	1116.84	2.819	1	0.2137	3
84	5 2	1125.75	1130.76	1.1324	2	0.3039	11
85	3 5	1138.03	1143.05	1.1628	1	0.076	2
86	1 4	1150.12	1155.14	1.9501	1	0.7956	4
87	2 1	1163.77	1168.76	2.5884	2	0.1848	11
88	3 4	1177.39	1182.38	63.299	2	0.7007	21
89	3 2	1252.26	1257.26	0.6772	2	0.6748	12
90	4 1	1264.43	1269.44	0.599	2	0.0893	11
91	1 1	1276	1280.98	0.3949	2	0.2281	21
92	4 3	1287.46	1292.46	0.7919	1	0.3453	1
93	3 1	1299.48	1304.49	1.053	2	0.3434	12
94	2 5	1311.75	1316.75	1.4971	1	0.0827	2
95	5 4	1324.16	1329.17	1.9694	2	0.0448	21
96	5 3	1337.06	1342.07	1.0352	1	0.0392	2
97	4 2	1349.02	1354.01	0.7722	2	0.0137	12
98	1 2	1360.66	1365.69	1.2412	1	0.0009	1
99	2 2	1372.81	1377.82	1.3743	1	0.0009	1
100	1 3	1385.06	1390.05	1.555	1	0.2434	3
101	2 3	1397.73	1402.74	1.1917	1	0.0031	4
102	4 2	1409.82	1414.81	0.7721	2	0.2129	12
103	2 1	1421.62	1426.62	1.1197	2	0.9358	12
104	3 5	1434.54	1439.55	1.6863	1	0.2377	2
105	5 1	1447.35	1452.34	1.0024	2	0.1163	13
106	2 4	1459.32	1464.32	1.8858	1	0.1353	3
107	5 5	1472.21	1477.22	4.3381	2	0.0498	11
108	1 4	1487.45	1492.45	1.1394	2	3.4329	21
109	3 2	1502.84	1507.85	0.6558	2	0.7243	12
110	1 3	1515.06	1520.06	0.7592	1	0.172	4
111	1 1	1526.85	1531.83	0.7516	2	0.0937	21
112	2 2	1538.54	1543.54	0.8173	1	0.0419	1
113	5 2	1550.23	1555.29	0.7371	2	0.1513	11
114	4 5	1562.06	1567.05	0.6578	1	0.1763	2
115	3 3	1573.74	1578.75	0.6749	2	0.8604	21
116	5 4	1586.12	1591.14	0.5942	2	0.783	21
117	4 3	1598.38	1603.37	2.2874	2	0.128	21
118	3 1	1611.64	1616.65	0.8232	2	0.7899	14
119	4 4	1624.09	1629.09	2.4555	2	0.1139	11
120	4 1	1637.52	1642.52	0.4944	2	0.7423	13
121	1 2	1649.61	1654.66	0.8239	1	0.0758	4
122	1 5	1661.39	1666.4	0.9633	1	0.0651	4
123	3 4	1673.25	1678.24	1.8769	1	0.0009	1
124	5 3	1685.98	1690.99	2.2763	1	0.0009	2
125	2 5	1699.15	1704.15	0.6618	1	0.1234	4
