# Supplementary material for: Surface Stickiness Perception by Auditory, Tactile, and Visual Cues
Source: Front Psychol. 2019 Sep 18;10:2135. doi: 10.3389/fpsyg.2019.02135 (PMC6760014; doi:10.3389/fpsyg.2019.02135)
Supplement: DATASET S1 — Raw behavioral data for each of the 27 participants. [file Data_Sheet_1.ZIP › Datasets/7_filenumber10010_180803_a.xlsx]

## Sheet: 7_filenumber10010_180803_a
Trial	Level	1stDetach_onset	2ndDetach_onset	1stResp_RT	1stResp	2ndResp_RT	2ndResp
1	4 3	0	4.5397	1.6287	1	0.2891	1
2	5 2	12.3698	16.9179	0.3367	2	0.2876	12
3	5 5	23.4037	27.9544	2.0795	1	0.195	1
4	3 5	36.1048	40.6288	2.236	1	0.0717	1
5	2 5	48.7989	53.334	0.8019	1	0.003	4
6	2 2	60.0217	64.5714	1.1567	2	0.0009	11
7	3 2	71.5882	76.1115	1.0708	2	0.0009	12
8	3 4	83.0385	87.5834	1.0908	1	0.0012	3
9	1 2	94.4555	99.0046	0.4911	1	0.0009	5
10	3 1	105.36	109.893	0.9195	2	0.4707	14
11	4 2	117.148	121.701	1.5193	2	0.209	14
12	4 5	129.287	133.837	1.0302	1	0.159	4
13	4 4	140.904	145.444	1.9822	2	3.4183	11
14	1 4	156.616	161.153	0.4547	1	0.3452	7
15	3 3	167.739	172.288	0.7734	2	0.2092	12
16	4 1	179.121	183.663	1.0749	2	0.0898	13
17	2 3	190.683	195.218	1.1939	1	0.0014	2
18	1 1	202.271	206.821	2.3024	1	0.0009	1
19	5 1	214.989	219.521	0.7865	2	0.3645	14
20	2 4	226.517	231.052	0.6164	1	0.0445	4
21	2 1	237.504	242.038	1.5394	1	0.0699	3
22	1 3	249.505	254.03	0.344	1	1.2868	6
23	1 5	261.517	266.052	0.937	1	0.2058	7
24	5 4	273.072	277.621	0.376	2	0.9141	14
25	5 3	284.687	289.23	0.4194	2	0.1956	12
26	5 5	295.7	300.252	0.8109	2	0.0947	13
27	3 4	307.038	311.588	0.6458	2	0.0481	11
28	1 5	318.055	322.577	0.5589	1	0.1863	7
29	1 4	329.198	333.734	0.9293	1	0.1978	7
30	4 3	340.655	345.204	1.5712	1	0.1217	1
31	4 4	352.754	357.295	2.0236	2	0.0049	11
32	1 1	365.099	369.635	2.3743	1	0.2429	1
33	2 4	378.122	382.672	0.6673	1	0.2446	4
34	5 4	389.361	393.895	0.8115	2	0.2033	14
35	1 2	400.683	405.218	0.8737	1	0.0789	2
36	4 2	412.039	416.588	0.5336	1	0.1063	4
37	3 1	423.089	427.612	0.6501	2	0.121	14
38	3 2	434.249	438.784	0.8165	2	0.428	13
39	5 2	445.904	450.455	0.5461	2	0.2401	14
40	1 3	457.105	461.628	1.6136	1	0.5971	3
41	3 3	469.698	474.233	0.4888	1	0.1409	3
42	4 5	480.703	485.254	0.7198	1	0.214	4
43	2 1	492.053	496.577	1.8888	2	0.001	12
44	4 1	504.333	508.883	1.0785	2	0.0009	12
45	5 1	515.836	520.387	1.1729	2	0.1207	14
46	2 2	527.555	532.087	1.027	1	1.9764	2
47	5 3	540.948	545.501	0.8274	1	1.7692	3
48	2 5	553.955	558.487	1.9737	1	1.629	6
49	3 5	567.978	572.503	0.8614	1	0.12	5
50	2 3	579.35	583.887	0.2997	1	1.9264	5
51	4 2	591.971	596.521	1.0696	2	1.5948	12
52	3 4	605.046	609.571	0.5686	1	0.0504	3
53	2 1	615.968	620.503	0.9774	2	1.8625	12
54	4 1	629.241	633.788	0.9821	2	0.1729	16
55	2 2	640.797	645.332	3.1844	1	0.0064	1
56	5 5	654.387	658.938	0.8535	2	0.0801	13
57	4 3	665.737	670.277	0.4259	1	0.2	4
58	3 5	676.753	681.299	1.29	1	0.1947	5
59	2 3	688.653	693.188	0.3002	1	0.5914	4
60	1 1	699.937	704.471	3.3565	21	1.2312	21
61	5 1	714.914	719.466	1.0682	2	0.4749	16
62	3 3	726.871	731.42	0.5266	2	0.4074	12
63	5 4	738.205	742.755	0.694	2	0.1359	11
64	1 4	749.365	753.9	0.7068	1	1.289	5
65	1 5	761.67	766.221	0.7735	1	0.0792	7
66	3 1	772.938	777.462	1.6239	2	0.2054	14
67	5 3	785.149	789.7	0.6767	2	1.8996	13
68	5 2	798.138	802.688	0.3532	2	0.5988	15
69	4 4	809.505	814.046	1.2267	1	2.2738	2
70	3 2	823.316	827.852	1.5164	2	1.2478	13
71	1 2	836.504	841.054	0.8448	1	1.3612	3
72	2 4	849.106	853.631	1.044	1	1.2386	4
73	4 5	861.684	866.237	1.1325	1	1.318	4
74	1 3	874.575	879.121	0.2473	1	0.1657	7
75	2 5	885.372	889.904	1.0062	1	2.2091	7
76	5 4	898.985	903.537	0.7012	2	0.0048	13
77	1 3	910.021	914.571	0.302	1	0.1679	6
78	4 1	920.879	925.432	1.0608	2	0.0009	14
79	1 2	932.35	936.887	0.7401	1	0.0009	3
80	4 4	943.505	948.054	0.8079	1	0.0009	3
81	2 3	954.645	959.171	0.6698	1	0.0009	3
82	2 2	965.701	970.236	1.5892	1	0.7203	3
83	2 1	978.405	982.938	1.197	2	1.5123	13
84	5 3	991.513	996.064	0.5461	2	2.2895	15
85	4 2	1004.77	1009.32	1.1316	2	0.001	14
86	4 3	1016.32	1020.87	0.5575	1	0.002	2
87	3 2	1027.3	1031.82	0.753	2	0.001	13
88	2 4	1038.43	1042.97	0.4098	1	1.0936	5
89	5 1	1050.27	1054.82	1.3295	2	2.0381	15
90	1 1	1064.05	1068.58	1.6581	1	1.2006	1
91	3 1	1077.3	1081.85	1.2709	2	0.0009	11
92	3 3	1089.01	1093.54	1.3734	2	0.0009	12
93	3 5	1100.76	1105.3	0.8908	1	0.0644	4
94	1 4	1112.12	1116.67	0.405	1	0.0732	5
95	5 5	1122.92	1127.47	1.1711	2	0.0405	13
96	1 5	1134.55	1139.08	2.0043	1	0.2025	7
97	4 5	1147.17	1151.72	1.447	1	0.1515	3
98	5 2	1159.21	1163.75	1.0317	2	1.1462	14
99	3 4	1171.79	1176.33	0.4437	1	0.0012	3
100	2 5	1182.55	1187.1	0.7462	1	1.1933	4
101	1 5	1194.92	1199.44	0.4035	1	2.1017	6
102	1 3	1207.8	1212.33	0.4916	1	0.0238	5
103	4 1	1218.7	1223.25	1.6721	2	0.0513	13
104	4 4	1230.85	1235.4	1.1377	2	1.7211	12
105	5 2	1244.03	1248.58	1.0368	2	0.0163	14
106	2 4	1255.49	1260.04	0.5851	1	1.7019	6
107	3 2	1268.11	1272.65	0.3986	2	0.7026	14
108	4 2	1279.6	1284.15	0.5346	2	0.029	13
109	5 1	1290.59	1295.14	0.5509	2	0.2516	17
110	1 4	1301.82	1306.35	0.6809	1	0.2265	6
111	3 5	1313.01	1317.55	0.4563	1	0.0466	4
112	2 5	1323.94	1328.49	0.4734	1	1.6914	8
113	2 2	1336.53	1341.06	2.7469	1	0.001	1
114	5 5	1349.67	1354.22	0.3431	1	0.0079	4
115	1 2	1360.44	1364.99	2.265	1	0.0058	1
116	3 4	1373.12	1377.64	1.7532	2	0.001	13
117	1 1	1385.18	1389.72	2.4925	1	0.001	1
118	2 1	1398.09	1402.62	2.1802	2	0.0009	11
119	3 1	1410.67	1415.2	1.1682	2	0.0011	12
120	2 3	1422.23	1426.77	0.5909	1	0.145	4
121	5 3	1433.37	1437.92	1.013	2	0.0977	12
122	3 3	1444.89	1449.41	0.6367	1	1.6108	4
123	5 4	1457.5	1462.05	0.4573	2	0.0775	13
124	4 3	1468.37	1472.92	0.5852	2	1.9101	13
125	4 5	1481.25	1485.79	0.8837	1	0.001	4
