# Supplementary material for: Surface Stickiness Perception by Auditory, Tactile, and Visual Cues
Source: Front Psychol. 2019 Sep 18;10:2135. doi: 10.3389/fpsyg.2019.02135 (PMC6760014; doi:10.3389/fpsyg.2019.02135)
Supplement: DATASET S1 — Raw behavioral data for each of the 27 participants. [file Data_Sheet_1.ZIP › Datasets/7_filenumber10011_180803_t.xlsx]

## Sheet: 7_filenumber10011_180803_t
Trial	Level	1stDetach_onset	2ndDetach_onset	1stResp_RT	1stResp	2ndResp_RT	2ndResp
1	5 2	0	4.5502	0.7431	1	1.4427	4
2	5 4	12.6995	17.2493	0.9545	1	0.4276	1
3	3 2	24.3995	28.9432	0.3562	2	1.2842	14
4	2 4	36.4495	40.9988	0.4614	1	1.236	5
5	4 2	48.4834	53.0327	0.3808	2	1.0299	14
6	1 4	60.2988	64.8329	0.3911	1	1.2827	7
7	4 4	72.2804	76.8317	0.5199	1	1.0588	2
8	1 2	84.182	88.7159	0.2452	1	0.6699	4
9	5 3	95.4829	100.016	0.6324	2	0.7849	12
10	5 1	107.296	111.849	0.4316	2	0.7699	16
11	3 5	118.932	123.466	0.8651	2	0.9062	12
12	5 5	131.1	135.632	0.2746	1	0.3481	2
13	1 1	142.113	146.666	0.3756	2	0.6582	12
14	3 4	153.582	158.116	0.2297	1	0.282	3
15	2 2	164.4	168.933	0.31	2	1.0739	11
16	2 5	176.18	180.715	0.39	1	0.479	5
17	1 3	187.466	192.016	0.4682	1	0.787	7
18	3 3	199.117	203.649	0.4402	1	1.1181	3
19	3 1	211.063	215.598	0.3937	2	1.2733	16
20	4 5	223.149	227.699	0.4058	1	1.2232	4
21	2 3	235.19	239.715	0.3824	1	0.5837	6
22	4 1	246.546	251.099	0.4619	2	0.5307	16
23	4 3	257.984	262.533	0.8928	1	0.4936	1
24	2 1	269.774	274.299	0.8639	2	0.245	11
25	1 5	281.266	285.814	0.2664	1	1.0373	4
26	4 2	292.999	297.549	0.1538	2	0.3573	13
27	4 5	303.924	308.465	0.3395	1	0.3717	3
28	3 3	315.029	319.564	0.5011	1	0.6792	2
29	2 4	326.616	331.15	0.278	1	0.3422	4
30	1 2	337.533	342.058	0.2859	1	1.004	4
31	1 3	349.212	353.747	0.3585	1	0.5247	6
32	4 4	360.5	365.049	0.3662	1	1.2289	2
33	3 4	372.416	376.941	0.6301	1	0.4213	1
34	3 1	383.76	388.297	0.5122	2	0.5965	15
35	5 3	395.299	399.85	0.6079	1	0.5436	2
36	3 2	406.834	411.357	0.2559	2	0.2733	13
37	4 1	417.726	422.279	0.2869	2	1.0506	14
38	5 1	429.499	434.049	0.3641	2	0.3992	14
39	1 1	440.683	445.208	0.2953	2	0.3542	11
40	5 4	451.709	456.262	0.2998	2	1.0385	12
41	2 2	463.383	467.933	0.3239	1	0.2373	3
42	5 5	474.35	478.888	0.459	1	0.9817	3
43	2 3	486.176	490.711	0.3258	1	0.6523	5
44	3 5	497.548	502.099	0.9481	1	0.8426	1
45	2 5	509.766	514.288	0.4153	1	0.4662	6
46	1 5	521.026	525.562	0.4396	1	0.7403	7
47	4 3	532.615	537.166	1.8564	1	0.2093	1
48	5 2	545.082	549.622	0.2514	2	1.1132	13
49	2 1	556.833	561.379	0.2435	2	0.3284	12
50	1 4	567.815	572.366	0.4839	1	0.4712	7
51	3 2	579.104	583.649	0.2406	2	0.2292	12
52	1 2	589.975	594.51	1.1539	1	0.5706	3
53	4 3	602.081	606.633	0.2622	1	0.2938	4
54	4 1	613.05	617.6	0.3798	2	0.3334	14
55	2 3	624.159	628.694	0.4722	1	0.5203	4
56	5 5	635.53	640.083	1.1518	21	0.833	1
57	5 4	647.953	652.5	0.4452	2	1.2657	11
58	4 4	659.991	664.545	1.4693	1	0.1683	1
59	1 4	671.965	676.516	0.3607	1	0.5806	5
60	2 1	683.232	687.766	0.2365	2	0.3446	13
61	3 3	694.217	698.761	1.6696	1	0.2539	1
62	3 4	706.531	711.083	0.3267	1	0.5475	1
63	1 3	717.733	722.283	0.3382	1	0.678	5
64	2 2	729.148	733.694	0.2661	1	0.2631	2
65	5 1	740.081	744.632	0.4257	2	0.4034	15
66	3 5	751.334	755.866	0.464	1	0.2665	3
67	1 5	762.451	766.982	0.4793	1	0.284	6
68	5 3	773.613	778.164	1.1732	2	1.025	13
69	3 1	786.216	790.749	0.2651	2	0.5554	14
70	4 2	797.424	801.959	0.062	2	0.6418	13
71	5 2	808.513	813.048	0.3717	2	0.6817	13
72	2 4	819.983	824.516	0.4522	1	0.4288	5
73	1 1	831.172	835.699	2.2242	1	0.8603	1
74	4 5	844.633	849.182	0.9662	1	0.3366	2
75	2 5	856.366	860.916	0.3686	1	1.2475	4
76	3 4	868.391	872.915	0.3691	2	0.3721	12
77	3 5	879.43	883.965	0.5316	2	0.6999	11
78	3 1	891.083	895.616	0.5165	2	0.8681	14
79	2 3	902.866	907.399	0.4337	1	0.4095	4
80	1 2	914.097	918.648	0.285	1	0.3054	2
81	5 3	925.1	929.65	0.4186	1	1.0706	3
82	4 2	936.983	941.515	0.3243	2	1.5216	14
83	5 2	949.212	953.765	0.2802	2	0.7598	14
84	2 2	960.683	965.217	0.3004	1	0.977	2
85	3 2	972.323	976.849	0.7369	1	0.752	1
86	2 4	984.195	988.732	0.2696	1	0.8437	4
87	5 1	995.616	1000.17	0.273	2	1.1639	14
88	4 4	1007.45	1011.99	0.4927	1	0.7631	3
89	5 5	1019.01	1023.56	0.5429	1	1.0807	2
90	1 1	1031.08	1035.63	1.7704	2	0.5156	11
91	2 5	1043.77	1048.3	0.5909	1	0.8206	5
92	4 3	1055.56	1060.12	2.199	1	0.0021	1
93	1 5	1068.18	1072.73	0.4865	1	0.6817	7
94	3 3	1079.77	1084.31	1.5019	2	1.0443	11
95	4 1	1092.71	1097.27	0.2947	2	0.3722	14
96	4 5	1103.82	1108.37	0.5338	1	0.3847	4
97	1 3	1115.15	1119.68	0.4651	1	0.354	5
98	2 1	1126.36	1130.9	0.6583	2	0.9258	14
99	5 4	1138.35	1142.9	0.4453	1	0.7466	2
100	1 4	1149.87	1154.4	0.3028	1	1.3743	4
101	5 3	1161.85	1166.4	0.4036	1	1.7539	2
102	5 5	1174.42	1178.97	0.358	2	0.3441	12
103	1 2	1185.53	1190.08	0.2897	1	1.2523	2
104	4 3	1197.46	1202.02	1.5887	2	0.3098	11
105	3 1	1209.77	1214.3	0.3064	2	0.6077	14
106	1 5	1221.06	1225.59	0.4453	1	0.4208	6
107	5 1	1232.33	1236.88	0.4215	2	1.2879	17
108	1 3	1244.47	1249	0.5007	1	0.7071	6
109	2 2	1256.06	1260.58	0.3239	2	0.4407	12
110	1 1	1267.2	1271.75	0.6838	2	0.2079	11
111	4 5	1278.52	1283.07	0.2917	1	0.4677	1
112	2 5	1289.68	1294.21	0.3647	1	0.3065	3
113	5 2	1300.75	1305.3	0.2578	2	1.1034	13
114	4 2	1312.52	1317.07	0.3158	2	0.4905	12
115	1 4	1323.73	1328.27	0.3429	1	0.5768	5
116	3 2	1334.95	1339.48	0.2764	2	0.282	13
117	2 4	1345.92	1350.45	0.4361	1	1.163	4
118	2 1	1357.82	1362.36	0.2896	2	0.3356	12
119	4 4	1368.85	1373.4	0.4129	1	0.5631	2
120	3 5	1380.17	1384.72	1.1528	2	0.16	11
121	5 4	1391.89	1396.42	0.3682	2	0.5497	13
122	4 1	1403.11	1407.66	0.4519	2	2.146	14
123	2 3	1416.15	1420.68	0.4328	1	0.5401	6
124	3 4	1427.51	1432.04	0.3672	2	2.1723	13
125	3 3	1440.37	1444.91	0.4047	2	0.3172	11
