# Supplementary material for: Surface Stickiness Perception by Auditory, Tactile, and Visual Cues
Source: Front Psychol. 2019 Sep 18;10:2135. doi: 10.3389/fpsyg.2019.02135 (PMC6760014; doi:10.3389/fpsyg.2019.02135)
Supplement: DATASET S1 — Raw behavioral data for each of the 27 participants. [file Data_Sheet_1.ZIP › Datasets/7_filenumber10012_180803_v.xlsx]

## Sheet: 7_filenumber10012_180803_V
Trial	Level	1stDetach_onset	2ndDetach_onset	1stResp_RT	1stResp	2ndResp_RT	2ndResp
1	4 2	0	5.0066	1.1802	1	3.0579	1
2	3 3	15.136	20.1356	1.5194	1	1.4275	1
3	5 4	28.9496	33.973	0.966	1	2.3045	2
4	4 3	43.1125	48.0988	1.23	2	0.4933	1
5	2 1	55.6727	60.6711	0.4774	2	1.6544	13
6	2 4	68.6805	73.6892	0.9385	1	2.7584	5
7	4 4	83.2348	88.234	1.858	1	0.6577	1
8	5 2	96.6119	101.623	0.7057	2	1.6423	13
9	3 2	109.833	114.83	0.6115	2	1.8048	12
10	3 4	123.078	128.072	0.6765	1	0.8585	3
11	4 1	135.446	140.456	0.8115	2	0.4446	13
12	1 5	147.579	152.581	0.4298	1	0.5957	5
13	2 5	159.445	164.453	0.6959	1	0.4732	4
14	5 3	171.497	176.506	0.489	1	0.3788	3
15	4 5	183.229	188.231	2.0521	21	2.3429	1
16	2 2	198.494	203.506	0.3262	1	0.2649	3
17	3 1	209.948	214.944	0.2627	2	1.5698	14
18	5 5	222.618	227.616	0.4129	1	0.3047	3
19	1 4	234.175	239.19	0.6008	1	0.6383	5
20	5 1	246.292	251.278	0.2824	2	0.6291	13
21	1 3	258.017	263.016	0.5767	1	1.122	4
22	3 5	270.578	275.589	1.6041	2	0.3374	11
23	2 3	283.392	288.395	0.4113	1	1.5407	4
24	1 2	296.16	301.155	0.5435	1	0.2794	4
25	1 1	307.864	312.873	1.393	21	2.1538	1
26	3 4	322.286	327.28	0.3154	1	0.4286	2
27	3 5	333.835	338.822	0.3387	1	0.2942	2
28	1 1	345.295	350.306	2.3643	2	0.0384	11
29	2 5	358.63	363.632	0.4018	1	0.2606	4
30	2 2	370.119	375.12	0.3615	1	1.377	1
31	1 5	382.729	387.74	0.3135	1	1.5349	5
32	1 4	395.465	400.449	0.2773	1	0.6339	6
33	4 4	407.195	412.205	2.1163	1	0.2834	2
34	3 1	420.451	425.456	0.3582	2	2.1332	13
35	1 2	433.797	438.801	0.8219	1	9.8817	11
36	4 1	455.376	460.39	0.3492	2	0.253	12
37	5 5	466.863	471.849	0.318	1	1.4014	3
38	3 3	479.446	484.456	1.7658	2	0.2099	11
39	4 3	492.3	497.294	0.6119	1	0.9342	2
40	5 1	504.684	509.684	0.285	2	0.6813	14
41	5 4	516.529	521.539	0.2709	1	0.2241	2
42	4 2	527.9	532.894	0.2896	2	0.3029	13
43	4 5	539.346	544.334	0.2324	1	0.479	4
44	2 3	550.909	555.923	0.2633	1	0.163	4
45	5 3	562.236	567.227	0.3141	1	1.9349	2
46	2 1	575.323	580.334	0.2643	2	2.3192	13
47	5 2	588.799	593.806	0.2875	2	0.5032	13
48	2 4	600.462	605.463	0.3044	1	0.361	5
49	3 2	611.985	616.984	0.4058	2	1.0113	14
50	1 3	624.231	629.239	0.3126	1	1.1606	5
51	5 4	636.592	641.596	1.4577	1	0.0015	1
52	2 5	648.925	653.923	0.3962	1	0.1893	5
53	4 3	660.339	665.357	1.2665	21	0.361	1
54	5 3	672.851	677.847	0.6723	1	1.357	4
55	4 4	685.743	690.74	0.3006	1	0.6727	3
56	3 3	697.578	702.606	0.5065	1	0.7221	1
57	1 5	709.691	714.697	0.2962	1	0.8544	6
58	4 1	721.702	726.703	0.2636	2	0.6559	15
59	2 2	733.498	738.506	0.8701	21	1.0895	11
60	2 1	746.323	751.332	0.2889	2	0.4572	11
61	5 5	757.943	762.938	0.4069	1	1.2894	4
62	5 1	770.509	775.523	0.2978	2	0.4159	15
63	2 4	782.106	787.098	0.2945	1	0.8208	5
64	5 2	794.078	799.105	0.3402	2	0.8074	15
65	3 2	806.099	811.106	0.4097	2	0.267	15
66	4 2	817.64	822.633	0.4221	1	0.4318	3
67	4 5	829.34	834.337	0.3755	1	2.622	3
68	3 5	843.212	848.211	0.2655	1	0.8813	4
69	1 3	855.208	860.199	0.4609	1	1.8377	6
70	1 4	868.362	873.373	0.3936	1	0.3628	5
71	3 1	880.009	885.011	0.4563	2	0.2732	14
72	3 4	891.59	896.583	0.381	1	0.7443	4
73	1 2	903.588	908.59	0.3445	2	0.7325	13
74	1 1	915.507	920.512	0.265	2	0.7775	12
75	2 3	927.399	932.401	0.3108	1	2.2887	5
76	2 5	940.862	945.873	0.4347	1	1.065	6
77	1 2	953.242	958.263	0.5426	1	0.4317	3
78	5 2	965.094	970.09	0.2808	2	0.7489	13
79	2 4	976.99	982.006	0.3005	1	0.8569	5
80	4 5	989.03	994.014	0.7388	2	0.4329	11
81	3 2	1001.01	1006.01	0.2813	2	0.2084	12
82	4 4	1012.36	1017.37	0.2926	1	0.4529	4
83	1 5	1023.95	1028.95	0.3919	1	0.3291	5
84	3 1	1035.49	1040.49	0.4125	2	0.3946	15
85	5 3	1047.16	1052.17	0.2565	1	0.2052	3
86	3 4	1058.49	1063.5	0.3427	2	0.2798	13
87	2 2	1069.98	1074.97	0.3048	1	0.2075	1
88	1 3	1081.34	1086.36	0.4513	1	0.4688	7
89	3 3	1093.14	1098.13	1.2007	21	0.4551	1
90	5 1	1105.63	1110.64	0.5005	2	1.123	14
91	4 3	1118.12	1123.14	0.2921	1	0.2368	3
92	4 1	1129.53	1134.51	0.4427	2	1.7504	15
93	4 2	1142.57	1147.56	0.3852	2	0.4507	14
94	1 1	1154.26	1159.27	0.5554	1	1.0605	5
95	2 1	1166.75	1171.75	0.8936	1	0.1775	2
96	3 5	1178.72	1183.74	0.28	1	0.1718	2
97	2 3	1190.03	1195.04	0.3127	1	0.4542	5
98	1 4	1201.67	1206.68	0.4613	1	0.3699	7
99	5 4	1213.35	1218.35	0.3046	1	0.6025	4
100	5 5	1225.12	1230.14	0.253	1	0.299	4
101	5 2	1236.54	1241.53	0.3074	2	0.2776	12
102	4 5	1247.99	1252.99	0.308	1	0.2901	4
103	4 3	1259.45	1264.46	0.2503	1	0.2677	5
104	1 3	1270.84	1275.85	0.4239	1	1.2777	8
105	5 1	1283.41	1288.42	0.3523	2	0.6284	16
106	2 4	1295.28	1300.29	0.4118	1	2.1625	7
107	3 5	1308.72	1313.73	0.2752	2	0.4559	13
108	2 2	1320.32	1325.32	0.3152	2	1.9226	12
109	4 2	1333.43	1338.46	0.2994	2	0.314	14
110	2 5	1344.92	1349.93	0.2315	1	0.7848	5
111	5 5	1356.79	1361.79	1.349	1	0.3469	3
112	1 1	1369.36	1374.37	0.3352	2	0.1999	12
113	3 3	1380.78	1385.77	0.2569	1	0.3772	3
114	1 2	1392.28	1397.29	0.5293	1	0.3936	1
115	2 1	1404.05	1409.06	0.2987	2	0.3397	13
116	1 4	1415.56	1420.55	0.3699	1	1.6217	7
117	5 4	1428.41	1433.42	1.1926	2	1.1411	13
118	4 1	1441.64	1446.66	0.4672	2	0.4423	15
119	3 4	1453.42	1458.42	0.2534	2	0.7744	14
120	3 1	1465.31	1470.32	0.4377	2	0.8765	15
121	3 2	1477.5	1482.48	0.3488	2	0.5543	16
122	1 5	1489.24	1494.23	0.3672	1	0.4993	6
123	2 3	1500.95	1505.96	0.3246	1	1.2971	7
124	4 4	1513.44	1518.44	0.3442	1	0.9487	3
125	5 3	1525.59	1530.6	0.5337	1	1.2323	4
