# Supplementary material for: Surface Stickiness Perception by Auditory, Tactile, and Visual Cues
Source: Front Psychol. 2019 Sep 18;10:2135. doi: 10.3389/fpsyg.2019.02135 (PMC6760014; doi:10.3389/fpsyg.2019.02135)
Supplement: DATASET S1 — Raw behavioral data for each of the 27 participants. [file Data_Sheet_1.ZIP › Datasets/8_filenumber10007_180803_a.xlsx]

## Sheet: 8_filenumber10007_180803_a
Trial	Level	1stDetach_onset	2ndDetach_onset	1stResp_RT	1stResp	2ndResp_RT	2ndResp
1	1 2	0	4.5335	1.0721	1	1.1567	2
2	5 4	12.6858	17.2351	0.4632	2	1.8485	13
3	1 1	25.3188	29.8423	1.1339	2	0.1738	21
4	2 1	37.0128	41.5478	0.9151	2	0.4243	13
5	5 5	48.7518	53.3031	0.9393	2	0.1233	21
6	4 2	60.2345	64.7855	0.9639	2	0.1547	12
7	3 4	71.763	76.2982	0.8131	2	0.377	11
8	2 2	83.2686	87.8195	0.5394	2	0.5337	21
9	2 4	94.7522	99.2759	0.4096	1	0.5609	4
10	1 5	106.012	110.547	0.5358	1	0.7121	6
11	5 1	117.685	122.236	0.8571	2	0.9009	16
12	4 1	129.87	134.409	0.9569	2	0.8669	13
13	5 2	142.081	146.631	0.6945	2	0.4311	14
14	3 1	153.619	158.169	0.706	2	0.9847	14
15	2 5	165.736	170.259	0.7177	1	0.5533	6
16	4 5	177.396	181.949	0.771	1	0.5155	5
17	3 3	189.118	193.669	2.5025	2	0.2044	11
18	3 2	202.236	206.761	0.3155	2	0.6421	13
19	5 3	213.563	218.115	0.3748	2	1.1936	14
20	1 4	225.536	230.085	0.5328	1	0.0487	3
21	3 5	236.452	240.976	0.7359	1	0.3513	5
22	1 3	247.93	252.465	1.2296	1	0.2724	1
23	4 4	259.836	264.385	0.4246	1	0.1285	2
24	2 3	270.72	275.243	0.4103	1	0.3658	3
25	4 3	281.863	286.414	0.5406	2	0.5791	21
26	2 2	293.384	297.92	0.5793	2	0.5882	12
27	4 5	304.953	309.492	1.0959	1	0.7932	6
28	3 4	317.23	321.764	0.4719	2	0.6349	12
29	4 2	328.651	333.202	0.3556	2	0.7525	12
30	1 2	340.17	344.702	0.8307	2	0.3339	21
31	2 3	351.729	356.264	0.2477	1	0.6256	2
32	4 3	362.985	367.536	1.5281	1	0.4343	1
33	5 4	375.352	379.893	0.3393	2	1.3564	15
34	1 3	387.345	391.882	0.4517	1	0.0133	3
35	4 4	398.218	402.769	1.4406	2	0.2461	11
36	3 1	410.236	414.77	0.9629	2	1.1153	12
37	5 2	422.694	427.247	0.5888	2	0.6194	14
38	2 5	434.302	438.853	0.8645	1	0.9063	5
39	1 5	446.503	451.026	0.3972	1	0.913	4
40	3 5	458.201	462.748	0.7346	1	0.69	3
41	1 1	470.052	474.602	1.5515	2	0.3901	21
42	4 1	482.42	486.961	1.052	2	0.975	11
43	5 1	494.852	499.399	1.0947	2	0.9199	15
44	3 3	507.301	511.852	0.6511	2	0.4634	21
45	1 4	518.818	523.344	0.3758	1	0.1828	2
46	2 4	529.663	534.198	0.2601	1	0.545	2
47	5 3	540.786	545.335	0.3647	2	0.6462	14
48	3 2	552.185	556.709	0.6952	2	0.7125	12
49	5 5	563.968	568.515	0.9482	1	0.5505	2
50	2 1	575.903	580.453	0.5134	2	0.5764	13
51	5 1	587.403	591.942	0.8333	2	0.7369	15
52	4 2	599.38	603.932	0.445	2	0.5815	12
53	1 4	610.835	615.386	0.5188	1	0.2904	2
54	4 1	621.969	626.51	0.5259	2	1.0601	14
55	3 5	633.946	638.482	0.6807	1	0.9025	3
56	3 2	645.969	650.519	0.7718	2	0.8006	12
57	1 3	657.952	662.476	0.3411	1	0.6718	2
58	5 4	669.346	673.899	0.2895	2	0.5545	12
59	5 3	680.518	685.069	0.304	2	0.5298	14
60	1 5	691.752	696.275	0.6653	1	0.5149	5
61	3 3	703.32	707.865	0.4634	2	0.1999	21
62	1 2	714.401	718.953	0.3538	1	1.6107	3
63	5 5	726.769	731.308	0.6105	2	0.6002	12
64	2 5	738.378	742.914	0.8016	1	0.9545	4
65	2 3	750.552	755.103	3.5569	1	0.2385	1
66	5 2	764.753	769.294	0.4682	2	0.6243	13
67	2 4	776.236	780.783	0.3772	1	1.2929	2
68	2 2	788.236	792.786	0.6287	2	0.4496	21
69	3 1	799.725	804.26	1.0494	2	1.2604	13
70	3 4	812.436	816.983	2.2718	2	1.3404	11
71	1 1	826.368	830.919	1.1107	2	1.7041	11
72	4 4	839.593	844.134	1.3451	2	0.6111	21
73	4 3	851.867	856.418	1.67	2	0.6494	12
74	2 1	864.603	869.136	0.689	2	0.9464	12
75	4 5	876.629	881.18	0.6132	1	0.5318	4
76	4 1	888.2	892.752	0.647	2	0.5441	13
77	2 3	899.818	904.352	0.6303	1	0.6737	3
78	1 5	911.501	916.035	0.4256	1	0.5556	5
79	5 3	922.867	927.418	0.7439	2	1.6801	15
80	3 3	935.702	940.236	0.5203	2	0.2507	21
81	4 2	946.844	951.397	1.0221	2	0.5452	11
82	4 4	958.818	963.369	0.4162	1	0.3006	2
83	5 2	969.869	974.418	0.3025	2	0.4852	13
84	5 5	981.07	985.614	2.3681	1	0.001	1
85	1 4	993.851	998.402	0.316	1	0.7166	2
86	4 3	1005.22	1009.77	1.9056	1	0.0559	1
87	4 5	1017.58	1022.13	0.5084	1	0.5553	5
88	5 1	1029.07	1033.62	0.9049	2	1.2442	15
89	3 4	1041.63	1046.17	1.5312	1	0.6911	1
90	5 4	1054.16	1058.71	0.382	2	0.6758	13
91	1 2	1065.55	1070.1	1.2119	2	0.4538	11
92	2 5	1077.64	1082.17	0.4943	1	0.863	6
93	3 5	1089.39	1093.93	0.4208	1	0.4379	4
94	2 4	1100.67	1105.22	0.2698	1	0.3127	2
95	2 1	1111.57	1116.1	0.5901	2	0.6792	13
96	1 3	1123.23	1127.76	0.5955	1	0.2917	3
97	3 1	1134.52	1139.07	2.4641	2	1.0046	12
98	1 1	1148.42	1152.95	1.8229	2	1.2074	21
99	3 2	1161.83	1166.36	1.0504	2	0.9067	12
100	2 2	1174.17	1178.72	1.5956	1	0.2591	1
101	4 5	1186.44	1190.98	1.495	1	1.0309	4
102	2 1	1199.38	1203.92	1.3125	2	1.4633	11
103	2 5	1212.59	1217.12	0.5053	1	0.5637	6
104	1 1	1224.05	1228.58	2.0374	2	1.1786	11
105	1 2	1237.65	1242.2	1.5859	1	0.5147	2
106	4 1	1250.17	1254.72	0.4682	2	0.7688	11
107	5 3	1261.82	1266.35	1.1293	1	1.449	4
108	5 1	1274.8	1279.35	0.8092	2	0.8616	16
109	1 4	1286.88	1291.42	0.3713	1	0.5411	3
110	3 1	1298.1	1302.65	0.6849	2	0.633	13
111	5 5	1309.83	1314.39	1.0755	1	0.7271	2
112	2 2	1322.05	1326.59	0.3556	2	0.2151	21
113	3 2	1333	1337.55	1.821	2	0.8601	11
114	4 3	1346.08	1350.64	2.537	1	0.0382	1
115	1 3	1359.07	1363.6	0.3383	1	0.6118	2
116	2 4	1370.4	1374.93	0.4076	1	0.9123	4
117	5 2	1382.03	1386.59	0.536	2	1.3573	14
118	4 2	1394.34	1398.88	1.6638	2	1.1217	12
119	3 3	1407.53	1412.07	0.5671	2	0.2311	21
120	3 5	1418.74	1423.29	0.5631	1	0.5476	4
121	3 4	1430.29	1434.81	3.5238	2	0.9612	12
122	2 3	1445.06	1449.6	0.5832	1	1.027	1
123	4 4	1457.07	1461.62	2.0698	1	0.1113	1
124	5 4	1469.58	1474.1	1.0467	2	1.322	11
125	1 5	1482.25	1486.8	0.3819	1	0.5333	4
