# Supplementary material for: Surface Stickiness Perception by Auditory, Tactile, and Visual Cues
Source: Front Psychol. 2019 Sep 18;10:2135. doi: 10.3389/fpsyg.2019.02135 (PMC6760014; doi:10.3389/fpsyg.2019.02135)
Supplement: DATASET S1 — Raw behavioral data for each of the 27 participants. [file Data_Sheet_1.ZIP › Datasets/8_filenumber10008_180803_t.xlsx]

## Sheet: 8_filenumber10008_180803_t
Trial	Level	1stDetach_onset	2ndDetach_onset	1stResp_RT	1stResp	2ndResp_RT	2ndResp
1	1 4	0	4.5361	0.7381	1	1.5867	5
2	5 5	12.6922	17.2451	1.9135	2	0.5137	21
3	5 3	25.5475	30.1002	0.5525	1	0.2601	1
4	3 5	36.787	41.3227	1.3529	2	0.9998	11
5	4 2	49.5265	54.0793	0.459	1	0.5312	2
6	2 2	60.9324	65.4668	0.4543	2	0.9815	13
7	5 4	72.7717	77.3168	1.0201	2	1.0054	12
8	5 1	85.1272	89.6797	0.4568	2	2.0118	14
9	1 2	98.0331	102.584	0.7015	1	0.2011	4
10	4 4	109.351	113.891	1.8202	2	0.3879	21
11	3 1	121.879	126.412	1.1444	2	1.0363	15
12	3 4	134.451	139	1.112	1	0.3885	1
13	3 2	146.273	150.801	0.7122	2	1.7306	13
14	2 3	159.1	163.648	0.6817	1	0.2653	5
15	4 5	170.484	175.033	0.2609	1	0.8299	6
16	4 1	182.001	186.542	0.3561	2	0.4487	16
17	3 3	193.212	197.747	0.5651	1	0.299	1
18	2 5	204.484	209.033	0.387	1	0.6727	5
19	2 4	215.972	220.491	0.4859	1	1.3042	5
20	1 1	228.066	232.613	0.3481	2	0.7883	13
21	1 3	239.634	244.184	0.4591	1	1.1732	4
22	5 2	251.651	256.192	0.3702	2	0.4579	14
23	1 5	262.895	267.43	0.7203	1	1.3206	6
24	2 1	275.351	279.901	0.3929	2	1.6196	12
25	4 3	287.774	292.316	0.581	1	1.6127	4
26	2 4	300.362	304.898	0.6311	1	1.3163	4
27	4 5	312.633	317.183	0.6152	2	0.2505	21
28	5 4	323.917	328.459	0.8614	2	0.6414	21
29	1 3	335.746	340.281	0.6125	1	0.5928	4
30	2 5	347.35	351.884	0.4345	1	0.5784	5
31	2 1	358.757	363.292	0.418	2	0.4206	13
32	3 1	369.996	374.531	0.347	2	0.9706	16
33	5 1	381.735	386.284	0.47	2	0.5838	16
34	1 1	393.202	397.733	0.5822	2	0.2176	21
35	1 5	404.394	408.931	0.2943	1	0.266	4
36	5 5	415.383	419.935	0.5502	1	1.4131	3
37	5 3	427.79	432.325	0.332	1	1.1037	4
38	4 3	439.616	444.164	1.859	2	0.4289	21
39	3 5	452.318	456.867	0.5867	1	0.7998	3
40	1 2	464.123	468.65	0.5556	1	0.6589	3
41	5 2	475.729	480.281	0.3287	2	1.0272	13
42	1 4	487.517	492.067	0.4242	1	0.6085	7
43	3 4	498.868	503.392	0.9005	2	0.391	11
44	4 2	510.467	515.014	0.6389	2	1.0193	13
45	3 2	522.533	527.084	0.2734	2	0.9966	13
46	4 4	534.207	538.742	0.3584	1	0.2361	2
47	2 2	545.112	549.646	1.024	1	0.001	1
48	2 3	556.517	561.051	0.4198	1	0.292	4
49	4 1	567.6	572.141	0.3758	2	0.6475	15
50	3 3	579.029	583.564	0.6316	1	0.2149	3
51	5 2	590.267	594.817	0.4053	2	0.5538	16
52	4 4	601.639	606.173	1.7663	2	0.4121	21
53	3 4	614.129	618.664	0.3369	2	0.6086	21
54	5 1	625.383	629.934	0.3397	2	1.2476	17
55	1 1	637.419	641.94	1.5687	2	0.8753	11
56	2 1	650.245	654.797	1.0217	2	0.9898	11
57	3 3	662.683	667.234	0.8132	1	0.529	3
58	3 1	674.423	678.959	0.9601	2	0.7923	14
59	1 4	686.562	691.098	1.0141	1	0.5712	5
60	4 3	698.466	703.018	1.6567	2	0.9072	11
61	2 3	711.433	715.96	0.6238	1	0.5546	4
62	4 5	722.997	727.548	0.5113	1	1.2068	3
63	4 2	735.151	739.701	0.6527	2	1.0007	12
64	2 2	747.224	751.743	0.3874	1	0.1951	1
65	4 1	758.197	762.748	0.3417	2	1.2588	16
66	2 4	770.219	774.767	0.6753	1	0.5219	6
67	3 5	781.75	786.283	1.0953	1	0.4169	1
68	1 3	793.662	798.199	0.604	1	0.5995	5
69	5 5	805.266	809.817	1.9666	2	0.4653	11
70	3 2	818.109	822.632	0.4044	2	1.059	13
71	1 2	829.947	834.499	0.2916	1	0.1632	4
72	5 4	840.818	845.367	1.2595	1	0.7833	4
73	1 5	853.191	857.716	0.5462	1	1.0581	5
74	5 3	865.18	869.732	1.0022	1	0.0553	1
75	2 5	876.649	881.184	0.4577	1	0.7139	4
76	1 2	888.217	892.749	0.2993	1	0.4495	2
77	2 1	899.363	903.899	0.3117	2	0.2659	13
78	3 2	910.367	914.917	0.8434	2	1.4075	12
79	4 1	923.017	927.55	0.6473	2	1.1992	15
80	5 4	935.266	939.816	0.34	2	0.3408	21
81	1 3	946.267	950.816	0.3295	1	0.5011	5
82	5 3	957.508	962.043	0.7898	1	0.2002	2
83	2 4	968.896	973.431	0.3579	1	0.2878	4
84	4 3	979.851	984.4	1.74	2	1.1806	21
85	4 5	993.167	997.699	0.8541	1	0.2365	1
86	3 4	1004.65	1009.18	0.6495	1	0.9655	2
87	4 4	1016.6	1021.15	0.8793	2	1.1515	12
88	1 4	1028.95	1033.48	0.5829	1	0.442	5
89	2 3	1040.28	1044.82	0.421	1	0.1869	4
90	1 1	1051.28	1055.83	1.0739	2	1.1925	11
91	3 3	1063.95	1068.48	0.9111	2	0.3158	21
92	2 5	1075.56	1080.1	1.1915	1	1.0711	5
93	2 2	1088.25	1092.78	0.6823	2	0.117	21
94	3 1	1099.44	1103.97	0.6115	2	0.7871	14
95	3 5	1111.23	1115.78	0.5168	1	0.2613	2
96	5 2	1122.45	1127	0.9915	2	0.6214	11
97	5 5	1134.47	1139	1.6313	2	0.4489	21
98	1 5	1146.95	1151.5	0.7034	1	0.7224	5
99	4 2	1158.8	1163.35	1.3326	2	0.7878	11
100	5 1	1171.33	1175.87	0.3107	2	0.3877	14
101	5 2	1182.43	1186.98	0.324	2	0.7499	13
102	3 4	1193.92	1198.45	0.9413	1	0.5464	6
103	4 1	1205.72	1210.25	0.5434	2	0.5167	15
104	3 2	1217.18	1221.73	0.9537	2	0.8673	11
105	3 3	1229.42	1233.95	2.775	2	0.1153	21
106	4 5	1242.69	1247.25	0.5666	2	0.495	21
107	5 1	1254.18	1258.73	0.323	2	1.638	15
108	3 1	1266.57	1271.09	0.3838	2	0.4621	15
109	1 2	1277.79	1282.33	0.2949	1	0.8218	3
110	1 1	1289.3	1293.85	0.3954	2	0.8632	11
111	4 2	1301	1305.54	0.2579	2	0.2418	12
112	2 4	1311.9	1316.44	0.3544	1	1.152	5
113	5 4	1323.73	1328.28	0.7545	1	0.5477	2
114	2 5	1335.37	1339.9	0.389	1	0.7077	4
115	1 5	1346.87	1351.41	0.3226	1	0.5454	5
116	2 3	1358.15	1362.68	0.5579	1	1.3404	4
117	5 3	1370.45	1375	0.8514	2	0.5365	11
118	2 1	1382.23	1386.78	1.1624	1	0.0171	1
119	3 5	1393.81	1398.35	0.4012	2	0.398	21
120	5 5	1405.04	1409.58	0.3041	1	0.5958	3
121	1 4	1416.35	1420.88	0.326	1	0.8573	4
122	4 3	1427.83	1432.38	0.3554	1	0.2803	3
123	1 3	1438.88	1443.43	0.3298	1	0.5864	4
124	4 4	1450.21	1454.73	0.7886	1	0.1466	1
125	2 2	1461.45	1465.98	0.5028	1	0.0879	1
