# Supplementary material for: Surface Stickiness Perception by Auditory, Tactile, and Visual Cues
Source: Front Psychol. 2019 Sep 18;10:2135. doi: 10.3389/fpsyg.2019.02135 (PMC6760014; doi:10.3389/fpsyg.2019.02135)
Supplement: DATASET S1 — Raw behavioral data for each of the 27 participants. [file Data_Sheet_1.ZIP › Datasets/8_filenumber10009_180803_v.xlsx]

## Sheet: 8_filenumber10009_180803_v
Trial	Level	1stDetach_onset	2ndDetach_onset	1stResp_RT	1stResp	2ndResp_RT	2ndResp
1	5 3	0	5.0064	2.6753	2	1.984	21
2	3 1	15.6172	20.6138	2.1155	2	2.754	15
3	4 5	31.3391	36.3388	2.7286	2	2.8017	12
4	2 4	47.7117	52.7261	0.6541	1	2.2567	4
5	3 5	61.503	66.4863	0.7614	1	1.0792	1
6	4 3	74.217	79.225	0.4895	1	1.4872	2
7	5 1	87.0686	92.0975	0.8651	2	4.1174	15
8	5 5	102.931	107.926	1.1107	2	2.6951	12
9	1 3	117.587	122.593	0.569	1	2.6208	4
10	1 1	131.654	136.635	2.9438	2	1.3373	21
11	2 2	146.781	151.793	0.6388	1	2.3321	2
12	3 3	160.68	165.683	0.3729	1	2.4659	1
13	3 4	174.373	179.373	0.3963	1	0.2339	1
14	4 1	185.882	190.893	0.4279	2	1.898	14
15	2 5	199.096	204.1	0.8694	1	1.455	3
16	4 2	212.298	217.308	0.8181	2	3.4638	11
17	1 5	227.462	232.476	0.9106	1	1.3628	5
18	3 2	240.595	245.592	0.5687	2	1.5643	13
19	1 4	253.56	258.56	0.3546	1	1.7831	5
20	4 4	266.566	271.566	0.4381	1	0.9147	2
21	5 4	278.772	283.759	1.7571	1	0.2168	21
22	1 2	291.598	296.609	0.6116	1	0.6655	1
23	2 3	303.76	308.767	0.3788	1	0.9305	2
24	2 1	315.938	320.94	1.9263	2	0.8996	11
25	5 2	329.611	334.676	0.3454	2	1.4843	12
26	3 5	342.369	347.352	1.5381	1	0.11	1
27	1 2	354.825	359.825	0.3213	1	0.2734	2
28	2 3	366.278	371.28	0.7123	1	1.7432	3
29	5 5	379.579	384.586	0.3534	1	0.5315	1
30	1 3	391.307	396.309	0.7238	1	0.7656	3
31	2 1	403.66	408.665	0.3166	2	0.4453	12
32	1 1	415.287	420.287	0.8527	2	0.323	21
33	4 4	427.332	432.347	2.7617	2	1.2283	11
34	4 3	442.219	447.216	0.5107	1	0.4509	3
35	3 2	454.043	459.072	0.8167	2	0.9978	12
36	5 3	466.762	471.776	0.8521	1	1.2478	2
37	1 4	479.727	484.751	0.4053	1	1.7577	2
38	5 1	492.777	497.79	0.3445	2	0.4886	14
39	5 4	504.503	509.531	0.3275	1	0.7463	3
40	2 5	516.49	521.501	0.6428	1	1.3288	3
41	4 1	529.343	534.358	0.3352	2	0.7595	12
42	2 2	541.319	546.326	1.0477	2	1.9187	11
43	1 5	555.166	560.236	0.6931	1	0.5335	6
44	3 3	567.334	572.347	0.7258	1	0.5643	1
45	5 2	579.546	584.548	0.3478	2	1.5757	13
46	3 4	592.324	597.338	1.5022	1	0.1834	1
47	3 1	604.882	609.915	0.463	2	1.2623	13
48	4 2	617.533	622.516	0.2974	2	1.1383	12
49	4 5	629.821	634.843	1.6503	1	0.2513	1
50	2 4	642.581	647.715	0.3555	1	0.5306	3
51	3 1	654.487	659.517	0.3459	2	0.9365	12
52	2 2	666.658	671.689	2.2239	2	0.8799	11
53	3 2	680.667	685.681	0.6847	2	1.6745	12
54	2 4	693.86	698.903	0.8189	1	0.655	4
55	5 4	706.261	711.259	1.0262	2	0.9554	12
56	5 5	719.136	724.16	0.7821	2	1.5728	11
57	2 1	732.348	737.404	0.6502	2	0.7408	14
58	1 5	744.664	749.693	0.4696	1	0.3042	4
59	5 2	756.346	761.348	0.6703	2	1.4872	13
60	4 1	769.369	774.426	0.3859	2	0.4141	15
61	3 4	781.094	786.159	0.767	2	1.7383	12
62	1 2	794.534	799.559	0.4541	1	1.6073	4
63	4 2	807.477	812.506	0.423	2	1.3119	11
64	4 4	820.079	825.226	1.875	1	0.3311	21
65	3 3	833.249	838.268	0.5085	1	0.929	4
66	5 1	845.61	850.629	0.3087	2	0.488	13
67	5 3	857.32	862.359	0.6448	1	0.2207	5
68	1 3	869.066	874.085	0.4236	1	0.5109	6
69	4 3	880.912	885.907	0.466	1	0.6316	4
70	2 5	892.949	897.946	0.5317	1	1.6484	3
71	1 1	905.972	911.003	0.9649	1	0.1309	21
72	4 5	917.995	923.014	0.9634	1	0.1665	1
73	2 3	930.165	935.164	0.3654	1	0.7248	4
74	3 5	942.17	947.17	0.3169	1	0.7045	3
75	1 4	954.058	959.097	0.516	1	1.1887	5
76	5 2	966.776	971.816	0.4039	2	0.9829	12
77	1 5	979.012	984.026	0.3496	1	0.2428	6
78	4 5	990.516	995.61	1.868	1	1.8224	21
79	3 2	1005.22	1010.27	0.4224	2	0.7442	11
80	4 2	1017.27	1022.31	1.3176	1	0.1479	1
81	3 3	1029.67	1034.74	2.3683	2	0.4844	21
82	4 3	1043.43	1048.43	0.5714	1	0.4635	4
83	3 4	1055.33	1060.34	0.6073	1	0.2462	1
84	2 4	1067.08	1072.21	0.4429	1	0.8831	3
85	2 1	1079.41	1084.45	0.2955	2	0.5662	13
86	5 4	1091.18	1096.2	0.6795	2	0.9134	12
87	5 1	1103.7	1108.71	0.5072	2	0.8945	15
88	2 5	1115.99	1121.01	0.4211	1	0.1503	4
89	1 4	1127.48	1132.51	0.3828	1	0.4144	6
90	1 1	1139.23	1144.28	1.3594	2	0.8198	11
91	2 3	1152.32	1157.32	0.3442	1	0.8809	5
92	3 1	1164.46	1169.48	0.5055	2	0.3224	16
93	3 5	1176.23	1181.25	1.0022	2	0.4436	21
94	4 1	1188.57	1193.57	0.2908	2	0.515	13
95	5 3	1200.26	1205.26	0.4683	1	2.0513	2
96	1 2	1213.84	1218.83	0.4628	1	0.2489	1
97	4 4	1225.42	1230.48	0.5242	2	0.8765	11
98	5 5	1237.73	1242.83	1.7196	2	0.0765	21
99	2 2	1250.47	1255.47	0.322	2	0.9387	12
100	1 3	1262.62	1267.66	0.2792	1	0.5335	5
101	4 1	1274.38	1279.41	0.334	2	0.463	15
102	3 4	1286.08	1291.12	1.5912	2	0.4391	11
103	1 4	1299.05	1304.06	0.2743	1	0.4503	5
104	4 5	1310.66	1315.89	1.4181	1	0.0412	1
105	5 2	1323.22	1328.25	0.6887	2	0.6958	11
106	4 2	1335.48	1340.51	1.5061	2	0.4522	21
107	4 3	1348.32	1353.34	0.4402	1	0.7397	3
108	3 3	1360.4	1365.43	0.6441	1	0.9742	3
109	4 4	1372.88	1377.87	0.3633	2	1.8672	11
110	3 5	1386.02	1391.01	0.3893	1	1.1674	4
111	2 1	1398.44	1403.45	0.4625	2	0.6413	13
112	1 2	1410.45	1415.46	0.5285	1	0.7126	2
113	2 2	1422.63	1427.63	0.6837	2	0.2798	21
114	3 2	1434.46	1439.52	0.2978	2	0.2718	13
115	1 1	1445.96	1450.96	0.3163	2	0.7549	12
116	2 3	1457.88	1462.88	0.5691	1	0.6336	5
117	5 4	1470	1475.04	0.8243	1	0.1076	1
118	1 3	1481.85	1486.86	0.5221	1	0.7178	5
119	5 5	1494.1	1499.1	0.2722	1	0.2856	2
120	2 5	1505.52	1510.56	1.2287	1	0.2729	2
121	5 1	1517.91	1522.93	0.2737	2	0.4283	14
122	2 4	1529.52	1534.51	0.2534	1	0.9852	5
123	1 5	1541.59	1546.61	0.263	1	1.1131	6
124	3 1	1553.83	1558.96	0.2904	2	0.5501	16
125	5 3	1565.67	1570.7	0.5038	1	0.7211	3
