# Supplementary material for: Surface Stickiness Perception by Auditory, Tactile, and Visual Cues
Source: Front Psychol. 2019 Sep 18;10:2135. doi: 10.3389/fpsyg.2019.02135 (PMC6760014; doi:10.3389/fpsyg.2019.02135)
Supplement: DATASET S1 — Raw behavioral data for each of the 27 participants. [file Data_Sheet_1.ZIP › Datasets/9_filenumber10007_180803_a.xlsx]

## Sheet: 9_filenumber10007_180803_a
Trial	Level	1stDetach_onset	2ndDetach_onset	1stResp_RT	1stResp	2ndResp_RT	2ndResp
1	1 2	0	4.5454	4.6325	1	1.8938	3
2	5 4	17.0269	21.5687	6.328	2	3.8483	11
3	1 1	37.527	42.0763	6.1932	2	1.9174	21
4	2 1	56.0612	60.6033	5.6167	2	3.7399	12
5	5 5	75.8269	80.3766	3.982	1	1.6346	2
6	4 2	91.869	96.4215	2.1999	2	2.4456	14
7	3 4	106.926	111.477	2.1736	1	2.374	3
8	2 2	121.793	126.319	2.0633	2	0.6518	12
9	2 4	134.89	139.425	0.917	1	0.6537	4
10	1 5	146.777	151.327	1.4187	1	0.7866	7
11	5 1	159.395	163.926	2.0156	2	2.5965	18
12	4 1	174.409	178.96	1.5946	2	1.4243	17
13	5 2	187.86	192.41	2.0358	2	2.8628	18
14	3 1	203.161	207.708	1.6223	2	1.0062	14
15	2 5	216.21	220.744	1.0553	1	0.8321	6
16	4 5	228.5	233.028	1.5486	1	2.1402	4
17	3 3	242.59	247.126	1.6657	2	0.4491	21
18	3 2	255.113	259.661	1.1715	2	0.8827	13
19	5 3	267.586	272.125	1.2726	2	1.6481	12
20	1 4	280.909	285.461	1.8315	1	0.6718	2
21	3 5	293.743	298.266	1.1861	1	1.8609	4
22	1 3	307.17	311.707	1.2891	1	0.7134	2
23	4 4	319.56	324.111	1.5152	1	0.4807	2
24	2 3	331.876	336.401	2.7421	1	1.4337	2
25	4 3	346.424	350.975	3.6652	1	0.295	1
26	2 2	360.793	365.328	3.5947	2	0.328	21
27	4 5	375.111	379.656	1.4852	1	0.566	4
28	3 4	387.608	392.16	1.8567	1	1.3387	3
29	4 2	401.133	405.677	3.2448	2	1.1839	11
30	1 2	415.972	420.508	5.5565	1	4.3167	1
31	2 3	436.243	440.766	4.2778	1	1.1845	3
32	4 3	452.089	456.641	1.96	1	1.3852	3
33	5 4	465.863	470.411	2.4677	2	1.243	12
34	1 3	479.885	484.422	1.4175	1	0.7262	3
35	4 4	492.425	496.977	2.8352	2	0.3034	21
36	3 1	505.894	510.416	7.4234	1	1.826	3
37	5 2	525.541	530.093	3.5496	2	1.9403	15
38	2 5	541.461	545.983	1.7679	1	2.4161	5
39	1 5	556.039	560.574	2.0327	1	1.9144	5
40	3 5	570.409	574.944	1.7456	1	1.1449	7
41	1 1	583.702	588.226	2.5364	2	2.0716	12
42	4 1	598.708	603.261	1.5925	2	0.7795	15
43	5 1	611.515	616.05	1.5345	2	1.8099	17
44	3 3	625.255	629.792	0.9658	1	1.1143	4
45	1 4	637.743	642.294	1.002	1	0.9385	5
46	2 4	650.01	654.535	0.9676	1	0.7307	5
47	5 3	662.006	666.558	5.5437	2	2.4598	11
48	3 2	680.411	684.943	4.8937	2	3.5152	13
49	5 5	699.226	703.775	3.1871	2	0.677	21
50	2 1	713.527	718.061	4.7378	2	3.4107	14
51	5 1	732.072	736.625	2.0017	2	1.9743	16
52	4 2	746.477	751.027	2.665	2	1.9716	14
53	1 4	761.519	766.055	0.8417	1	2.0283	6
54	4 1	774.692	779.244	1.7124	2	2.355	16
55	3 5	789.182	793.718	0.9986	1	0.6822	7
56	3 2	801.254	805.791	1.175	2	1.2906	14
57	1 3	814.11	818.661	1.0282	1	2.2518	3
58	5 4	827.794	832.326	1.6529	2	0.6948	12
59	5 3	840.441	844.992	0.9365	2	3.182	12
60	1 5	854.981	859.527	0.8548	1	1.7704	6
61	3 3	868.021	872.556	2.1034	1	2.0482	2
62	1 2	882.577	887.126	2.2924	1	1.0633	3
63	5 5	896.35	900.885	1.3336	1	0.8362	3
64	2 5	908.923	913.458	1.2399	1	1.1247	5
65	2 3	921.693	926.227	0.6544	1	1.0601	2
66	5 2	933.802	938.342	1.6202	2	1.3225	17
67	2 4	947.141	951.676	0.9097	1	1.2718	4
68	2 2	959.626	964.16	1.7585	2	0.8154	11
69	3 1	972.604	977.139	2.9241	2	3.3663	13
70	3 4	989.293	993.844	1.2853	1	0.399	3
71	1 1	1001.32	1005.85	1.7094	2	1.697	11
72	4 4	1015.11	1019.66	3.1198	2	0.3885	21
73	4 3	1028.96	1033.51	1.702	1	0.5568	1
74	2 1	1041.61	1046.15	1.95	2	2.6615	13
75	4 5	1056.64	1061.19	1.3013	1	0.6877	4
76	4 1	1069.06	1073.6	1.3916	2	2.5072	15
77	2 3	1083.36	1087.89	0.979	1	2.0371	2
78	1 5	1096.76	1101.31	1.1728	1	1.0458	6
79	5 3	1109.39	1113.93	1.078	2	0.8059	12
80	3 3	1121.66	1126.21	1.5882	2	0.2802	21
81	4 2	1133.94	1138.49	1.6564	2	2.8727	13
82	4 4	1148.89	1153.44	5.1487	2	0.4958	11
83	5 2	1164.88	1169.43	2.1645	2	2.3709	15
84	5 5	1179.81	1184.34	3.2658	2	0.3196	21
85	1 4	1193.79	1198.34	0.5882	1	0.4514	4
86	4 3	1205.16	1209.71	2.2184	1	0.95	1
87	4 5	1218.71	1223.26	1.0816	1	0.7729	5
88	5 1	1230.99	1235.54	2.1459	2	2.1232	15
89	3 4	1245.69	1250.22	3.5109	1	1.0681	2
90	5 4	1260.57	1265.13	1.4535	2	1.169	12
91	1 2	1273.53	1278.08	1.4258	1	0.89	2
92	2 5	1286.25	1290.79	1.3286	1	2.5523	4
93	3 5	1300.54	1305.09	1.4102	1	1.1676	7
94	2 4	1313.56	1318.08	1.9902	1	1.4875	4
95	2 1	1327.32	1331.86	3.1278	1	0.6541	2
96	1 3	1341.53	1346.08	1.9301	1	1.5834	4
97	3 1	1355.45	1359.99	2.1405	2	2.6572	15
98	1 1	1370.64	1375.19	2.2483	2	0.2271	21
99	3 2	1383.54	1388.08	2.1022	2	0.9413	12
100	2 2	1396.97	1401.51	1.2162	1	2.5071	4
101	4 5	1411.13	1415.68	1.6264	1	1.7351	7
102	2 1	1424.92	1429.44	2.1937	2	0.6588	13
103	2 5	1438.16	1442.69	1.1196	1	1.3054	5
104	1 1	1450.99	1455.54	4.9419	1	0.2517	2
105	1 2	1466.59	1471.12	1.7321	1	2.0682	3
106	4 1	1480.78	1485.33	1.4352	2	1.0982	14
107	5 3	1493.73	1498.26	1.1765	2	1.6441	12
108	5 1	1506.94	1511.49	1.5908	2	2.5694	15
109	1 4	1521.53	1526.08	1.8222	1	0.7034	4
110	3 1	1534.38	1538.92	1.345	2	3.6044	14
111	5 5	1549.73	1554.28	1.0833	1	0.767	4
112	2 2	1562.01	1566.54	2.7754	1	2.186	2
113	3 2	1577.36	1581.89	3.3378	1	0.8839	3
114	4 3	1591.98	1596.53	2.2108	2	0.4266	11
115	1 3	1605	1609.54	0.8019	1	1.2988	4
116	2 4	1617.49	1622.04	2.2505	1	2.7773	3
117	5 2	1632.85	1637.38	1.306	2	1.711	15
118	4 2	1646.27	1650.83	1.887	2	1.4231	12
119	3 3	1660.01	1664.54	3.325	2	0.346	21
120	3 5	1674.06	1678.6	1.4645	1	2.6996	5
121	3 4	1688.64	1693.19	2.5485	1	0.4553	2
122	2 3	1701.98	1706.5	1.2581	1	2.3184	3
123	4 4	1715.94	1720.49	1.3448	1	1.382	4
124	5 4	1729.01	1733.56	0.945	2	1.0905	15
125	1 5	1741.38	1745.91	1.1352	1	0.9114	7
