# Supplementary material for: Surface Stickiness Perception by Auditory, Tactile, and Visual Cues
Source: Front Psychol. 2019 Sep 18;10:2135. doi: 10.3389/fpsyg.2019.02135 (PMC6760014; doi:10.3389/fpsyg.2019.02135)
Supplement: DATASET S1 — Raw behavioral data for each of the 27 participants. [file Data_Sheet_1.ZIP › Datasets/9_filenumber10008_180803_t.xlsx]

## Sheet: 9_filenumber10008_180803_t
Trial	Level	1stDetach_onset	2ndDetach_onset	1stResp_RT	1stResp	2ndResp_RT	2ndResp
1	1 4	0	4.5416	2.7045	1	4.015	6
2	5 5	17.1075	21.6516	2.9878	1	1.0437	3
3	5 3	31.5574	36.1054	2.9981	1	0.9988	2
4	3 5	45.9742	50.5084	1.7542	2	2.0647	13
5	4 2	60.1992	64.7392	2.3135	2	3.3803	14
6	2 2	76.3077	80.858	6.9551	2	0.7756	21
7	5 4	94.4578	98.9893	2.0681	1	1.7094	4
8	5 1	108.54	113.091	2.4335	2	3.7782	17
9	1 2	125.19	129.716	3.9531	1	1.6733	3
10	4 4	141.206	145.757	3.2472	1	2.0586	3
11	3 1	156.84	161.365	1.3513	2	0.9212	17
12	3 4	169.501	174.036	4.8571	1	1.2587	2
13	3 2	185.941	190.475	2.1015	2	2.9817	15
14	2 3	201.417	205.952	2.5994	1	1.3036	4
15	4 5	215.707	220.257	4.5543	2	4.4459	12
16	4 1	235.133	239.685	2.5719	2	1.9855	15
17	3 3	250.106	254.657	5.2606	1	2.105	2
18	2 5	267.882	272.408	1.8449	1	1.5332	4
19	2 4	281.655	286.19	1.9303	1	2.3333	4
20	1 1	296.242	300.774	3.4959	2	1.9893	21
21	1 3	312.12	316.655	1.5112	1	5.1399	3
22	5 2	329.175	333.724	1.8697	2	2.3277	14
23	1 5	343.784	348.32	1.3194	1	1.742	4
24	2 1	357.258	361.807	1.2199	2	1.5255	16
25	4 3	370.424	374.966	3.7404	1	0.5981	2
26	2 4	385.154	389.688	1.9345	1	0.7069	4
27	4 5	398.107	402.657	2.0584	1	1.3673	3
28	5 4	411.941	416.486	2.0584	2	0.3488	21
29	1 3	424.673	429.224	2.7943	1	2.3859	4
30	2 5	440.258	444.781	3.0507	1	2.681	4
31	2 1	456.371	460.906	1.4323	2	1.1675	15
32	3 1	469.391	473.924	1.3726	2	1.4417	17
33	5 1	482.6	487.151	1.3822	2	1.7515	16
34	1 1	496.155	500.708	2.6206	2	0.4826	21
35	1 5	509.695	514.23	1.9142	1	1.5414	4
36	5 5	523.542	528.088	2.2993	1	1.0097	1
37	5 3	537.291	541.841	3.2183	1	0.3598	2
38	4 3	551.249	555.79	4.4027	1	1.09	2
39	3 5	567.14	571.691	7.3102	2	0.3893	1
40	1 2	585.265	589.79	1.7041	1	1.6321	3
41	5 2	598.989	603.54	2.0867	2	0.8772	14
42	1 4	612.357	616.88	2.1116	1	1.6331	5
43	3 4	626.402	630.937	5.4143	2	3.028	12
44	4 2	645.158	649.707	1.6256	2	1.5272	16
45	3 2	658.7	663.236	1.6855	2	1.4712	17
46	4 4	672.257	676.809	3.6511	2	0.4602	12
47	2 2	686.691	691.216	4.1119	2	0.5278	21
48	2 3	701.72	706.256	1.9467	1	2.5735	4
49	4 1	716.64	721.192	2.6532	2	2.0485	19
50	3 3	731.752	736.287	3.5728	1	1.3388	4
51	5 2	747.057	751.607	1.7121	2	2.4858	14
52	4 4	761.656	766.202	3.8114	2	0.0878	21
53	3 4	775.873	780.424	4.3722	1	2.3556	2
54	5 1	792.924	797.466	1.4731	2	2.3946	16
55	1 1	807.188	811.739	2.2661	2	1.0992	11
56	2 1	820.994	825.54	1.6334	2	0.8203	14
57	3 3	833.857	838.402	2.7512	1	0.8526	3
58	3 1	847.874	852.425	1.808	2	1.2048	15
59	1 4	861.314	865.857	1.3134	1	0.4249	6
60	4 3	873.369	877.92	4.3735	1	2.8833	1
61	2 3	891.044	895.591	1.5848	1	1.1438	3
62	4 5	904.175	908.719	1.5387	1	1.8268	4
63	4 2	917.94	922.491	3.0797	2	2.0263	12
64	2 2	933.448	937.983	3.1796	1	0.0009	1
65	4 1	947.024	951.572	1.7182	2	2.7769	17
66	2 4	961.958	966.478	1.2503	1	1.2616	4
67	3 5	974.766	979.301	1.9112	1	1.6178	5
68	1 3	988.707	993.258	2.5502	1	2.3459	6
69	5 5	1004.01	1008.55	5.0977	2	0.3866	21
70	3 2	1019.9	1024.44	2.2886	2	1.4291	15
71	1 2	1034.02	1038.56	4.1639	1	1.3588	2
72	5 4	1049.93	1054.49	5.8342	2	2.0566	11
73	1 5	1068.16	1072.69	2.0446	1	0.6148	4
74	5 3	1081.22	1085.77	7.1809	1	3.5009	3
75	2 5	1102.33	1106.86	1.5961	1	2.3542	4
76	1 2	1116.68	1121.22	3.3474	2	0.3842	21
77	2 1	1130.81	1135.36	3.4741	2	1.841	13
78	3 2	1146.54	1151.07	2.013	2	0.5225	14
79	4 1	1159.47	1164.02	2.6356	2	2.3467	16
80	5 4	1174.89	1179.44	3.0471	2	0.2964	21
81	1 3	1188.56	1193.1	2.0491	1	2.2134	4
82	5 3	1203.24	1207.79	2.2318	2	0.3839	21
83	2 4	1216.26	1220.78	1.5746	1	2.0158	2
84	4 3	1230.15	1234.71	2.9371	1	2.5925	4
85	4 5	1246.09	1250.63	2.7488	1	1.1979	2
86	3 4	1260.44	1264.97	4.1878	2	0.2949	21
87	4 4	1275.24	1279.79	3.798	2	1.4612	2
88	1 4	1290.83	1295.37	2.0442	1	1.7768	4
89	2 3	1304.97	1309.52	1.8196	1	1.3222	4
90	1 1	1318.52	1323.05	1.7576	2	0.7207	13
91	3 3	1331.39	1335.92	4.5673	2	1.3602	11
92	2 5	1347.71	1352.24	1.021	1	1.9036	4
93	2 2	1361.03	1365.57	1.9294	2	2.2389	12
94	3 1	1375.61	1380.16	1.3611	2	1.4034	18
95	3 5	1388.8	1393.33	5.3088	2	0.2468	21
96	5 2	1404.75	1409.31	3.098	2	1.8083	12
97	5 5	1420.07	1424.62	2.3663	1	0.5985	3
98	1 5	1433.45	1437.99	0.9506	1	2.2926	5
99	4 2	1447.12	1451.67	1.9572	2	0.7587	13
100	5 1	1460.25	1464.78	1.0743	2	1.6746	18
101	5 2	1473.39	1477.94	2.2097	2	1.7285	12
102	3 4	1487.74	1492.27	1.9902	1	1.8299	3
103	4 1	1501.87	1506.42	1.8662	2	1.7886	17
104	3 2	1515.94	1520.49	1.6579	2	1.0463	13
105	3 3	1529.04	1533.56	3.6288	1	2.4595	1
106	4 5	1545.52	1550.07	4.3584	2	0.8908	11
107	5 1	1561.19	1565.74	1.9167	2	1.5053	16
108	3 1	1575.03	1579.57	1.2368	2	1.1798	16
109	1 2	1587.87	1592.42	2.5189	2	0.8783	12
110	1 1	1601.66	1606.2	2.079	2	0.5864	11
111	4 2	1614.72	1619.27	1.8607	2	1.7268	12
112	2 4	1628.72	1633.26	2.3429	2	0.1784	21
113	5 4	1641.54	1646.09	2.0844	1	2.1349	4
114	2 5	1656.11	1660.66	1.6794	1	0.9827	4
115	1 5	1669.21	1673.74	1.2893	1	0.6129	4
116	2 3	1681.5	1686.04	0.9993	1	1.4177	6
117	5 3	1694.32	1698.87	2.0166	2	0.3331	21
118	2 1	1707.08	1711.6	0.4312	2	0.6443	16
119	3 5	1718.54	1723.07	1.1843	1	1.0153	2
120	5 5	1731.16	1735.71	2.6836	2	1.4449	12
121	1 4	1745.7	1750.22	1.4275	1	1.2439	4
122	4 3	1758.65	1763.21	5.1176	1	1.57	2
123	1 3	1775.76	1780.3	1.4916	1	0.8994	5
124	4 4	1788.55	1793.1	2.7474	1	1.2582	4
125	2 2	1802.91	1807.44	2.888	2	1.0162	12
