# Supplementary material for: Surface Stickiness Perception by Auditory, Tactile, and Visual Cues
Source: Front Psychol. 2019 Sep 18;10:2135. doi: 10.3389/fpsyg.2019.02135 (PMC6760014; doi:10.3389/fpsyg.2019.02135)
Supplement: DATASET S1 — Raw behavioral data for each of the 27 participants. [file Data_Sheet_1.ZIP › Datasets/9_filenumber10009_180803_v.xlsx]

## Sheet: 9_filenumber10009_180803_v
Trial	Level	1stDetach_onset	2ndDetach_onset	1stResp_RT	1stResp	2ndResp_RT	2ndResp
1	5 3	0	5.0132	5.9618	2	10.0333	13
2	3 1	26.9089	31.8928	3.0072	2	6.6026	18
3	4 5	47.374	52.3821	12.0269	2	3.7973	12
4	2 4	74.041	79.0478	1.1492	1	3.0395	5
5	3 5	89.1062	94.1054	3.0828	3	0.0011	3
6	4 3	103.067	108.079	3.8668	2	3.0679	21
7	5 1	120.849	125.903	1.5151	2	6.1808	18
8	5 5	139.469	144.479	4.3607	1	1.5275	3
9	1 3	156.229	161.22	1.8025	1	2.1817	7
10	1 1	171.061	176.048	5.6303	1	1.4931	1
11	2 2	189.042	194.049	1.7864	1	1.9968	2
12	3 3	203.702	208.693	1.9897	1	2.9807	2
13	3 4	219.534	224.549	4.8638	2	3.1219	21
14	4 1	238.408	243.426	2.5631	2	3.2489	18
15	2 5	255.123	260.132	1.0079	1	2.3546	7
16	4 2	269.315	274.324	1.367	2	2.6202	16
17	1 5	284.189	289.198	1.0416	1	1.6155	7
18	3 2	297.7	302.704	1.3075	2	5.1941	17
19	1 4	315.046	320.046	1.4427	1	1.1873	7
20	4 4	328.558	333.565	1.5769	1	2.0995	7
21	5 4	343.072	348.06	3.7337	1	1.5244	3
22	1 2	359.157	364.166	3.1129	1	1.6527	1
23	2 3	374.81	379.791	1.1908	1	1.6767	5
24	2 1	388.534	393.548	0.8523	2	2.4509	14
25	5 2	402.717	407.721	1.0936	2	4.0716	15
26	3 5	418.745	423.732	6.3149	2	4.661	1
27	1 2	440.576	445.571	0.9213	1	1.4039	3
28	2 3	453.769	458.762	1.5923	1	0.8854	5
29	5 5	467.092	472.099	3.5229	1	2.9918	2
30	1 3	484.466	489.46	0.9367	1	1.5335	4
31	2 1	497.8	502.799	2.289	2	2.966	11
32	1 1	513.924	518.906	1.5001	1	0.482	1
33	4 4	526.737	531.732	2.2049	1	1.161	3
34	4 3	540.936	545.949	3.5589	2	2.9274	21
35	3 2	558.301	563.328	1.3302	2	4.4411	13
36	5 3	574.965	579.983	1.2914	1	1.4113	3
37	1 4	588.548	593.542	0.6395	1	2.2499	4
38	5 1	602.302	607.316	0.4483	2	2.5468	17
39	5 4	616.184	621.188	2.7638	1	1.4487	1
40	2 5	631.219	636.216	1.9638	1	1.2887	4
41	4 1	645.344	650.349	0.4338	2	2.4573	15
42	2 2	659.137	664.126	1.6661	1	1.338	1
43	1 5	673.007	678.016	0.8651	1	0.7813	6
44	3 3	685.535	690.538	1.6871	1	1.1888	2
45	5 2	699.275	704.266	0.832	2	1.7998	14
46	3 4	712.767	717.782	3.4595	2	1.9002	21
47	3 1	729.001	733.991	0.5753	2	2.2104	17
48	4 2	742.648	747.649	0.327	2	2.4659	19
49	4 5	756.317	761.322	0.9691	1	0.7658	4
50	2 4	768.886	773.882	0.3672	1	2.3753	4
51	3 1	782.49	787.532	0.4588	2	2.6666	17
52	2 2	796.515	801.508	3.1177	1	1.2288	1
53	3 2	811.712	816.715	0.7035	2	3.0405	14
54	2 4	826.316	831.321	0.3286	1	1.9631	5
55	5 4	839.458	844.448	1.5906	1	1.8846	4
56	5 5	853.783	858.799	1.5868	1	1.1399	4
57	2 1	867.385	872.375	1.1824	2	0.0015	12
58	1 5	879.43	884.431	15.2624	2	1.964	21
59	5 2	907.533	912.526	1.3399	2	3.5376	14
60	4 1	923.265	928.283	1.9053	2	1.1577	15
61	3 4	937.21	942.191	1.683	2	1.2253	21
62	1 2	950.95	955.981	1.117	1	1.2831	2
63	4 2	964.269	969.286	1.468	2	1.9414	14
64	4 4	978.542	983.532	1.5143	1	1.0437	2
65	3 3	991.923	996.932	1.3636	1	0.8396	3
66	5 1	1005	1010.01	1.1284	2	2.2942	17
67	5 3	1019.28	1024.28	2.9149	2	2.4667	11
68	1 3	1035.5	1040.49	0.5557	1	1.7079	6
69	4 3	1048.59	1053.59	1.2436	1	0.938	4
70	2 5	1061.66	1066.67	0.8637	1	0.8613	6
71	1 1	1074.22	1079.22	4.2328	2	1.6779	11
72	4 5	1091	1096.01	1.2706	1	1.1591	3
73	2 3	1104.32	1109.32	0.8533	1	2.4306	5
74	3 5	1118.47	1123.46	2.7009	1	1.8223	2
75	1 4	1133.83	1138.87	0.472	1	2.8281	6
76	5 2	1148.04	1153.04	1.2337	2	3.0718	14
77	1 5	1163.22	1168.23	0.5106	1	1.4007	5
78	4 5	1176.02	1181	6.7014	1	1.7652	1
79	3 2	1195.33	1200.33	1.3743	2	1.8981	15
80	4 2	1209.49	1214.49	0.3365	2	1.9717	16
81	3 3	1222.63	1227.61	1.6205	2	0.8432	21
82	4 3	1235.96	1240.97	1.6615	1	0.4811	1
83	3 4	1248.99	1253.99	1.7235	1	0.2741	1
84	2 4	1261.85	1266.85	1.2532	1	0.7969	4
85	2 1	1274.78	1279.78	0.8018	2	0.6714	13
86	5 4	1287.12	1292.11	1.0809	1	1.0541	3
87	5 1	1300.1	1305.11	0.1998	2	1.9664	16
88	2 5	1313.16	1318.17	0.7085	1	0.8833	7
89	1 4	1325.63	1330.62	0.315	1	1.1962	5
90	1 1	1337.97	1342.98	0.8836	1	0.5532	2
91	2 3	1350.29	1355.29	0.5094	1	1.1926	6
92	3 1	1362.84	1367.83	0.3404	2	2.2025	15
93	3 5	1376.24	1381.25	2.7741	1	1.803	2
94	4 1	1391.66	1396.66	0.4492	2	1.5322	16
95	5 3	1404.48	1409.47	1.8832	1	1.3122	5
96	1 2	1418.54	1423.53	1.041	1	0.9025	3
97	4 4	1431.32	1436.33	1.0366	1	0.7023	4
98	5 5	1443.94	1448.95	2.4952	1	1.0146	2
99	2 2	1458.35	1463.35	2.8839	2	1.1157	21
100	1 3	1473.2	1478.2	0.1456	1	2.1817	5
101	4 1	1486.41	1491.43	0.4776	2	1.4972	16
102	3 4	1499.28	1504.27	3.3083	2	1.8326	11
103	1 4	1515.28	1520.28	1.1012	1	2.3876	5
104	4 5	1529.63	1534.64	1.5968	1	1.1368	3
105	5 2	1543.23	1548.23	1.1307	2	1.1807	16
106	4 2	1556.42	1561.43	1.5859	2	2.6288	17
107	4 3	1571.51	1576.51	1.037	1	1.232	4
108	3 3	1584.64	1589.65	2.2898	2	0.4879	21
109	4 4	1598.29	1603.27	3.2259	2	1.2412	1
110	3 5	1613.6	1618.63	6.2488	1	1.976	1
111	2 1	1632.72	1637.72	1.3637	2	1.393	12
112	1 2	1646.32	1651.31	1.8034	1	1.2244	3
113	2 2	1660.17	1665.17	3.3286	1	0.3717	1
114	3 2	1674.74	1679.72	1.2746	2	2.5364	14
115	1 1	1689.4	1694.4	1.1408	2	0.6554	11
116	2 3	1702.07	1707.05	0.9516	1	0.8216	5
117	5 4	1714.69	1719.68	1.9052	1	0.8414	2
118	1 3	1728.28	1733.28	0.9365	1	0.7819	6
119	5 5	1740.87	1745.85	1.5875	1	0.7997	3
120	2 5	1754.05	1759.05	1.1199	1	0.9399	6
121	5 1	1766.94	1771.95	0.8203	2	0.7248	18
122	2 4	1779.35	1784.34	1.149	1	0.877	5
123	1 5	1792.24	1797.25	1.3611	1	1.277	5
124	3 1	1805.73	1810.73	1.1581	2	1.7192	14
125	5 3	1819.48	1824.48	1.2383	1	0.75	5
